# Supplementary material for: Deletion of transketolase triggers a stringent metabolic response in promastigotes and loss of virulence in amastigotes of Leishmania mexicana
Source: PLoS Pathog. 2018 Mar 19;14(3):e1006953. doi: 10.1371/journal.ppat.1006953 (PMC5882173; doi:10.1371/journal.ppat.1006953)
Supplement: S2 Table — (XLSX) [file ppat.1006953.s008.xlsx]

## Sheet: Raw Data
	13C6-Glucose, 6TMS + oxime	27D-Myristic Acid + TMS -CH3 + H2O	2-Deoxy-D-glucose + 4TMS + Oxime	2-deoxy-ribose + 3TMS + Oxime	2-phosphoglycerate + 4TMS	3-phosphoglycerate + 4TMS	6-Phosphogluconic acid + 7TMS	Adonitol + 5TMS	C10 Decane	C12 Dodecane	C15 Pentadecane	C19 Nonadecane	C22 Docosane	Cholesterol, TMS	D_Threose + 4TMS + Oxime	D-Arabinose + 4TMS + Oxime	D-Erythrose + 4TMS + Oxime	D-Erythrose 4-phosphate +5TMS	D-Fructose 1,6-bisphosphate + 6TMS + Oxime	D-Fructose 1-phosphate + 7TMS + Oxime	D-Fructose 6-phosphate + 6TMS + Oxime	D-Galactose + 5TMS + Oxime	D-Glucose 6-phosphate + 7TMS + Oxime	D-Glucose, 6TMS + Oxime	Dihydroxyacetone phosphate + 3TMS + Oxime	D-Lactose + 8TMS + Oxime	D-Mannitol + 6TMS	D-Mannose + 5TMS + Oxime	D-Ribose + 4TMS + Oxime	D-ribose 5-phosphate + 5TMS + Oxime	D-Sorbitol + 6TMS	Dulcitol + 6TMS	D-Xylose + 4TMS + Oxime	D-Xylulose + 4TMS + Oxime	Fructose, 5TMS + Oxime	Fucose + 4TMS + Oxime	Lactic Acid + 2TMS	L-Alanine, 2TMS	L-Glutamine, 3TMS	L-Rhamnose + 4TMS + Oxime	L-Tryptophan, 3TMS	Maltose + 8TMS + Oxime	Myo-Inositol + 6TMS	Myo-Inositol-1-phosphate + 7TMS	Octadecanoic Acid, TMS (Stearic Acid)	Palmitic Acid + TMS	Ribulose-5-phosphate + 5TMS + Oxime	scyllo-Inositol, 6TMS	Sedoheptulose 7-phosphate + 7TMS + Oxime
JK235	16520622	71699798	22674	7059	4833	40953	42211	329578	58270257	106422993	132568467	177023030	150220979	824760	4635					3773	242204		676242	2442273	6541			87391	107387	54185	4268107	7462835	83108		380869	59655	149885	526462505	27847818	59655	150689	33515	20720120	5595199	8763886	8860795	36638	33537738	93243
JK236	22206860	86019386	30530	6934	6009	55288	51513	798815	76843566	146999903	185886669	248673349	229205472	916821	6165				5113		320609		973778	1810057	10884	1881		85134	148412	59924	5666371	9948831	125137	13806	325950	26316	128368	656547611	34675625	26316	162383	26182	26336639	7266760	10424820	9006865	52292	41717446	132306
JK237	16949447	72053243	14547	5149	1821	39279	41434	521678	62409538	115470022	145788730	200680296	182029840	698646	3054	3062		8291	12880	12506	306488		770889	1352251	9201	670		81010	107815	42317	4006605	7107743	99952		270971	43157	174246	484663975	24977999	43157	126414	1043	20099731	5209662	8055593	10580332	50482	34656520	112698
JK238	15795201	63535163	52092	34862	2892	40763	36883	329626	63730320	113222377	142118722	190848165	172031675	607934	18228		14292		1425		223937		581395	1222151	8255	36903		107472	272242	35816	3173278	5581226	114298	23781	342809	116036	139483	451206282	23121152	130163	124065	27232	17710447	4513266	7376334	8373003	35744	33194391	70321
JK239	20917968	77085035	54452	3135			55167	131515895	63967632	116094614	145954574	192127257	175958902	438794		38212			24967		124399		348330	10727271	146	1800		28679	6723977	2960632	41721575	70275403		7648891	1704446	83004	81319	72359259	134866017	67047	675647	37214	57118580	4920040	10725457	13693534	5444756	36163336	11900
JK240	25156025	84061214	61430	6367			61686	152025153	79186677	149420275	192526623	250821568	237542529	480218		81366			44517		164019		370604	16576352	227			37314	8205901	3037231	47966789	81034420		8293260	2329213	163830	76207	86842894	161681339	163830	895066	37325	65534828	4965096	7847930	8355806	6124391	34210617	14705
JK241	22953366	73709935	73396	6033			68761	177737105	69910376	129074801	166600206	227595941	209428837	579043		60972			55902		179931		443792	17295052	1248			39257	9329390	3716515	58103884	98876602		10836897	2584909	349501	31555	98985984	199283244		1043349	32744	77551914	6564693	9736934	9103959	7034785	39845280	18113
JK242	20440185	58744621	44382				36479	121524111	65288576	117622940	149472380	201485206	176463645	437055		95665			17839		122074		311419	11063688	167			26130	6351452	2325146	40603817	68383266		7365740	1708197	160807	78755	78439872	134717056	160575	746253	30896	50101345	4568437	7316914	12883975	4713061	31010530	9451
JK243	13252071	67764355	5630	1581				26164	64240564	115313814	145370917	198607318	172951685	16190															6365		43575	104027	1645	198	130909	114654	37525	911415	536231	115248		71042	11208		9141250	12668888		35122720
JKQC_01	23142805	87949545	20088	2416			29390	50385189	76537332	142723640	189639443	250928830	233376255	517810					6072		189397		458579	5828989	2224		12460	36768	3007280	1425099	16542507	28302956	78900	3364881	982644	102445	66593	216118179	69918232	102445	392237	158950	35969656	4063775	29516294	84741444	2352062	48414593	45868
JKQC_02	20679417	82648471	20224	4251		2454	28303	47114833	73632161	137321652	176540164	227113667	216016351	507404					4817		154008		415865	5458272	1531			39707	2850712	1386672	14955447	25510327	65957	2959940	910138	104225	59240	206724054	63801228	103568	395110	175613	32111928	4043600	17775200	34693127	2229815	43878036	41483
JKQC_03	23120992	89506584	20170	5837		6663	34601	51191739	75248047	142681733	182973858	251973008	236501651	506942					8721		194563		455576	5733966	2236	878		49728	3011295	1455547	16209570	28076297	67297	3157350	954103	110131	61373	213693961	69484640	110131	417482	192547	32443122	4065928	15171314	30228771	2352239	44979432	44125
JKQC_04	21090004	83958836	38640	4834		5947	36069	47984909	74444560	139255295	179062173	233573558	223259865	471394		12300			6812	349	165263		410667	5552062	2270	1003		38707	2888034	1379591	15245772	25942056	67472	3345716	924284	106883	52213	212889243	66890282	106883	369939	196526	32053226	3967999	14314529	21796763	2244365	45920900	38979
JKQC_05	20714274	79544141	18693	3192		5904	31606	45682061	70604388	132693727	170305892	228215828	205605043	499799					7069	2564	152571		413471	5146357	2826			41572	2770204	1317092	14090759	24299799	68100	2874042	856299	94202	53917	199641529	63450932	94202	365358	197437	31098245	3708173	12784998	18411260	2141440	43013750	43476
JKQC_06	20176140	77814432	15426			9657	33062	46970961	74311003	142598933	181333603	242739204	221693471	470576		11822			9143	2158	153223		394531	5353192	3717			44245	2848255	1370197	14834037	25606782	79179	3036054	888633	107960	52869	201697148	63714044	107960	357791	196104	31426015	3655928	9632123	9786862	2140937	44653408	43074
JKQC_07	23024823	91004067	18364	5448		8369	40403	52876665	77472700	150012158	190622307	271563805	253815372	498860					9175	1661	197106		467956	6060804	2626		14870	40821	3148586	1510778	16430080	28525952	105192	3268571	988512	116923	61837	222195554	71819751	116923	388241	199809	35881412	4088520	11827544	13846140	2445010	51038603	49220
JKQC_08	19020567	72296072	23140	3414		7488	29803	43604381	69236020	131855547	167549991	224048669	202839561	455181		9714			3833		157167		376271	4793222	2714			36616	2605121	1218871	13737754	23696201	65144	2761707	823891	97018	46158	190728088	58171353	97018	336272	180874	27504535	3565843	8707800	12625717	2012105	41451135	41166
JKQC_09	19938927	74859735	41441	9615		12548	33088	45858728	69748061	134987437	174954968	237723847	216265575	462960		10782			7545		186733		383344	5014132	1509			46892	2676167	1156112	14250200	24554322	65583	2807192	859475	86462	55419	195157716	58174146	86462	310795	183370	28628108	3385040	7325687	8450684	2064271	42264874	39354
									70282321	1.31321e+08	1.67737e+08	2.25319e+08	2.064e+08
									6.11043e+06	1.39392e+07	1.92711e+07	2.62965e+07	2.86718e+07
								%RSD	8.69412	10.6146	11.4888	11.6708	13.8914
PPP	21352298	90847484	20662	36894	1100934	331803	9634583	119489	d	143336264	175222328	239844362	234696731	2449	1892		35881	304785		1056285	582199			4739	1623898			38654		169968	25323	66426	71268	2030	21664	21018	53612	169684	645846	257814		141457	57039	12850	18723356	20817724		49126915
RI_1in50_01	45416	49725	355					97297	109698016	214235846	289703653	406137640	392621889			624								7060					7800		27652	53927	2464	4396	3428				15280			433	61787		24586	106154		95641
RI_1in50_02	47607	60679						101660	130082353	257227078	345308055	472633394	444416742	3637		1916								9229					7827		32195	61382	4090	7020	3876							4828	67248		40911	124191		96923
RI_1in50_03	32183	43756	800					95490	125848929	248945669	329956919	446025071	429152902	1423										6815					6756		27593	50959	1128	2002	3706							1251	68728		22158	88971		92794
Sugar_Mix	36032689	53053723	24758478	20348328				29539369	61188759	112382726	140598917	192352069	168601270	9552	12666191	79751381	14968501					19126754		12861748		20314195	18059527	31151829	125196720		18144794	34119347	14838915	15672036	45533946	84036148	9512	1197570	271894	78116894		8592217	22982947	3134	4869074	5059789		32014492
Sugar_Phosphates	24947298	82755316		21569		45671	218448	18699	81848897	154539306	197682018	270076669	248288956	2253	2430	5819	23562	7289778	34650854	7822239	3435465		3291278	29340	3855			50303	54490	5849906		89981	7981	24972	1426580		93493	477056	177801			33229	90260	7979363	6123277	8421330	9469466	45560742	3984756
[truncated: 3 more columns]

## Sheet: Normalised
	13C6-Glucose, 6TMS + oxime	27D-Myristic Acid + TMS -CH3 + H2O	2-Deoxy-D-glucose + 4TMS + Oxime	2-deoxy-ribose + 3TMS + Oxime	2-phosphoglycerate + 4TMS	3-phosphoglycerate + 4TMS	6-Phosphogluconic acid + 7TMS	Adonitol + 5TMS	C10 Decane	C12 Dodecane	C15 Pentadecane	C19 Nonadecane	C22 Docosane	Cholesterol, TMS	D_Threose + 4TMS + Oxime	D-Arabinose + 4TMS + Oxime	D-Erythrose + 4TMS + Oxime	D-Erythrose 4-phosphate +5TMS	D-Fructose 1,6-bisphosphate + 6TMS + Oxime	D-Fructose 1-phosphate + 7TMS + Oxime	D-Fructose 6-phosphate + 6TMS + Oxime	D-Galactose + 5TMS + Oxime	D-Glucose 6-phosphate + 7TMS + Oxime	D-Glucose, 6TMS + Oxime	Dihydroxyacetone phosphate + 3TMS + Oxime	D-Lactose + 8TMS + Oxime	D-Mannitol + 6TMS	D-Mannose + 5TMS + Oxime	D-Ribose + 4TMS + Oxime	D-ribose 5-phosphate + 5TMS + Oxime	D-Sorbitol + 6TMS	Dulcitol + 6TMS	D-Xylose + 4TMS + Oxime	D-Xylulose + 4TMS + Oxime	Fructose, 5TMS + Oxime	Fucose + 4TMS + Oxime	Lactic Acid + 2TMS	L-Alanine, 2TMS	L-Glutamine, 3TMS	L-Rhamnose + 4TMS + Oxime	L-Tryptophan, 3TMS	Maltose + 8TMS + Oxime	Myo-Inositol + 6TMS	Myo-Inositol-1-phosphate + 7TMS	Octadecanoic Acid, TMS (Stearic Acid)	Palmitic Acid + TMS	Ribulose-5-phosphate + 5TMS + Oxime	scyllo-Inositol, 6TMS	Sedoheptulose 7-phosphate + 7TMS + Oxime
JK235	1.99262e+07	8.64803e+07	27348.1	8514.17	5829.29	49395.2	50912.5	397519	70282321	1.28361e+08	1.59897e+08	2.13515e+08	1.81188e+08	994779	5590.48	0	0	0	0	4550.78	292133	0	815645	2.94573e+06	7889.39	0	0	105406	129524	65354.9	5.14795e+06	9.00125e+06	100240	0	459383	71952.5	180783	6.3499e+08	3.35885e+07	71952.5	181753	40423.9	2.49914e+07	6.74862e+06	1.05705e+07	1.06874e+07	44190.7	4.04513e+07	112464
JK236	2.03107e+07	7.86747e+07	27923.2	6341.94	5495.92	50567.3	47114.6	730609	70282321	1.34448e+08	1.70015e+08	2.27441e+08	2.09635e+08	838539	5638.6	0	0	0	4676.43	0	293234	0	890633	1.65551e+06	9954.68	1720.39	0	77864.9	135740	54807.4	5.18255e+06	9.09936e+06	114452	12627.2	298119	24069	117407	6.00489e+08	3.17149e+07	24069	148518	23946.5	2.40879e+07	6.64629e+06	9.5347e+06	8.23782e+06	47827.1	3.81554e+07	121009
JK237	1.90876e+07	8.11426e+07	16382.1	5798.53	2050.71	44233.9	46660.8	587486	70282321	1.30036e+08	1.6418e+08	2.25996e+08	2.04992e+08	786778	3439.25	3448.26	0	9336.89	14504.8	14083.6	345151	0	868134	1.52283e+06	10361.7	754.519	0	91229.2	121416	47655.2	4.51203e+06	8.00436e+06	112561	0	305153	48601.1	196227	5.45803e+08	2.81289e+07	48601.1	142361	1174.57	2.26353e+07	5.86685e+06	9.07178e+06	1.1915e+07	56850.2	3.90283e+07	126915
JK238	1.74191e+07	7.00671e+07	57447.5	38446.1	3189.32	44953.8	40674.9	363514	70282321	1.24863e+08	1.5673e+08	2.10469e+08	1.89718e+08	670435	20102	0	15761.3	0	1571.5	0	246960	0	641167	1.3478e+06	9103.68	40696.9	0	118521	300231	39498.2	3.49952e+06	6.15502e+06	126049	26225.9	378053	127965	153823	4.97594e+08	2.54982e+07	143545	136820	30031.7	1.95312e+07	4.97727e+06	8.13468e+06	9.23382e+06	39418.8	3.6607e+07	77550.6
WT average	1.91859e+07	7.90912e+07	32275.2	14775.2	4141.31	47287.5	46340.7	519782	70282321	1.29427e+08	1.62705e+08	2.19355e+08	1.96383e+08	822633	8692.58	862.066	3940.33	2334.22	5188.18	4658.59	294369	0	803895	1.86797e+06	9327.36	10793	0	98255.3	171728	51828.9	4.58551e+06	8.065e+06	113325	9713.27	360177	68147	162060	5.69719e+08	2.97326e+07	72041.9	152363	23894.2	2.28115e+07	6.05976e+06	9.32792e+06	1.00185e+07	47071.7	3.85605e+07	109485
STD	1.28384e+06	6.8414e+06	17601.6	15824.2	1822.19	3160.69	4231.02	171658	0	3.98142e+06	5.75034e+06	8.61272e+06	1.32293e+07	134582	7675.11	1724.13	7880.67	4668.44	6507.9	6639.46	40136.1	0	112943	729477	1092.57	19948.4	0	17578.1	85869.3	10974.1	786888	1.36604e+06	10566.6	12514.7	75366.1	44413.4	34542.8	6.05007e+07	3.61936e+06	51522	20167.4	16604.1	2.39253e+06	822101	1.01262e+06	1.61562e+06	7372.39	1.60978e+06	22100.4
%RDS	6.69156	8.65003	54.536	107.1	44.0003	6.68398	9.13025	33.0251	0	3.07618	3.53421	3.92639	6.73645	16.36	88.2949	200	200	200	125.437	142.521	13.6346	#DIV/0!	14.0495	39.0519	11.7136	184.828	#DIV/0!	17.8902	50.0032	21.1737	17.1603	16.9378	9.32414	128.841	20.9248	65.1728	21.3148	10.6194	12.173	71.5167	13.2364	69.49	10.4883	13.5666	10.8558	16.1264	15.662	4.17469	20.1858
TKT KO
JK239	2.29829e+07	8.46946e+07	59827.3	3444.48	0	0	60612.9	1.44499e+08	70282321	1.27555e+08	1.60363e+08	2.11093e+08	1.93329e+08	482110	0	41984.2	0	0	27431.7	0	136679	0	382716	1.17862e+07	160.413	1977.69	0	31510.1	7.38775e+06	3.2529e+06	4.58402e+07	7.72128e+07	0	8.40397e+06	1.8727e+06	91197.9	89346.6	7.95023e+07	1.4818e+08	73665.7	742345	40887.7	6.27572e+07	5.40573e+06	1.17842e+07	1.50453e+07	5.98225e+06	3.97333e+07	13074.7
JK240	2.23273e+07	7.46087e+07	54522.3	5651.05	0	0	54749.6	1.3493e+08	70282321	1.32618e+08	1.70877e+08	2.22617e+08	2.10831e+08	426219	0	72216.6	0	0	39511.2	0	145575	0	328930	1.47124e+07	201.474	0	0	33118.1	7.28317e+06	2.6957e+06	4.2573e+07	7.19223e+07	0	7.3607e+06	2.0673e+06	145408	67637.7	7.70776e+07	1.43501e+08	145408	794418	33127.9	5.81656e+07	4.40678e+06	6.96545e+06	7.41622e+06	5.43572e+06	3.03637e+07	13051.5
JK241	2.30755e+07	7.41021e+07	73786.5	6065.1	0	0	69126.8	1.78683e+08	70282321	1.29762e+08	1.67487e+08	2.28807e+08	2.10543e+08	582124	0	61296.4	0	0	56199.4	0	180888	0	446153	1.73871e+07	1254.64	0	0	39465.9	9.37903e+06	3.73629e+06	5.8413e+07	9.94027e+07	0	1.08946e+07	2.59866e+06	351360	31722.9	9.95126e+07	2.00343e+08	0	1.0489e+06	32918.2	7.79645e+07	6.59962e+06	9.78874e+06	9.15239e+06	7.07221e+06	4.00573e+07	18209.4
JK242	2.20036e+07	6.32378e+07	47776.7	0	0	0	39269.2	1.30819e+08	70282321	1.2662e+08	1.60905e+08	2.16896e+08	1.89961e+08	470484	0	102982	0	0	19203.5	0	131411	0	335239	1.19099e+07	179.773	0	0	28128.6	6.83726e+06	2.50299e+06	4.37095e+07	7.36137e+07	0	7.92913e+06	1.83885e+06	173107	84778.8	8.44395e+07	1.45021e+08	172857	803332	33259.2	5.39335e+07	4.91786e+06	7.87656e+06	1.38694e+07	5.07355e+06	3.33824e+07	10173.9
TKT average	2.25973e+07	7.41608e+07	58978.2	3790.16	0	0	55939.6	1.47233e+08	70282321	1.29139e+08	1.64908e+08	2.19853e+08	2.01166e+08	490234	0	69619.8	0	0	35586.4	0	148639	0	373260	1.39489e+07	449.075	494.423	0	33055.7	7.7218e+06	3.04697e+06	4.76339e+07	8.05379e+07	0	8.64709e+06	2.09438e+06	190268	68371.5	8.5133e+07	1.59261e+08	97982.6	847249	35048.2	6.32052e+07	5.3325e+06	9.10375e+06	1.13708e+07	5.89093e+06	3.58842e+07	13627.4
STD	517286	8.76502e+06	11035.3	2776.27	0	0	12583.9	2.17358e+07	0	2.66766e+06	5.13049e+06	7.60008e+06	1.10804e+07	65822.3	0	25513.4	0	0	16074.8	0	22280.3	0	54202	2.66073e+06	537.305	988.845	0	4752.51	1.13031e+06	558829	7.31255e+06	1.27686e+07	0	1.55783e+06	350936	112654	26158.6	1.00639e+07	2.74574e+07	77561.2	137098	3895.48	1.04786e+07	938053	2.13951e+06	3.66539e+06	871607	4.79459e+06	3344.57
%RDS	2.28915	11.8189	18.7109	73.2495	#DIV/0!	#DIV/0!	22.4955	14.7629	0	2.06573	3.11112	3.45689	5.50806	13.4267	#DIV/0!	36.6467	#DIV/0!	#DIV/0!	45.1712	#DIV/0!	14.9896	#DIV/0!	14.5213	19.0748	119.647	200	#DIV/0!	14.3773	14.6379	18.3405	15.3515	15.8541	#DIV/0!	18.0156	16.7561	59.2079	38.2595	11.8214	17.2405	79.1581	16.1816	11.1146	16.5786	17.5912	23.5015	32.235	14.7957	13.3613	24.543
JK243 (Blank)	1.44984e+07	7.41375e+07	6159.5	1729.69	0	0	0	28624.7	70282321	1.26159e+08	1.59043e+08	2.17286e+08	1.89218e+08	17712.7	0	0	0	0	0	0	0	0	0	0	0	0	0	0	6963.62	0	47673.2	113811	1799.71	216.622	143221	125437	41054.2	997133	586663	126087	0	77723.4	12262.1	0	1.0001e+07	1.38604e+07	0	3.8426e+07	0
JKQC_01	2.12515e+07	8.07619e+07	18446.3	2218.55	0	0	26988.1	4.62675e+07	70282321	1.3106e+08	1.74141e+08	2.30422e+08	2.14304e+08	475492	0	0	0	0	5575.77	0	173919	0	421102	5.35262e+06	2042.24	0	11441.7	33763.1	2.76151e+06	1.30863e+06	1.51906e+07	2.59899e+07	72451.9	3.08989e+06	902337	94072.7	61150.7	1.98456e+08	6.42042e+07	94072.7	360181	145960	3.303e+07	3.73166e+06	2.71041e+07	7.7816e+07	2.15984e+06	4.44579e+07	42119.4
JKQC_02	1.97386e+07	7.88884e+07	19303.9	4057.6	0	2342.36	27015.4	4.49714e+07	70282321	1.31074e+08	1.68509e+08	2.16781e+08	2.06189e+08	484320	0	0	0	0	4597.85	0	147002	0	396946	5.20995e+06	1461.35	0	0	37900.6	2.72102e+06	1.32359e+06	1.42751e+07	2.43498e+07	62956.3	2.82528e+06	868732	99483.4	56544.9	1.97319e+08	6.08986e+07	98856.3	377135	167624	3.0651e+07	3.85964e+06	1.69665e+07	3.31148e+07	2.12837e+06	4.18818e+07	39595.8
JKQC_03	2.15952e+07	8.35999e+07	18839	5451.81	0	6223.3	32317.6	4.78135e+07	70282321	1.33266e+08	1.70899e+08	2.35345e+08	2.20895e+08	473488	0	0	0	0	8145.49	0	181724	0	425512	5.35557e+06	2088.44	820.06	0	46446.4	2.81258e+06	1.35949e+06	1.51399e+07	2.62235e+07	62856	2.94899e+06	891140	102863	57322.9	1.99592e+08	6.48992e+07	102863	389932	179841	3.03022e+07	3.79761e+06	1.41701e+07	2.82339e+07	2.19701e+06	4.20112e+07	41213.1
JKQC_04	1.99108e+07	7.92646e+07	36479.6	4563.73	0	5614.5	34052.4	4.5302e+07	70282321	1.31469e+08	1.69051e+08	2.20514e+08	2.10777e+08	445038	0	11612.3	0	0	6431.14	329.487	156023	0	387706	5.24164e+06	2143.08	946.922	0	36542.9	2.72656e+06	1.30246e+06	1.43934e+07	2.44916e+07	63699.6	3.15866e+06	872607	100907	49293.7	2.00986e+08	6.31504e+07	100907	349255	185538	3.02611e+07	3.74615e+06	1.35142e+07	2.05781e+07	2.11888e+06	4.33534e+07	36799.7
JKQC_05	2.06198e+07	7.91813e+07	18607.7	3177.44	0	5877.07	31461.8	4.54737e+07	70282321	1.32088e+08	1.69529e+08	2.27175e+08	2.04667e+08	497519	0	0	0	0	7036.75	2552.3	151875	0	411585	5.12288e+06	2813.11	0	0	41382.4	2.75757e+06	1.31108e+06	1.40265e+07	2.4189e+07	67789.4	2.86093e+06	852393	93772.3	53671.1	1.98731e+08	6.31615e+07	93772.3	363691	196536	3.09564e+07	3.69126e+06	1.27267e+07	1.83273e+07	2.13167e+06	4.28175e+07	43277.7
JKQC_06	1.90823e+07	7.35958e+07	14589.7	0	0	9133.46	31269.6	4.44245e+07	70282321	1.34868e+08	1.71503e+08	2.29579e+08	2.09675e+08	445064	0	11181.1	0	0	8647.32	2041.01	144916	0	373142	5.06298e+06	3515.49	0	0	41846.3	2.69384e+06	1.29591e+06	1.40298e+07	2.42185e+07	74886.4	2.87146e+06	840457	102107	50002.8	1.90762e+08	6.02599e+07	102107	338394	185472	2.97223e+07	3.45773e+06	9.10993e+06	9.25628e+06	2.02487e+06	4.22326e+07	40738.8
JKQC_07	2.08878e+07	8.25578e+07	16659.6	4942.36	0	7592.26	36653.1	4.79691e+07	70282321	1.36089e+08	1.7293e+08	2.46359e+08	2.30258e+08	452560	0	0	0	0	8323.45	1506.84	178812	0	424524	5.49829e+06	2382.28	0	13489.9	37032.3	2.85636e+06	1.37056e+06	1.49052e+07	2.58784e+07	95428.9	2.96521e+06	896766	106071	56097.8	2.01573e+08	6.5154e+07	106071	352208	181264	3.25512e+07	3.70906e+06	1.07298e+07	1.25611e+07	2.21808e+06	4.63016e+07	44651.8
JKQC_08	1.9308e+07	7.33886e+07	23489.7	3465.59	0	7601.16	30253.4	4.42633e+07	70282321	1.33848e+08	1.70082e+08	2.27435e+08	2.05905e+08	462060	0	9860.8	0	0	3890.92	0	159542	0	381957	4.86566e+06	2755.01	0	0	37169.3	2.64449e+06	1.23729e+06	1.39454e+07	2.40543e+07	66128.5	2.80344e+06	836342	98484.1	46855.5	1.9361e+08	5.90504e+07	98484.1	341354	183607	2.79202e+07	3.61973e+06	8.83939e+06	1.28165e+07	2.04251e+06	4.20775e+07	41788.1
JKQC_09	2.00917e+07	7.54331e+07	41758.4	9688.65	0	12644.1	33341.4	4.621e+07	70282321	1.36021e+08	1.76295e+08	2.39545e+08	2.17922e+08	466506	0	10864.6	0	0	7602.79	0	188163	0	386280	5.05254e+06	1520.56	0	0	47251.2	2.69667e+06	1.16497e+06	1.43594e+07	2.47424e+07	66085.4	2.82869e+06	866058	87124.3	55843.5	1.96653e+08	5.86198e+07	87124.3	313176	184775	2.88474e+07	3.41097e+06	7.3818e+06	8.51542e+06	2.08008e+06	4.25886e+07	39655.4
Pooled average	2.02762e+07	7.85191e+07	23130.4	4173.97	0	6336.47	31483.6	4.5855e+07	70282321	1.33309e+08	1.71438e+08	2.30351e+08	2.13399e+08	466894	0	4835.42	0	0	6694.61	714.404	164664	0	400973	5.19579e+06	2302.4	196.331	2770.18	39926.1	2.74118e+06	1.29711e+06	1.44739e+07	2.49042e+07	70253.6	2.92806e+06	869648	98320.6	54087	1.9752e+08	6.21553e+07	98250.9	353925	178957	3.04713e+07	3.66931e+06	1.33936e+07	2.45799e+07	2.12237e+06	4.30803e+07	41093.3
STD	866195	3.68053e+06	9457.82	2634.89	0	3668.02	3146.51	1.34225e+06	0	2.02293e+06	2.57836e+06	9.12297e+06	8.4175e+06	17826.2	0	5752.23	0	0	1698.95	1028.7	16184.3	0	20058.8	192483	652.028	390.872	5520.7	4629.84	64456.6	62635.5	484642	871509	10316.8	124928	23842.1	5779.31	4550.55	3.47892e+06	2.50086e+06	5767.3	22511.7	14463.9	1.61709e+06	149376	5.95959e+06	2.16538e+07	65137.6	1.45618e+06	2287.35
%RDS	4.27198	4.68743	40.8891	63.1266	#DIV/0!	57.8874	9.99409	2.92716	0	1.51747	1.50396	3.96047	3.94449	3.81803	#DIV/0!	118.96	#DIV/0!	#DIV/0!	25.3778	143.994	9.82871	#DIV/0!	5.00254	3.70459	28.3196	199.088	199.29	11.596	2.35142	4.82885	3.34838	3.49945	14.685	4.26659	2.74158	5.87802	8.41339	1.7613	4.02356	5.86997	6.36059	8.0823	5.30692	4.07096	44.4957	88.0954	3.0691	3.38015	5.56622
[truncated: 3 more columns]

## Sheet: Sheet1
	2-Deoxy-D-glucose + 4TMS + Oxime	2-deoxy-ribose + 3TMS + Oxime	2-phosphoglycerate + 4TMS	3-phosphoglycerate + 4TMS	6-Phosphogluconic acid + 7TMS	Adonitol + 5TMS	Cholesterol, TMS	D_Threose + 4TMS + Oxime	D-Arabinose + 4TMS + Oxime	D-Erythrose + 4TMS + Oxime	D-Erythrose 4-phosphate +5TMS	D-Fructose 1,6-bisphosphate + 6TMS + Oxime	D-Fructose 1-phosphate + 7TMS + Oxime	D-Fructose 6-phosphate + 6TMS + Oxime	D-Galactose + 5TMS + Oxime	D-Glucose 6-phosphate + 7TMS + Oxime	D-Glucose, 6TMS + Oxime	Dihydroxyacetone phosphate + 3TMS + Oxime	D-Lactose + 8TMS + Oxime	D-Mannitol + 6TMS	D-Mannose + 5TMS + Oxime	D-Ribose + 4TMS + Oxime	D-ribose 5-phosphate + 5TMS + Oxime	D-Sorbitol + 6TMS	Dulcitol + 6TMS	D-Xylose + 4TMS + Oxime	D-Xylulose + 4TMS + Oxime	Fructose, 5TMS + Oxime	Fucose + 4TMS + Oxime	Lactic Acid + 2TMS	L-Alanine, 2TMS	L-Glutamine, 3TMS	L-Rhamnose + 4TMS + Oxime	L-Tryptophan, 3TMS	Maltose + 8TMS + Oxime	Myo-Inositol + 6TMS	Myo-Inositol-1-phosphate + 7TMS	Octadecanoic Acid, TMS (Stearic Acid)	Palmitic Acid + TMS	Ribulose-5-phosphate + 5TMS + Oxime	scyllo-Inositol, 6TMS	Sedoheptulose 7-phosphate + 7TMS + Oxime	Serine, 3TMS	Sucrose + 8TMS	Xylitol + 4TMS + Oxime
WT average	32275.2	14775.2	4141.31	47287.5	46340.7	519782	822633	8692.58	862.066	3940.33	2334.22	5188.18	4658.59	294369	0	803895	1.86797e+06	9327.36	10793	0	98255.3	171728	51828.9	4.58551e+06	8.065e+06	113325	9713.27	360177	68147	162060	5.69719e+08	2.97326e+07	72041.9	152363	23894.2	2.28115e+07	6.05976e+06	9.32792e+06	1.00185e+07	47071.7	3.85605e+07	109485	3.92836e+06	37205.2	328695
STD	17601.6	15824.2	1822.19	3160.69	4231.02	171658	134582	7675.11	1724.13	7880.67	4668.44	6507.9	6639.46	40136.1	0	112943	729477	1092.57	19948.4	0	17578.1	85869.3	10974.1	786888	1.36604e+06	10566.6	12514.7	75366.1	44413.4	34542.8	6.05007e+07	3.61936e+06	51522	20167.4	16604.1	2.39253e+06	822101	1.01262e+06	1.61562e+06	7372.39	1.60978e+06	22100.4	619484	33533.2	24284.2
%RDS	54.536	107.1	44.0003	6.68398	9.13025	33.0251	16.36	88.2949	200	200	200	125.437	142.521	13.6346	#DIV/0!	14.0495	39.0519	11.7136	184.828	#DIV/0!	17.8902	50.0032	21.1737	17.1603	16.9378	9.32414	128.841	20.9248	65.1728	21.3148	10.6194	12.173	71.5167	13.2364	69.49	10.4883	13.5666	10.8558	16.1264	15.662	4.17469	20.1858	15.7695	90.1303	7.38805
TKT average	58978.2	3790.16	0	0	55939.6	1.47233e+08	490234	0	69619.8	0	0	35586.4	0	148639	0	373260	1.39489e+07	449.075	494.423	0	33055.7	7.7218e+06	3.04697e+06	4.76339e+07	8.05379e+07	0	8.64709e+06	2.09438e+06	190268	68371.5	8.5133e+07	1.59261e+08	97982.6	847249	35048.2	6.32052e+07	5.3325e+06	9.10375e+06	1.13708e+07	5.89093e+06	3.58842e+07	13627.4	738672	29734	893476
STD	11035.3	2776.27	0	0	12583.9	2.17358e+07	65822.3	0	25513.4	0	0	16074.8	0	22280.3	0	54202	2.66073e+06	537.305	988.845	0	4752.51	1.13031e+06	558829	7.31255e+06	1.27686e+07	0	1.55783e+06	350936	112654	26158.6	1.00639e+07	2.74574e+07	77561.2	137098	3895.48	1.04786e+07	938053	2.13951e+06	3.66539e+06	871607	4.79459e+06	3344.57	31165.8	19752.1	119664
%RDS	18.7109	73.2495	#DIV/0!	#DIV/0!	22.4955	14.7629	13.4267	#DIV/0!	36.6467	#DIV/0!	#DIV/0!	45.1712	#DIV/0!	14.9896	#DIV/0!	14.5213	19.0748	119.647	200	#DIV/0!	14.3773	14.6379	18.3405	15.3515	15.8541	#DIV/0!	18.0156	16.7561	59.2079	38.2595	11.8214	17.2405	79.1581	16.1816	11.1146	16.5786	17.5912	23.5015	32.235	14.7957	13.3613	24.543	4.21916	66.4292	13.393

## Sheet: Sheet3
		Δtkt relative abundance
	2-Deoxy-ribose	0.256522
	2-Phosphoglycerate	ND
	3-Phosphoglycerate	ND
	6-Phosphogluconic acid	1.20714
	D-Arabinose	80.7593
	D-Erythrose	ND
	D-Erythrose 4-phosphate	ND
	D-Fructose 1,6-bisphosphate	6.85914
	D-Fructose 1-phosphate	ND
	D-Fructose 6-phosphate	0.504939
	D-Glucose	7.46742
	D-Glucose 6-phosphate	0.464314
	Dihydroxyacetone phosphate	0.048146
	D-Lactose	0.0458097
	D-Mannose	0.336426
	D-Ribose	44.9654
	D-Ribose 5-phosphate	58.789
	D-Sorbitol	10.3879
	D-Threose	ND
	Dulcitol	9.9861
	D-Xylose	ND
	D-Xylulose	890.235
	Fructose	5.81486
	Fucose	2.79202
	Lactic Acid	0.42189
	L-Alanine	0.14943
	L-Glutamine	5.35645
	L-Rhamnose	1.36008
	L-Tryptophan	5.56073
	Maltose	1.46681
	myo-Inositol	2.77076
	myo-Inositol 1-phosphate	0.879986
	Octadecanoic acid	0.975968
	Palmitic acid	1.13498
	Ribulose 5-phosphate	125.148
	scyllo-Inositol	0.930593
	Sedoheptulose 7-phosphate	0.124468
	Serine	0.188036
	Sucrose	0.79919
	Xylitol	2.71825
		TKT/WT ratio
	2-deoxy-ribose + 3TMS + Oxime	0.256522
	2-phosphoglycerate + 4TMS	ND
	3-phosphoglycerate + 4TMS	ND
	6-Phosphogluconic acid + 7TMS	1.20714
	D_Threose + 4TMS + Oxime	ND
	D-Arabinose + 4TMS + Oxime	80.7593
	D-Erythrose + 4TMS + Oxime	ND
	D-Erythrose 4-phosphate +5TMS	ND
	D-Fructose 1,6-bisphosphate + 6TMS + Oxime	6.85914
	D-Fructose 1-phosphate + 7TMS + Oxime	ND
	D-Fructose 6-phosphate + 6TMS + Oxime	0.504939
	D-Galactose + 5TMS + Oxime
	D-Glucose 6-phosphate + 7TMS + Oxime	0.464314
	D-Glucose, 6TMS + Oxime	7.46742
	Dihydroxyacetone phosphate + 3TMS + Oxime	0.048146
	D-Lactose + 8TMS + Oxime	0.0458097
	D-Mannitol + 6TMS	#DIV/0!
	D-Mannose + 5TMS + Oxime	0.336426
	D-Ribose + 4TMS + Oxime	44.9654
	D-ribose 5-phosphate + 5TMS + Oxime	58.789
	D-Sorbitol + 6TMS	10.3879
	Dulcitol + 6TMS	9.9861
	D-Xylose + 4TMS + Oxime	ND
	D-Xylulose + 4TMS + Oxime	890.235
	Fructose, 5TMS + Oxime	5.81486
	Fucose + 4TMS + Oxime	2.79202
	Lactic Acid + 2TMS	0.42189
	L-Alanine, 2TMS	0.14943
	L-Glutamine, 3TMS	5.35645
	L-Rhamnose + 4TMS + Oxime	1.36008
	L-Tryptophan, 3TMS	5.56073
	Maltose + 8TMS + Oxime	1.46681
	Myo-Inositol + 6TMS	2.77076
	Myo-Inositol-1-phosphate + 7TMS	0.879986
	Octadecanoic Acid, TMS (Stearic Acid)	0.975968
	Palmitic Acid + TMS	1.13498
	Ribulose-5-phosphate + 5TMS + Oxime	125.148
	scyllo-Inositol, 6TMS	0.930593
	Sedoheptulose 7-phosphate + 7TMS + Oxime	0.124468
	Serine, 3TMS	0.188036
	Sucrose + 8TMS	0.79919
	Xylitol + 4TMS + Oxime	2.71825
		TKT/WT ratio
	2-deoxy-ribose + 3TMS + Oxime	0.256522
	2-phosphoglycerate + 4TMS	ND
	3-phosphoglycerate + 4TMS	ND
	6-Phosphogluconic acid + 7TMS	1.20714
	D_Threose + 4TMS + Oxime	ND
	D-Arabinose + 4TMS + Oxime	80.7593
	D-Erythrose + 4TMS + Oxime	ND
	D-Erythrose 4-phosphate +5TMS	ND
	D-Fructose 1,6-bisphosphate + 6TMS + Oxime	6.85914
	D-Fructose 1-phosphate + 7TMS + Oxime	ND
	D-Fructose 6-phosphate + 6TMS + Oxime	0.504939
	D-Galactose + 5TMS + Oxime
	D-Glucose 6-phosphate + 7TMS + Oxime	0.464314
	D-Glucose, 6TMS + Oxime	7.46742
	Dihydroxyacetone phosphate + 3TMS + Oxime	0.048146
	D-Lactose + 8TMS + Oxime	0.0458097
	D-Mannitol + 6TMS	#DIV/0!
	D-Mannose + 5TMS + Oxime	0.336426
	D-Ribose + 4TMS + Oxime	44.9654
	D-ribose 5-phosphate + 5TMS + Oxime	58.789
	D-Sorbitol + 6TMS	10.3879
	Dulcitol + 6TMS	9.9861
	D-Xylose + 4TMS + Oxime	ND
	D-Xylulose + 4TMS + Oxime	890.235
	Fructose, 5TMS + Oxime	5.81486
	Fucose + 4TMS + Oxime	2.79202
	Lactic Acid + 2TMS	0.42189
	L-Alanine, 2TMS	0.14943
	L-Glutamine, 3TMS	5.35645
	L-Rhamnose + 4TMS + Oxime	1.36008
	L-Tryptophan, 3TMS	5.56073
	Maltose + 8TMS + Oxime	1.46681
	Myo-Inositol + 6TMS	2.77076
	Myo-Inositol-1-phosphate + 7TMS	0.879986
	Octadecanoic Acid, TMS (Stearic Acid)	0.975968
	Palmitic Acid + TMS	1.13498
	Ribulose-5-phosphate + 5TMS + Oxime	125.148
	scyllo-Inositol, 6TMS	0.930593
	Sedoheptulose 7-phosphate + 7TMS + Oxime	0.124468
	Serine, 3TMS	0.188036
	Sucrose + 8TMS	0.79919
	Xylitol + 4TMS + Oxime	2.71825
		TKT/WT ratio
	2-deoxy-ribose + 3TMS + Oxime	0.256522
	2-phosphoglycerate + 4TMS	ND
	3-phosphoglycerate + 4TMS	ND
	6-Phosphogluconic acid + 7TMS	1.20714
	D_Threose + 4TMS + Oxime	ND
	D-Arabinose + 4TMS + Oxime	80.7593
	D-Erythrose + 4TMS + Oxime	ND
	D-Erythrose 4-phosphate +5TMS	ND
	D-Fructose 1,6-bisphosphate + 6TMS + Oxime	6.85914
	D-Fructose 1-phosphate + 7TMS + Oxime	ND
	D-Fructose 6-phosphate + 6TMS + Oxime	0.504939
	D-Galactose + 5TMS + Oxime
	D-Glucose 6-phosphate + 7TMS + Oxime	0.464314
	D-Glucose, 6TMS + Oxime	7.46742
	Dihydroxyacetone phosphate + 3TMS + Oxime	0.048146
	D-Lactose + 8TMS + Oxime	0.0458097
	D-Mannitol + 6TMS	#DIV/0!
	D-Mannose + 5TMS + Oxime	0.336426
	D-Ribose + 4TMS + Oxime	44.9654
	D-ribose 5-phosphate + 5TMS + Oxime	58.789
	D-Sorbitol + 6TMS	10.3879
	Dulcitol + 6TMS	9.9861
	D-Xylose + 4TMS + Oxime	ND
	D-Xylulose + 4TMS + Oxime	890.235
	Fructose, 5TMS + Oxime	5.81486
	Fucose + 4TMS + Oxime	2.79202
	Lactic Acid + 2TMS	0.42189
	L-Alanine, 2TMS	0.14943
	L-Glutamine, 3TMS	5.35645
	L-Rhamnose + 4TMS + Oxime	1.36008
	L-Tryptophan, 3TMS	5.56073
	Maltose + 8TMS + Oxime	1.46681
	Myo-Inositol + 6TMS	2.77076
	Myo-Inositol-1-phosphate + 7TMS	0.879986
	Octadecanoic Acid, TMS (Stearic Acid)	0.975968
	Palmitic Acid + TMS	1.13498
	Ribulose-5-phosphate + 5TMS + Oxime	125.148
	scyllo-Inositol, 6TMS	0.930593
	Sedoheptulose 7-phosphate + 7TMS + Oxime	0.124468
	Serine, 3TMS	0.188036
	Sucrose + 8TMS	0.79919
	Xylitol + 4TMS + Oxime	2.71825
		TKT/WT ratio
	2-deoxy-ribose + 3TMS + Oxime	0.256522
	2-phosphoglycerate + 4TMS	ND
	3-phosphoglycerate + 4TMS	ND
	6-Phosphogluconic acid + 7TMS	1.20714
	D_Threose + 4TMS + Oxime	ND
	D-Arabinose + 4TMS + Oxime	80.7593
	D-Erythrose + 4TMS + Oxime	ND
	D-Erythrose 4-phosphate +5TMS	ND
	D-Fructose 1,6-bisphosphate + 6TMS + Oxime	6.85914
	D-Fructose 1-phosphate + 7TMS + Oxime	ND
	D-Fructose 6-phosphate + 6TMS + Oxime	0.504939
	D-Galactose + 5TMS + Oxime
	D-Glucose 6-phosphate + 7TMS + Oxime	0.464314
	D-Glucose, 6TMS + Oxime	7.46742
	Dihydroxyacetone phosphate + 3TMS + Oxime	0.048146
	D-Lactose + 8TMS + Oxime	0.0458097
	D-Mannitol + 6TMS	#DIV/0!
	D-Mannose + 5TMS + Oxime	0.336426
	D-Ribose + 4TMS + Oxime	44.9654
	D-ribose 5-phosphate + 5TMS + Oxime	58.789
	D-Sorbitol + 6TMS	10.3879
	Dulcitol + 6TMS	9.9861
	D-Xylose + 4TMS + Oxime	ND
	D-Xylulose + 4TMS + Oxime	890.235
	Fructose, 5TMS + Oxime	5.81486
	Fucose + 4TMS + Oxime	2.79202
	Lactic Acid + 2TMS	0.42189
	L-Alanine, 2TMS	0.14943
	L-Glutamine, 3TMS	5.35645
	L-Rhamnose + 4TMS + Oxime	1.36008
	L-Tryptophan, 3TMS	5.56073
	Maltose + 8TMS + Oxime	1.46681
	Myo-Inositol + 6TMS	2.77076
	Myo-Inositol-1-phosphate + 7TMS	0.879986
	Octadecanoic Acid, TMS (Stearic Acid)	0.975968
	Palmitic Acid + TMS	1.13498
	Ribulose-5-phosphate + 5TMS + Oxime	125.148
	scyllo-Inositol, 6TMS	0.930593
	Sedoheptulose 7-phosphate + 7TMS + Oxime	0.124468
	Serine, 3TMS	0.188036
	Sucrose + 8TMS	0.79919
	Xylitol + 4TMS + Oxime	2.71825
		TKT/WT ratio
	2-deoxy-ribose + 3TMS + Oxime	0.256522
	2-phosphoglycerate + 4TMS	ND
	3-phosphoglycerate + 4TMS	ND
	6-Phosphogluconic acid + 7TMS	1.20714
	D_Threose + 4TMS + Oxime	ND
	D-Arabinose + 4TMS + Oxime	80.7593
	D-Erythrose + 4TMS + Oxime	ND
	D-Erythrose 4-phosphate +5TMS	ND
	D-Fructose 1,6-bisphosphate + 6TMS + Oxime	6.85914
	D-Fructose 1-phosphate + 7TMS + Oxime	ND
	D-Fructose 6-phosphate + 6TMS + Oxime	0.504939
	D-Galactose + 5TMS + Oxime
	D-Glucose 6-phosphate + 7TMS + Oxime	0.464314
	D-Glucose, 6TMS + Oxime	7.46742
	Dihydroxyacetone phosphate + 3TMS + Oxime	0.048146
	D-Lactose + 8TMS + Oxime	0.0458097
	D-Mannitol + 6TMS	#DIV/0!
	D-Mannose + 5TMS + Oxime	0.336426
	D-Ribose + 4TMS + Oxime	44.9654
	D-ribose 5-phosphate + 5TMS + Oxime	58.789
	D-Sorbitol + 6TMS	10.3879
	Dulcitol + 6TMS	9.9861
	D-Xylose + 4TMS + Oxime	ND
	D-Xylulose + 4TMS + Oxime	890.235
	Fructose, 5TMS + Oxime	5.81486
	Fucose + 4TMS + Oxime	2.79202
	Lactic Acid + 2TMS	0.42189
	L-Alanine, 2TMS	0.14943
	L-Glutamine, 3TMS	5.35645
	L-Rhamnose + 4TMS + Oxime	1.36008
	L-Tryptophan, 3TMS	5.56073
	Maltose + 8TMS + Oxime	1.46681
	Myo-Inositol + 6TMS	2.77076
	Myo-Inositol-1-phosphate + 7TMS	0.879986
	Octadecanoic Acid, TMS (Stearic Acid)	0.975968
	Palmitic Acid + TMS	1.13498
	Ribulose-5-phosphate + 5TMS + Oxime	125.148
	scyllo-Inositol, 6TMS	0.930593
	Sedoheptulose 7-phosphate + 7TMS + Oxime	0.124468
	Serine, 3TMS	0.188036
	Sucrose + 8TMS	0.79919
	Xylitol + 4TMS + Oxime	2.71825
		TKT/WT ratio
	2-deoxy-ribose + 3TMS + Oxime	0.256522
	2-phosphoglycerate + 4TMS	ND
	3-phosphoglycerate + 4TMS	ND
	6-Phosphogluconic acid + 7TMS	1.20714
	D_Threose + 4TMS + Oxime	ND
	D-Arabinose + 4TMS + Oxime	80.7593
	D-Erythrose + 4TMS + Oxime	ND
	D-Erythrose 4-phosphate +5TMS	ND
	D-Fructose 1,6-bisphosphate + 6TMS + Oxime	6.85914
	D-Fructose 1-phosphate + 7TMS + Oxime	ND
	D-Fructose 6-phosphate + 6TMS + Oxime	0.504939
	D-Galactose + 5TMS + Oxime
	D-Glucose 6-phosphate + 7TMS + Oxime	0.464314
	D-Glucose, 6TMS + Oxime	7.46742
	Dihydroxyacetone phosphate + 3TMS + Oxime	0.048146
	D-Lactose + 8TMS + Oxime	0.0458097
	D-Mannitol + 6TMS	#DIV/0!
	D-Mannose + 5TMS + Oxime	0.336426
	D-Ribose + 4TMS + Oxime	44.9654
	D-ribose 5-phosphate + 5TMS + Oxime	58.789
	D-Sorbitol + 6TMS	10.3879
	Dulcitol + 6TMS	9.9861
	D-Xylose + 4TMS + Oxime	ND
	D-Xylulose + 4TMS + Oxime	890.235
	Fructose, 5TMS + Oxime	5.81486
	Fucose + 4TMS + Oxime	2.79202
	Lactic Acid + 2TMS	0.42189
	L-Alanine, 2TMS	0.14943
	L-Glutamine, 3TMS	5.35645
	L-Rhamnose + 4TMS + Oxime	1.36008
	L-Tryptophan, 3TMS	5.56073
	Maltose + 8TMS + Oxime	1.46681
	Myo-Inositol + 6TMS	2.77076
	Myo-Inositol-1-phosphate + 7TMS	0.879986
	Octadecanoic Acid, TMS (Stearic Acid)	0.975968
	Palmitic Acid + TMS	1.13498
	Ribulose-5-phosphate + 5TMS + Oxime	125.148
	scyllo-Inositol, 6TMS	0.930593
	Sedoheptulose 7-phosphate + 7TMS + Oxime	0.124468
	Serine, 3TMS	0.188036
	Sucrose + 8TMS	0.79919
	Xylitol + 4TMS + Oxime	2.71825
		TKT/WT ratio
	2-deoxy-ribose + 3TMS + Oxime	0.256522
	2-phosphoglycerate + 4TMS	ND
	3-phosphoglycerate + 4TMS	ND
	6-Phosphogluconic acid + 7TMS	1.20714
	D_Threose + 4TMS + Oxime	ND
	D-Arabinose + 4TMS + Oxime	80.7593
	D-Erythrose + 4TMS + Oxime	ND
	D-Erythrose 4-phosphate +5TMS	ND
	D-Fructose 1,6-bisphosphate + 6TMS + Oxime	6.85914
	D-Fructose 1-phosphate + 7TMS + Oxime	ND
	D-Fructose 6-phosphate + 6TMS + Oxime	0.504939
	D-Galactose + 5TMS + Oxime
	D-Glucose 6-phosphate + 7TMS + Oxime	0.464314
	D-Glucose, 6TMS + Oxime	7.46742
	Dihydroxyacetone phosphate + 3TMS + Oxime	0.048146
	D-Lactose + 8TMS + Oxime	0.0458097
	D-Mannitol + 6TMS	#DIV/0!
	D-Mannose + 5TMS + Oxime	0.336426
	D-Ribose + 4TMS + Oxime	44.9654
	D-ribose 5-phosphate + 5TMS + Oxime	58.789
	D-Sorbitol + 6TMS	10.3879
	Dulcitol + 6TMS	9.9861
	D-Xylose + 4TMS + Oxime	ND
	D-Xylulose + 4TMS + Oxime	890.235
	Fructose, 5TMS + Oxime	5.81486
	Fucose + 4TMS + Oxime	2.79202
	Lactic Acid + 2TMS	0.42189
	L-Alanine, 2TMS	0.14943
	L-Glutamine, 3TMS	5.35645
	L-Rhamnose + 4TMS + Oxime	1.36008
	L-Tryptophan, 3TMS	5.56073
	Maltose + 8TMS + Oxime	1.46681
	Myo-Inositol + 6TMS	2.77076
	Myo-Inositol-1-phosphate + 7TMS	0.879986
	Octadecanoic Acid, TMS (Stearic Acid)	0.975968
	Palmitic Acid + TMS	1.13498
	Ribulose-5-phosphate + 5TMS + Oxime	125.148
	scyllo-Inositol, 6TMS	0.930593
	Sedoheptulose 7-phosphate + 7TMS + Oxime	0.124468
	Serine, 3TMS	0.188036
	Sucrose + 8TMS	0.79919
	Xylitol + 4TMS + Oxime	2.71825
		TKT/WT ratio
	2-deoxy-ribose + 3TMS + Oxime	0.256522
	2-phosphoglycerate + 4TMS	ND
	3-phosphoglycerate + 4TMS	ND
	6-Phosphogluconic acid + 7TMS	1.20714
	D_Threose + 4TMS + Oxime	ND
	D-Arabinose + 4TMS + Oxime	80.7593
	D-Erythrose + 4TMS + Oxime	ND
	D-Erythrose 4-phosphate +5TMS	ND
	D-Fructose 1,6-bisphosphate + 6TMS + Oxime	6.85914
	D-Fructose 1-phosphate + 7TMS + Oxime	ND
	D-Fructose 6-phosphate + 6TMS + Oxime	0.504939
	D-Galactose + 5TMS + Oxime
	D-Glucose 6-phosphate + 7TMS + Oxime	0.464314
	D-Glucose, 6TMS + Oxime	7.46742
	Dihydroxyacetone phosphate + 3TMS + Oxime	0.048146
	D-Lactose + 8TMS + Oxime	0.0458097
	D-Mannitol + 6TMS	#DIV/0!
	D-Mannose + 5TMS + Oxime	0.336426
	D-Ribose + 4TMS + Oxime	44.9654
	D-ribose 5-phosphate + 5TMS + Oxime	58.789
	D-Sorbitol + 6TMS	10.3879
	Dulcitol + 6TMS	9.9861
	D-Xylose + 4TMS + Oxime	ND
	D-Xylulose + 4TMS + Oxime	890.235
	Fructose, 5TMS + Oxime	5.81486
	Fucose + 4TMS + Oxime	2.79202
	Lactic Acid + 2TMS	0.42189
	L-Alanine, 2TMS	0.14943
	L-Glutamine, 3TMS	5.35645
	L-Rhamnose + 4TMS + Oxime	1.36008
	L-Tryptophan, 3TMS	5.56073
	Maltose + 8TMS + Oxime	1.46681
	Myo-Inositol + 6TMS	2.77076
	Myo-Inositol-1-phosphate + 7TMS	0.879986
	Octadecanoic Acid, TMS (Stearic Acid)	0.975968
	Palmitic Acid + TMS	1.13498
	Ribulose-5-phosphate + 5TMS + Oxime	125.148
	scyllo-Inositol, 6TMS	0.930593
	Sedoheptulose 7-phosphate + 7TMS + Oxime	0.124468
	Serine, 3TMS	0.188036
	Sucrose + 8TMS	0.79919
	Xylitol + 4TMS + Oxime	2.71825
		TKT/WT ratio
	2-deoxy-ribose + 3TMS + Oxime	0.256522
	2-phosphoglycerate + 4TMS	ND
	3-phosphoglycerate + 4TMS	ND
	6-Phosphogluconic acid + 7TMS	1.20714
	D_Threose + 4TMS + Oxime	ND
	D-Arabinose + 4TMS + Oxime	80.7593
	D-Erythrose + 4TMS + Oxime	ND
	D-Erythrose 4-phosphate +5TMS	ND
	D-Fructose 1,6-bisphosphate + 6TMS + Oxime	6.85914
	D-Fructose 1-phosphate + 7TMS + Oxime	ND
	D-Fructose 6-phosphate + 6TMS + Oxime	0.504939
	D-Galactose + 5TMS + Oxime
	D-Glucose 6-phosphate + 7TMS + Oxime	0.464314
	D-Glucose, 6TMS + Oxime	7.46742
	Dihydroxyacetone phosphate + 3TMS + Oxime	0.048146
	D-Lactose + 8TMS + Oxime	0.0458097
	D-Mannitol + 6TMS	#DIV/0!
	D-Mannose + 5TMS + Oxime	0.336426
	D-Ribose + 4TMS + Oxime	44.9654
	D-ribose 5-phosphate + 5TMS + Oxime	58.789
	D-Sorbitol + 6TMS	10.3879
	Dulcitol + 6TMS	9.9861
	D-Xylose + 4TMS + Oxime	ND
	D-Xylulose + 4TMS + Oxime	890.235
	Fructose, 5TMS + Oxime	5.81486
	Fucose + 4TMS + Oxime	2.79202
	Lactic Acid + 2TMS	0.42189
	L-Alanine, 2TMS	0.14943
	L-Glutamine, 3TMS	5.35645
	L-Rhamnose + 4TMS + Oxime	1.36008
	L-Tryptophan, 3TMS	5.56073
	Maltose + 8TMS + Oxime	1.46681
	Myo-Inositol + 6TMS	2.77076
	Myo-Inositol-1-phosphate + 7TMS	0.879986
	Octadecanoic Acid, TMS (Stearic Acid)	0.975968
	Palmitic Acid + TMS	1.13498
	Ribulose-5-phosphate + 5TMS + Oxime	125.148
	scyllo-Inositol, 6TMS	0.930593
	Sedoheptulose 7-phosphate + 7TMS + Oxime	0.124468
	Serine, 3TMS	0.188036
	Sucrose + 8TMS	0.79919
	Xylitol + 4TMS + Oxime	2.71825
		TKT/WT ratio
	2-deoxy-ribose + 3TMS + Oxime	0.256522
	2-phosphoglycerate + 4TMS	ND
	3-phosphoglycerate + 4TMS	ND
	6-Phosphogluconic acid + 7TMS	1.20714
	D_Threose + 4TMS + Oxime	ND
	D-Arabinose + 4TMS + Oxime	80.7593
	D-Erythrose + 4TMS + Oxime	ND
	D-Erythrose 4-phosphate +5TMS	ND
	D-Fructose 1,6-bisphosphate + 6TMS + Oxime	6.85914
	D-Fructose 1-phosphate + 7TMS + Oxime	ND
	D-Fructose 6-phosphate + 6TMS + Oxime	0.504939
	D-Galactose + 5TMS + Oxime
	D-Glucose 6-phosphate + 7TMS + Oxime	0.464314
	D-Glucose, 6TMS + Oxime	7.46742
	Dihydroxyacetone phosphate + 3TMS + Oxime	0.048146
	D-Lactose + 8TMS + Oxime	0.0458097
	D-Mannitol + 6TMS	#DIV/0!
	D-Mannose + 5TMS + Oxime	0.336426
	D-Ribose + 4TMS + Oxime	44.9654
	D-ribose 5-phosphate + 5TMS + Oxime	58.789
	D-Sorbitol + 6TMS	10.3879
	Dulcitol + 6TMS	9.9861
	D-Xylose + 4TMS + Oxime	ND
	D-Xylulose + 4TMS + Oxime	890.235
	Fructose, 5TMS + Oxime	5.81486
	Fucose + 4TMS + Oxime	2.79202
	Lactic Acid + 2TMS	0.42189
	L-Alanine, 2TMS	0.14943
	L-Glutamine, 3TMS	5.35645
	L-Rhamnose + 4TMS + Oxime	1.36008
	L-Tryptophan, 3TMS	5.56073
	Maltose + 8TMS + Oxime	1.46681
	Myo-Inositol + 6TMS	2.77076
	Myo-Inositol-1-phosphate + 7TMS	0.879986
	Octadecanoic Acid, TMS (Stearic Acid)	0.975968
	Palmitic Acid + TMS	1.13498
	Ribulose-5-phosphate + 5TMS + Oxime	125.148
	scyllo-Inositol, 6TMS	0.930593
	Sedoheptulose 7-phosphate + 7TMS + Oxime	0.124468
	Serine, 3TMS	0.188036
	Sucrose + 8TMS	0.79919
	Xylitol + 4TMS + Oxime	2.71825
		TKT/WT ratio
	2-deoxy-ribose + 3TMS + Oxime	0.256522
	2-phosphoglycerate + 4TMS	ND
	3-phosphoglycerate + 4TMS	ND
	6-Phosphogluconic acid + 7TMS	1.20714
	D_Threose + 4TMS + Oxime	ND
	D-Arabinose + 4TMS + Oxime	80.7593
	D-Erythrose + 4TMS + Oxime	ND
	D-Erythrose 4-phosphate +5TMS	ND
	D-Fructose 1,6-bisphosphate + 6TMS + Oxime	6.85914
	D-Fructose 1-phosphate + 7TMS + Oxime	ND
	D-Fructose 6-phosphate + 6TMS + Oxime	0.504939
	D-Galactose + 5TMS + Oxime
	D-Glucose 6-phosphate + 7TMS + Oxime	0.464314
	D-Glucose, 6TMS + Oxime	7.46742
	Dihydroxyacetone phosphate + 3TMS + Oxime	0.048146
	D-Lactose + 8TMS + Oxime	0.0458097
	D-Mannitol + 6TMS	#DIV/0!
	D-Mannose + 5TMS + Oxime	0.336426
	D-Ribose + 4TMS + Oxime	44.9654
	D-ribose 5-phosphate + 5TMS + Oxime	58.789
	D-Sorbitol + 6TMS	10.3879
	Dulcitol + 6TMS	9.9861
	D-Xylose + 4TMS + Oxime	ND
	D-Xylulose + 4TMS + Oxime	890.235
	Fructose, 5TMS + Oxime	5.81486
	Fucose + 4TMS + Oxime	2.79202
	Lactic Acid + 2TMS	0.42189
	L-Alanine, 2TMS	0.14943
	L-Glutamine, 3TMS	5.35645
	L-Rhamnose + 4TMS + Oxime	1.36008
	L-Tryptophan, 3TMS	5.56073
	Maltose + 8TMS + Oxime	1.46681
	Myo-Inositol + 6TMS	2.77076
	Myo-Inositol-1-phosphate + 7TMS	0.879986
	Octadecanoic Acid, TMS (Stearic Acid)	0.975968
	Palmitic Acid + TMS	1.13498
	Ribulose-5-phosphate + 5TMS + Oxime	125.148
	scyllo-Inositol, 6TMS	0.930593
	Sedoheptulose 7-phosphate + 7TMS + Oxime	0.124468
	Serine, 3TMS	0.188036
	Sucrose + 8TMS	0.79919
	Xylitol + 4TMS + Oxime	2.71825
		TKT/WT ratio
	2-deoxy-ribose + 3TMS + Oxime	0.256522
	2-phosphoglycerate + 4TMS	ND
	3-phosphoglycerate + 4TMS	ND
	6-Phosphogluconic acid + 7TMS	1.20714
	D_Threose + 4TMS + Oxime	ND
	D-Arabinose + 4TMS + Oxime	80.7593
	D-Erythrose + 4TMS + Oxime	ND
	D-Erythrose 4-phosphate +5TMS	ND
	D-Fructose 1,6-bisphosphate + 6TMS + Oxime	6.85914
	D-Fructose 1-phosphate + 7TMS + Oxime	ND
	D-Fructose 6-phosphate + 6TMS + Oxime	0.504939
	D-Galactose + 5TMS + Oxime
	D-Glucose 6-phosphate + 7TMS + Oxime	0.464314
	D-Glucose, 6TMS + Oxime	7.46742
	Dihydroxyacetone phosphate + 3TMS + Oxime	0.048146
	D-Lactose + 8TMS + Oxime	0.0458097
	D-Mannitol + 6TMS	#DIV/0!
	D-Mannose + 5TMS + Oxime	0.336426
	D-Ribose + 4TMS + Oxime	44.9654
	D-ribose 5-phosphate + 5TMS + Oxime	58.789
	D-Sorbitol + 6TMS	10.3879
	Dulcitol + 6TMS	9.9861
	D-Xylose + 4TMS + Oxime	ND
	D-Xylulose + 4TMS + Oxime	890.235
	Fructose, 5TMS + Oxime	5.81486
	Fucose + 4TMS + Oxime	2.79202
	Lactic Acid + 2TMS	0.42189
	L-Alanine, 2TMS	0.14943
	L-Glutamine, 3TMS	5.35645
	L-Rhamnose + 4TMS + Oxime	1.36008
	L-Tryptophan, 3TMS	5.56073
	Maltose + 8TMS + Oxime	1.46681
	Myo-Inositol + 6TMS	2.77076
	Myo-Inositol-1-phosphate + 7TMS	0.879986
	Octadecanoic Acid, TMS (Stearic Acid)	0.975968
	Palmitic Acid + TMS	1.13498
	Ribulose-5-phosphate + 5TMS + Oxime	125.148
	scyllo-Inositol, 6TMS	0.930593
	Sedoheptulose 7-phosphate + 7TMS + Oxime	0.124468
	Serine, 3TMS	0.188036
	Sucrose + 8TMS	0.79919
	Xylitol + 4TMS + Oxime	2.71825
		TKT/WT ratio
	2-deoxy-ribose + 3TMS + Oxime	0.256522
	2-phosphoglycerate + 4TMS	ND
	3-phosphoglycerate + 4TMS	ND
	6-Phosphogluconic acid + 7TMS	1.20714
	D_Threose + 4TMS + Oxime	ND
	D-Arabinose + 4TMS + Oxime	80.7593
	D-Erythrose + 4TMS + Oxime	ND
	D-Erythrose 4-phosphate +5TMS	ND
	D-Fructose 1,6-bisphosphate + 6TMS + Oxime	6.85914
	D-Fructose 1-phosphate + 7TMS + Oxime	ND
	D-Fructose 6-phosphate + 6TMS + Oxime	0.504939
	D-Galactose + 5TMS + Oxime
	D-Glucose 6-phosphate + 7TMS + Oxime	0.464314
	D-Glucose, 6TMS + Oxime	7.46742
	Dihydroxyacetone phosphate + 3TMS + Oxime	0.048146
	D-Lactose + 8TMS + Oxime	0.0458097
	D-Mannitol + 6TMS	#DIV/0!
	D-Mannose + 5TMS + Oxime	0.336426
	D-Ribose + 4TMS + Oxime	44.9654
	D-ribose 5-phosphate + 5TMS + Oxime	58.789
	D-Sorbitol + 6TMS	10.3879
	Dulcitol + 6TMS	9.9861
	D-Xylose + 4TMS + Oxime	ND
	D-Xylulose + 4TMS + Oxime	890.235
	Fructose, 5TMS + Oxime	5.81486
	Fucose + 4TMS + Oxime	2.79202
	Lactic Acid + 2TMS	0.42189
	L-Alanine, 2TMS	0.14943
	L-Glutamine, 3TMS	5.35645
	L-Rhamnose + 4TMS + Oxime	1.36008
	L-Tryptophan, 3TMS	5.56073
	Maltose + 8TMS + Oxime	1.46681
	Myo-Inositol + 6TMS	2.77076
	Myo-Inositol-1-phosphate + 7TMS	0.879986
	Octadecanoic Acid, TMS (Stearic Acid)	0.975968
	Palmitic Acid + TMS	1.13498
	Ribulose-5-phosphate + 5TMS + Oxime	125.148
	scyllo-Inositol, 6TMS	0.930593
	Sedoheptulose 7-phosphate + 7TMS + Oxime	0.124468
	Serine, 3TMS	0.188036
	Sucrose + 8TMS	0.79919
	Xylitol + 4TMS + Oxime	2.71825
		TKT/WT ratio
	2-deoxy-ribose + 3TMS + Oxime	0.256522
	2-phosphoglycerate + 4TMS	ND
	3-phosphoglycerate + 4TMS	ND
	6-Phosphogluconic acid + 7TMS	1.20714
	D_Threose + 4TMS + Oxime	ND
	D-Arabinose + 4TMS + Oxime	80.7593
	D-Erythrose + 4TMS + Oxime	ND
	D-Erythrose 4-phosphate +5TMS	ND
	D-Fructose 1,6-bisphosphate + 6TMS + Oxime	6.85914
	D-Fructose 1-phosphate + 7TMS + Oxime	ND
	D-Fructose 6-phosphate + 6TMS + Oxime	0.504939
	D-Galactose + 5TMS + Oxime
	D-Glucose 6-phosphate + 7TMS + Oxime	0.464314
	D-Glucose, 6TMS + Oxime	7.46742
	Dihydroxyacetone phosphate + 3TMS + Oxime	0.048146
	D-Lactose + 8TMS + Oxime	0.0458097
	D-Mannitol + 6TMS	#DIV/0!
	D-Mannose + 5TMS + Oxime	0.336426
	D-Ribose + 4TMS + Oxime	44.9654
	D-ribose 5-phosphate + 5TMS + Oxime	58.789
	D-Sorbitol + 6TMS	10.3879
	Dulcitol + 6TMS	9.9861
	D-Xylose + 4TMS + Oxime	ND
	D-Xylulose + 4TMS + Oxime	890.235
	Fructose, 5TMS + Oxime	5.81486
	Fucose + 4TMS + Oxime	2.79202
	Lactic Acid + 2TMS	0.42189
	L-Alanine, 2TMS	0.14943
	L-Glutamine, 3TMS	5.35645
	L-Rhamnose + 4TMS + Oxime	1.36008
	L-Tryptophan, 3TMS	5.56073
	Maltose + 8TMS + Oxime	1.46681
	Myo-Inositol + 6TMS	2.77076
	Myo-Inositol-1-phosphate + 7TMS	0.879986
	Octadecanoic Acid, TMS (Stearic Acid)	0.975968
	Palmitic Acid + TMS	1.13498
	Ribulose-5-phosphate + 5TMS + Oxime	125.148
	scyllo-Inositol, 6TMS	0.930593
	Sedoheptulose 7-phosphate + 7TMS + Oxime	0.124468
	Serine, 3TMS	0.188036
	Sucrose + 8TMS	0.79919
	Xylitol + 4TMS + Oxime	2.71825
		TKT/WT ratio
	2-deoxy-ribose + 3TMS + Oxime	0.256522
	2-phosphoglycerate + 4TMS	ND
	3-phosphoglycerate + 4TMS	ND
	6-Phosphogluconic acid + 7TMS	1.20714
	D_Threose + 4TMS + Oxime	ND
	D-Arabinose + 4TMS + Oxime	80.7593
	D-Erythrose + 4TMS + Oxime	ND
	D-Erythrose 4-phosphate +5TMS	ND
	D-Fructose 1,6-bisphosphate + 6TMS + Oxime	6.85914
	D-Fructose 1-phosphate + 7TMS + Oxime	ND
	D-Fructose 6-phosphate + 6TMS + Oxime	0.504939
	D-Galactose + 5TMS + Oxime
	D-Glucose 6-phosphate + 7TMS + Oxime	0.464314
	D-Glucose, 6TMS + Oxime	7.46742
	Dihydroxyacetone phosphate + 3TMS + Oxime	0.048146
	D-Lactose + 8TMS + Oxime	0.0458097
	D-Mannitol + 6TMS	#DIV/0!
	D-Mannose + 5TMS + Oxime	0.336426
	D-Ribose + 4TMS + Oxime	44.9654
	D-ribose 5-phosphate + 5TMS + Oxime	58.789
	D-Sorbitol + 6TMS	10.3879
	Dulcitol + 6TMS	9.9861
	D-Xylose + 4TMS + Oxime	ND
	D-Xylulose + 4TMS + Oxime	890.235
	Fructose, 5TMS + Oxime	5.81486
	Fucose + 4TMS + Oxime	2.79202
	Lactic Acid + 2TMS	0.42189
	L-Alanine, 2TMS	0.14943
	L-Glutamine, 3TMS	5.35645
	L-Rhamnose + 4TMS + Oxime	1.36008
	L-Tryptophan, 3TMS	5.56073
	Maltose + 8TMS + Oxime	1.46681
	Myo-Inositol + 6TMS	2.77076
	Myo-Inositol-1-phosphate + 7TMS	0.879986
	Octadecanoic Acid, TMS (Stearic Acid)	0.975968
	Palmitic Acid + TMS	1.13498
	Ribulose-5-phosphate + 5TMS + Oxime	125.148
	scyllo-Inositol, 6TMS	0.930593
	Sedoheptulose 7-phosphate + 7TMS + Oxime	0.124468
	Serine, 3TMS	0.188036
	Sucrose + 8TMS	0.79919
	Xylitol + 4TMS + Oxime	2.71825
		TKT/WT ratio
	2-deoxy-ribose + 3TMS + Oxime	0.256522
	2-phosphoglycerate + 4TMS	ND
	3-phosphoglycerate + 4TMS	ND
	6-Phosphogluconic acid + 7TMS	1.20714
	D_Threose + 4TMS + Oxime	ND
	D-Arabinose + 4TMS + Oxime	80.7593
	D-Erythrose + 4TMS + Oxime	ND
	D-Erythrose 4-phosphate +5TMS	ND
	D-Fructose 1,6-bisphosphate + 6TMS + Oxime	6.85914
	D-Fructose 1-phosphate + 7TMS + Oxime	ND
	D-Fructose 6-phosphate + 6TMS + Oxime	0.504939
	D-Galactose + 5TMS + Oxime
	D-Glucose 6-phosphate + 7TMS + Oxime	0.464314
	D-Glucose, 6TMS + Oxime	7.46742
	Dihydroxyacetone phosphate + 3TMS + Oxime	0.048146
	D-Lactose + 8TMS + Oxime	0.0458097
	D-Mannitol + 6TMS	#DIV/0!
	D-Mannose + 5TMS + Oxime	0.336426
	D-Ribose + 4TMS + Oxime	44.9654
	D-ribose 5-phosphate + 5TMS + Oxime	58.789
	D-Sorbitol + 6TMS	10.3879
	Dulcitol + 6TMS	9.9861
	D-Xylose + 4TMS + Oxime	ND
	D-Xylulose + 4TMS + Oxime	890.235
	Fructose, 5TMS + Oxime	5.81486
	Fucose + 4TMS + Oxime	2.79202
	Lactic Acid + 2TMS	0.42189
	L-Alanine, 2TMS	0.14943
	L-Glutamine, 3TMS	5.35645
	L-Rhamnose + 4TMS + Oxime	1.36008
	L-Tryptophan, 3TMS	5.56073
	Maltose + 8TMS + Oxime	1.46681
	Myo-Inositol + 6TMS	2.77076
	Myo-Inositol-1-phosphate + 7TMS	0.879986
	Octadecanoic Acid, TMS (Stearic Acid)	0.975968
	Palmitic Acid + TMS	1.13498
	Ribulose-5-phosphate + 5TMS + Oxime	125.148
	scyllo-Inositol, 6TMS	0.930593
	Sedoheptulose 7-phosphate + 7TMS + Oxime	0.124468
	Serine, 3TMS	0.188036
	Sucrose + 8TMS	0.79919
	Xylitol + 4TMS + Oxime	2.71825
		TKT/WT ratio
	2-deoxy-ribose + 3TMS + Oxime	0.256522
	2-phosphoglycerate + 4TMS	ND
	3-phosphoglycerate + 4TMS	ND
	6-Phosphogluconic acid + 7TMS	1.20714
	D_Threose + 4TMS + Oxime	ND
	D-Arabinose + 4TMS + Oxime	80.7593
	D-Erythrose + 4TMS + Oxime	ND
	D-Erythrose 4-phosphate +5TMS	ND
	D-Fructose 1,6-bisphosphate + 6TMS + Oxime	6.85914
	D-Fructose 1-phosphate + 7TMS + Oxime	ND
	D-Fructose 6-phosphate + 6TMS + Oxime	0.504939
	D-Galactose + 5TMS + Oxime
	D-Glucose 6-phosphate + 7TMS + Oxime	0.464314
	D-Glucose, 6TMS + Oxime	7.46742
	Dihydroxyacetone phosphate + 3TMS + Oxime	0.048146
	D-Lactose + 8TMS + Oxime	0.0458097
	D-Mannitol + 6TMS	#DIV/0!
	D-Mannose + 5TMS + Oxime	0.336426
	D-Ribose + 4TMS + Oxime	44.9654
	D-ribose 5-phosphate + 5TMS + Oxime	58.789
	D-Sorbitol + 6TMS	10.3879
	Dulcitol + 6TMS	9.9861
	D-Xylose + 4TMS + Oxime	ND
	D-Xylulose + 4TMS + Oxime	890.235
	Fructose, 5TMS + Oxime	5.81486
	Fucose + 4TMS + Oxime	2.79202
	Lactic Acid + 2TMS	0.42189
	L-Alanine, 2TMS	0.14943
	L-Glutamine, 3TMS	5.35645
	L-Rhamnose + 4TMS + Oxime	1.36008
	L-Tryptophan, 3TMS	5.56073
	Maltose + 8TMS + Oxime	1.46681
	Myo-Inositol + 6TMS	2.77076
	Myo-Inositol-1-phosphate + 7TMS	0.879986
	Octadecanoic Acid, TMS (Stearic Acid)	0.975968
	Palmitic Acid + TMS	1.13498
	Ribulose-5-phosphate + 5TMS + Oxime	125.148
	scyllo-Inositol, 6TMS	0.930593
	Sedoheptulose 7-phosphate + 7TMS + Oxime	0.124468
	Serine, 3TMS	0.188036
	Sucrose + 8TMS	0.79919
	Xylitol + 4TMS + Oxime	2.71825
		TKT/WT ratio
	2-deoxy-ribose + 3TMS + Oxime	0.256522
	2-phosphoglycerate + 4TMS	ND
	3-phosphoglycerate + 4TMS	ND
	6-Phosphogluconic acid + 7TMS	1.20714
	D_Threose + 4TMS + Oxime	ND
	D-Arabinose + 4TMS + Oxime	80.7593
	D-Erythrose + 4TMS + Oxime	ND
	D-Erythrose 4-phosphate +5TMS	ND
	D-Fructose 1,6-bisphosphate + 6TMS + Oxime	6.85914
	D-Fructose 1-phosphate + 7TMS + Oxime	ND
	D-Fructose 6-phosphate + 6TMS + Oxime	0.504939
	D-Galactose + 5TMS + Oxime
	D-Glucose 6-phosphate + 7TMS + Oxime	0.464314
	D-Glucose, 6TMS + Oxime	7.46742
	Dihydroxyacetone phosphate + 3TMS + Oxime	0.048146
	D-Lactose + 8TMS + Oxime	0.0458097
	D-Mannitol + 6TMS	#DIV/0!
	D-Mannose + 5TMS + Oxime	0.336426
	D-Ribose + 4TMS + Oxime	44.9654
	D-ribose 5-phosphate + 5TMS + Oxime	58.789
	D-Sorbitol + 6TMS	10.3879
	Dulcitol + 6TMS	9.9861
	D-Xylose + 4TMS + Oxime	ND
	D-Xylulose + 4TMS + Oxime	890.235
	Fructose, 5TMS + Oxime	5.81486
	Fucose + 4TMS + Oxime	2.79202
	Lactic Acid + 2TMS	0.42189
	L-Alanine, 2TMS	0.14943
	L-Glutamine, 3TMS	5.35645
	L-Rhamnose + 4TMS + Oxime	1.36008
	L-Tryptophan, 3TMS	5.56073
	Maltose + 8TMS + Oxime	1.46681
	Myo-Inositol + 6TMS	2.77076
	Myo-Inositol-1-phosphate + 7TMS	0.879986
	Octadecanoic Acid, TMS (Stearic Acid)	0.975968
	Palmitic Acid + TMS	1.13498
	Ribulose-5-phosphate + 5TMS + Oxime	125.148
	scyllo-Inositol, 6TMS	0.930593
	Sedoheptulose 7-phosphate + 7TMS + Oxime	0.124468
	Serine, 3TMS	0.188036
	Sucrose + 8TMS	0.79919
	Xylitol + 4TMS + Oxime	2.71825
		TKT/WT ratio
	2-deoxy-ribose + 3TMS + Oxime	0.256522
	2-phosphoglycerate + 4TMS	ND
	3-phosphoglycerate + 4TMS	ND
	6-Phosphogluconic acid + 7TMS	1.20714
	D_Threose + 4TMS + Oxime	ND
	D-Arabinose + 4TMS + Oxime	80.7593
	D-Erythrose + 4TMS + Oxime	ND
	D-Erythrose 4-phosphate +5TMS	ND
	D-Fructose 1,6-bisphosphate + 6TMS + Oxime	6.85914
	D-Fructose 1-phosphate + 7TMS + Oxime	ND
	D-Fructose 6-phosphate + 6TMS + Oxime	0.504939
	D-Galactose + 5TMS + Oxime
	D-Glucose 6-phosphate + 7TMS + Oxime	0.464314
	D-Glucose, 6TMS + Oxime	7.46742
	Dihydroxyacetone phosphate + 3TMS + Oxime	0.048146
	D-Lactose + 8TMS + Oxime	0.0458097
	D-Mannitol + 6TMS	#DIV/0!
	D-Mannose + 5TMS + Oxime	0.336426
	D-Ribose + 4TMS + Oxime	44.9654
	D-ribose 5-phosphate + 5TMS + Oxime	58.789
	D-Sorbitol + 6TMS	10.3879
	Dulcitol + 6TMS	9.9861
	D-Xylose + 4TMS + Oxime	ND
	D-Xylulose + 4TMS + Oxime	890.235
	Fructose, 5TMS + Oxime	5.81486
	Fucose + 4TMS + Oxime	2.79202
	Lactic Acid + 2TMS	0.42189
	L-Alanine, 2TMS	0.14943
	L-Glutamine, 3TMS	5.35645
	L-Rhamnose + 4TMS + Oxime	1.36008
	L-Tryptophan, 3TMS	5.56073
	Maltose + 8TMS + Oxime	1.46681
	Myo-Inositol + 6TMS	2.77076
	Myo-Inositol-1-phosphate + 7TMS	0.879986
	Octadecanoic Acid, TMS (Stearic Acid)	0.975968
	Palmitic Acid + TMS	1.13498
	Ribulose-5-phosphate + 5TMS + Oxime	125.148
	scyllo-Inositol, 6TMS	0.930593
	Sedoheptulose 7-phosphate + 7TMS + Oxime	0.124468
	Serine, 3TMS	0.188036
	Sucrose + 8TMS	0.79919
	Xylitol + 4TMS + Oxime	2.71825
		TKT/WT ratio
	2-deoxy-ribose + 3TMS + Oxime	0.256522
	2-phosphoglycerate + 4TMS	ND
	3-phosphoglycerate + 4TMS	ND
	6-Phosphogluconic acid + 7TMS	1.20714
	D_Threose + 4TMS + Oxime	ND
	D-Arabinose + 4TMS + Oxime	80.7593
	D-Erythrose + 4TMS + Oxime	ND
	D-Erythrose 4-phosphate +5TMS	ND
	D-Fructose 1,6-bisphosphate + 6TMS + Oxime	6.85914
	D-Fructose 1-phosphate + 7TMS + Oxime	ND
	D-Fructose 6-phosphate + 6TMS + Oxime	0.504939
	D-Galactose + 5TMS + Oxime
	D-Glucose 6-phosphate + 7TMS + Oxime	0.464314
	D-Glucose, 6TMS + Oxime	7.46742
	Dihydroxyacetone phosphate + 3TMS + Oxime	0.048146
	D-Lactose + 8TMS + Oxime	0.0458097
	D-Mannitol + 6TMS	#DIV/0!
	D-Mannose + 5TMS + Oxime	0.336426
	D-Ribose + 4TMS + Oxime	44.9654
	D-ribose 5-phosphate + 5TMS + Oxime	58.789
	D-Sorbitol + 6TMS	10.3879
	Dulcitol + 6TMS	9.9861
	D-Xylose + 4TMS + Oxime	ND
	D-Xylulose + 4TMS + Oxime	890.235
	Fructose, 5TMS + Oxime	5.81486
	Fucose + 4TMS + Oxime	2.79202
	Lactic Acid + 2TMS	0.42189
	L-Alanine, 2TMS	0.14943
	L-Glutamine, 3TMS	5.35645
	L-Rhamnose + 4TMS + Oxime	1.36008
	L-Tryptophan, 3TMS	5.56073
	Maltose + 8TMS + Oxime	1.46681
	Myo-Inositol + 6TMS	2.77076
	Myo-Inositol-1-phosphate + 7TMS	0.879986
	Octadecanoic Acid, TMS (Stearic Acid)	0.975968
	Palmitic Acid + TMS	1.13498
	Ribulose-5-phosphate + 5TMS + Oxime	125.148
	scyllo-Inositol, 6TMS	0.930593
	Sedoheptulose 7-phosphate + 7TMS + Oxime	0.124468
	Serine, 3TMS	0.188036
	Sucrose + 8TMS	0.79919
	Xylitol + 4TMS + Oxime	2.71825
		TKT/WT ratio
	2-deoxy-ribose + 3TMS + Oxime	0.256522
	2-phosphoglycerate + 4TMS	ND
	3-phosphoglycerate + 4TMS	ND
	6-Phosphogluconic acid + 7TMS	1.20714
	D_Threose + 4TMS + Oxime	ND
	D-Arabinose + 4TMS + Oxime	80.7593
	D-Erythrose + 4TMS + Oxime	ND
	D-Erythrose 4-phosphate +5TMS	ND
	D-Fructose 1,6-bisphosphate + 6TMS + Oxime	6.85914
	D-Fructose 1-phosphate + 7TMS + Oxime	ND
	D-Fructose 6-phosphate + 6TMS + Oxime	0.504939
	D-Galactose + 5TMS + Oxime
	D-Glucose 6-phosphate + 7TMS + Oxime	0.464314
	D-Glucose, 6TMS + Oxime	7.46742
	Dihydroxyacetone phosphate + 3TMS + Oxime	0.048146
	D-Lactose + 8TMS + Oxime	0.0458097
	D-Mannitol + 6TMS	#DIV/0!
	D-Mannose + 5TMS + Oxime	0.336426
	D-Ribose + 4TMS + Oxime	44.9654
	D-ribose 5-phosphate + 5TMS + Oxime	58.789
	D-Sorbitol + 6TMS	10.3879
	Dulcitol + 6TMS	9.9861
	D-Xylose + 4TMS + Oxime	ND
	D-Xylulose + 4TMS + Oxime	890.235
	Fructose, 5TMS + Oxime	5.81486
	Fucose + 4TMS + Oxime	2.79202
	Lactic Acid + 2TMS	0.42189
	L-Alanine, 2TMS	0.14943
	L-Glutamine, 3TMS	5.35645
	L-Rhamnose + 4TMS + Oxime	1.36008
	L-Tryptophan, 3TMS	5.56073
	Maltose + 8TMS + Oxime	1.46681
	Myo-Inositol + 6TMS	2.77076
	Myo-Inositol-1-phosphate + 7TMS	0.879986
	Octadecanoic Acid, TMS (Stearic Acid)	0.975968
	Palmitic Acid + TMS	1.13498
	Ribulose-5-phosphate + 5TMS + Oxime	125.148
	scyllo-Inositol, 6TMS	0.930593
	Sedoheptulose 7-phosphate + 7TMS + Oxime	0.124468
	Serine, 3TMS	0.188036
	Sucrose + 8TMS	0.79919
	Xylitol + 4TMS + Oxime	2.71825
		TKT/WT ratio
	2-deoxy-ribose + 3TMS + Oxime	0.256522
	2-phosphoglycerate + 4TMS	ND
	3-phosphoglycerate + 4TMS	ND
	6-Phosphogluconic acid + 7TMS	1.20714
	D_Threose + 4TMS + Oxime	ND
	D-Arabinose + 4TMS + Oxime	80.7593
	D-Erythrose + 4TMS + Oxime	ND
	D-Erythrose 4-phosphate +5TMS	ND
	D-Fructose 1,6-bisphosphate + 6TMS + Oxime	6.85914
	D-Fructose 1-phosphate + 7TMS + Oxime	ND
	D-Fructose 6-phosphate + 6TMS + Oxime	0.504939
	D-Galactose + 5TMS + Oxime
	D-Glucose 6-phosphate + 7TMS + Oxime	0.464314
	D-Glucose, 6TMS + Oxime	7.46742
	Dihydroxyacetone phosphate + 3TMS + Oxime	0.048146
	D-Lactose + 8TMS + Oxime	0.0458097
	D-Mannitol + 6TMS	#DIV/0!
	D-Mannose + 5TMS + Oxime	0.336426
	D-Ribose + 4TMS + Oxime	44.9654
	D-ribose 5-phosphate + 5TMS + Oxime	58.789
	D-Sorbitol + 6TMS	10.3879
	Dulcitol + 6TMS	9.9861
	D-Xylose + 4TMS + Oxime	ND
	D-Xylulose + 4TMS + Oxime	890.235
	Fructose, 5TMS + Oxime	5.81486
	Fucose + 4TMS + Oxime	2.79202
	Lactic Acid + 2TMS	0.42189
	L-Alanine, 2TMS	0.14943
	L-Glutamine, 3TMS	5.35645
	L-Rhamnose + 4TMS + Oxime	1.36008
	L-Tryptophan, 3TMS	5.56073
	Maltose + 8TMS + Oxime	1.46681
	Myo-Inositol + 6TMS	2.77076
	Myo-Inositol-1-phosphate + 7TMS	0.879986
	Octadecanoic Acid, TMS (Stearic Acid)	0.975968
	Palmitic Acid + TMS	1.13498
	Ribulose-5-phosphate + 5TMS + Oxime	125.148
	scyllo-Inositol, 6TMS	0.930593
	Sedoheptulose 7-phosphate + 7TMS + Oxime	0.124468
	Serine, 3TMS	0.188036
	Sucrose + 8TMS	0.79919
	Xylitol + 4TMS + Oxime	2.71825
		TKT/WT ratio
	2-deoxy-ribose + 3TMS + Oxime	0.256522
	2-phosphoglycerate + 4TMS	ND
	3-phosphoglycerate + 4TMS	ND
	6-Phosphogluconic acid + 7TMS	1.20714
	D_Threose + 4TMS + Oxime	ND
	D-Arabinose + 4TMS + Oxime	80.7593
	D-Erythrose + 4TMS + Oxime	ND
	D-Erythrose 4-phosphate +5TMS	ND
	D-Fructose 1,6-bisphosphate + 6TMS + Oxime	6.85914
	D-Fructose 1-phosphate + 7TMS + Oxime	ND
	D-Fructose 6-phosphate + 6TMS + Oxime	0.504939
	D-Galactose + 5TMS + Oxime
	D-Glucose 6-phosphate + 7TMS + Oxime	0.464314
	D-Glucose, 6TMS + Oxime	7.46742
	Dihydroxyacetone phosphate + 3TMS + Oxime	0.048146
	D-Lactose + 8TMS + Oxime	0.0458097
	D-Mannitol + 6TMS	#DIV/0!
	D-Mannose + 5TMS + Oxime	0.336426
	D-Ribose + 4TMS + Oxime	44.9654
	D-ribose 5-phosphate + 5TMS + Oxime	58.789
	D-Sorbitol + 6TMS	10.3879
	Dulcitol + 6TMS	9.9861
	D-Xylose + 4TMS + Oxime	ND
	D-Xylulose + 4TMS + Oxime	890.235
	Fructose, 5TMS + Oxime	5.81486
	Fucose + 4TMS + Oxime	2.79202
	Lactic Acid + 2TMS	0.42189
	L-Alanine, 2TMS	0.14943
	L-Glutamine, 3TMS	5.35645
	L-Rhamnose + 4TMS + Oxime	1.36008
	L-Tryptophan, 3TMS	5.56073
	Maltose + 8TMS + Oxime	1.46681
	Myo-Inositol + 6TMS	2.77076
	Myo-Inositol-1-phosphate + 7TMS	0.879986
	Octadecanoic Acid, TMS (Stearic Acid)	0.975968
	Palmitic Acid + TMS	1.13498
	Ribulose-5-phosphate + 5TMS + Oxime	125.148
	scyllo-Inositol, 6TMS	0.930593
	Sedoheptulose 7-phosphate + 7TMS + Oxime	0.124468
	Serine, 3TMS	0.188036
	Sucrose + 8TMS	0.79919
	Xylitol + 4TMS + Oxime	2.71825
		TKT/WT ratio
	2-deoxy-ribose + 3TMS + Oxime	0.256522
	2-phosphoglycerate + 4TMS	ND
	3-phosphoglycerate + 4TMS	ND
	6-Phosphogluconic acid + 7TMS	1.20714
	D_Threose + 4TMS + Oxime	ND
	D-Arabinose + 4TMS + Oxime	80.7593
	D-Erythrose + 4TMS + Oxime	ND
	D-Erythrose 4-phosphate +5TMS	ND
	D-Fructose 1,6-bisphosphate + 6TMS + Oxime	6.85914
	D-Fructose 1-phosphate + 7TMS + Oxime	ND
	D-Fructose 6-phosphate + 6TMS + Oxime	0.504939
	D-Galactose + 5TMS + Oxime
	D-Glucose 6-phosphate + 7TMS + Oxime	0.464314
	D-Glucose, 6TMS + Oxime	7.46742
	Dihydroxyacetone phosphate + 3TMS + Oxime	0.048146
	D-Lactose + 8TMS + Oxime	0.0458097
	D-Mannitol + 6TMS	#DIV/0!
	D-Mannose + 5TMS + Oxime	0.336426
	D-Ribose + 4TMS + Oxime	44.9654
	D-ribose 5-phosphate + 5TMS + Oxime	58.789
	D-Sorbitol + 6TMS	10.3879
	Dulcitol + 6TMS	9.9861
	D-Xylose + 4TMS + Oxime	ND
	D-Xylulose + 4TMS + Oxime	890.235
	Fructose, 5TMS + Oxime	5.81486
	Fucose + 4TMS + Oxime	2.79202
	Lactic Acid + 2TMS	0.42189
	L-Alanine, 2TMS	0.14943
	L-Glutamine, 3TMS	5.35645
	L-Rhamnose + 4TMS + Oxime	1.36008
	L-Tryptophan, 3TMS	5.56073
	Maltose + 8TMS + Oxime	1.46681
	Myo-Inositol + 6TMS	2.77076
	Myo-Inositol-1-phosphate + 7TMS	0.879986
	Octadecanoic Acid, TMS (Stearic Acid)	0.975968
	Palmitic Acid + TMS	1.13498
	Ribulose-5-phosphate + 5TMS + Oxime	125.148
	scyllo-Inositol, 6TMS	0.930593
	Sedoheptulose 7-phosphate + 7TMS + Oxime	0.124468
	Serine, 3TMS	0.188036
	Sucrose + 8TMS	0.79919
	Xylitol + 4TMS + Oxime	2.71825
		TKT/WT ratio
	2-deoxy-ribose + 3TMS + Oxime	0.256522
	2-phosphoglycerate + 4TMS	ND
	3-phosphoglycerate + 4TMS	ND
	6-Phosphogluconic acid + 7TMS	1.20714
	D_Threose + 4TMS + Oxime	ND
	D-Arabinose + 4TMS + Oxime	80.7593
	D-Erythrose + 4TMS + Oxime	ND
	D-Erythrose 4-phosphate +5TMS	ND
	D-Fructose 1,6-bisphosphate + 6TMS + Oxime	6.85914
	D-Fructose 1-phosphate + 7TMS + Oxime	ND
	D-Fructose 6-phosphate + 6TMS + Oxime	0.504939
	D-Galactose + 5TMS + Oxime
	D-Glucose 6-phosphate + 7TMS + Oxime	0.464314
	D-Glucose, 6TMS + Oxime	7.46742
	Dihydroxyacetone phosphate + 3TMS + Oxime	0.048146
	D-Lactose + 8TMS + Oxime	0.0458097
	D-Mannitol + 6TMS	#DIV/0!
	D-Mannose + 5TMS + Oxime	0.336426
	D-Ribose + 4TMS + Oxime	44.9654
	D-ribose 5-phosphate + 5TMS + Oxime	58.789
	D-Sorbitol + 6TMS	10.3879
	Dulcitol + 6TMS	9.9861
	D-Xylose + 4TMS + Oxime	ND
	D-Xylulose + 4TMS + Oxime	890.235
	Fructose, 5TMS + Oxime	5.81486
	Fucose + 4TMS + Oxime	2.79202
	Lactic Acid + 2TMS	0.42189
	L-Alanine, 2TMS	0.14943
	L-Glutamine, 3TMS	5.35645
	L-Rhamnose + 4TMS + Oxime	1.36008
	L-Tryptophan, 3TMS	5.56073
	Maltose + 8TMS + Oxime	1.46681
	Myo-Inositol + 6TMS	2.77076
	Myo-Inositol-1-phosphate + 7TMS	0.879986
	Octadecanoic Acid, TMS (Stearic Acid)	0.975968
	Palmitic Acid + TMS	1.13498
	Ribulose-5-phosphate + 5TMS + Oxime	125.148
	scyllo-Inositol, 6TMS	0.930593
	Sedoheptulose 7-phosphate + 7TMS + Oxime	0.124468
	Serine, 3TMS	0.188036
	Sucrose + 8TMS	0.79919
	Xylitol + 4TMS + Oxime	2.71825
		TKT/WT ratio
	2-deoxy-ribose + 3TMS + Oxime	0.256522
	2-phosphoglycerate + 4TMS	ND
	3-phosphoglycerate + 4TMS	ND
	6-Phosphogluconic acid + 7TMS	1.20714
	D_Threose + 4TMS + Oxime	ND
	D-Arabinose + 4TMS + Oxime	80.7593
	D-Erythrose + 4TMS + Oxime	ND
	D-Erythrose 4-phosphate +5TMS	ND
	D-Fructose 1,6-bisphosphate + 6TMS + Oxime	6.85914
	D-Fructose 1-phosphate + 7TMS + Oxime	ND
	D-Fructose 6-phosphate + 6TMS + Oxime	0.504939
	D-Galactose + 5TMS + Oxime
	D-Glucose 6-phosphate + 7TMS + Oxime	0.464314
	D-Glucose, 6TMS + Oxime	7.46742
	Dihydroxyacetone phosphate + 3TMS + Oxime	0.048146
	D-Lactose + 8TMS + Oxime	0.0458097
	D-Mannitol + 6TMS	#DIV/0!
	D-Mannose + 5TMS + Oxime	0.336426
	D-Ribose + 4TMS + Oxime	44.9654
	D-ribose 5-phosphate + 5TMS + Oxime	58.789
	D-Sorbitol + 6TMS	10.3879
	Dulcitol + 6TMS	9.9861
	D-Xylose + 4TMS + Oxime	ND
	D-Xylulose + 4TMS + Oxime	890.235
	Fructose, 5TMS + Oxime	5.81486
	Fucose + 4TMS + Oxime	2.79202
	Lactic Acid + 2TMS	0.42189
	L-Alanine, 2TMS	0.14943
	L-Glutamine, 3TMS	5.35645
	L-Rhamnose + 4TMS + Oxime	1.36008
	L-Tryptophan, 3TMS	5.56073
	Maltose + 8TMS + Oxime	1.46681
	Myo-Inositol + 6TMS	2.77076
	Myo-Inositol-1-phosphate + 7TMS	0.879986
	Octadecanoic Acid, TMS (Stearic Acid)	0.975968
	Palmitic Acid + TMS	1.13498
	Ribulose-5-phosphate + 5TMS + Oxime	125.148
	scyllo-Inositol, 6TMS	0.930593
	Sedoheptulose 7-phosphate + 7TMS + Oxime	0.124468
	Serine, 3TMS	0.188036
	Sucrose + 8TMS	0.79919
	Xylitol + 4TMS + Oxime	2.71825
		TKT/WT ratio
	2-deoxy-ribose + 3TMS + Oxime	0.256522
	2-phosphoglycerate + 4TMS	ND
	3-phosphoglycerate + 4TMS	ND
	6-Phosphogluconic acid + 7TMS	1.20714
	D_Threose + 4TMS + Oxime	ND
	D-Arabinose + 4TMS + Oxime	80.7593
	D-Erythrose + 4TMS + Oxime	ND
	D-Erythrose 4-phosphate +5TMS	ND
	D-Fructose 1,6-bisphosphate + 6TMS + Oxime	6.85914
	D-Fructose 1-phosphate + 7TMS + Oxime	ND
	D-Fructose 6-phosphate + 6TMS + Oxime	0.504939
	D-Galactose + 5TMS + Oxime
	D-Glucose 6-phosphate + 7TMS + Oxime	0.464314
	D-Glucose, 6TMS + Oxime	7.46742
	Dihydroxyacetone phosphate + 3TMS + Oxime	0.048146
	D-Lactose + 8TMS + Oxime	0.0458097
	D-Mannitol + 6TMS	#DIV/0!
	D-Mannose + 5TMS + Oxime	0.336426
	D-Ribose + 4TMS + Oxime	44.9654
	D-ribose 5-phosphate + 5TMS + Oxime	58.789
	D-Sorbitol + 6TMS	10.3879
	Dulcitol + 6TMS	9.9861
	D-Xylose + 4TMS + Oxime	ND
	D-Xylulose + 4TMS + Oxime	890.235
	Fructose, 5TMS + Oxime	5.81486
	Fucose + 4TMS + Oxime	2.79202
	Lactic Acid + 2TMS	0.42189
	L-Alanine, 2TMS	0.14943
	L-Glutamine, 3TMS	5.35645
	L-Rhamnose + 4TMS + Oxime	1.36008
	L-Tryptophan, 3TMS	5.56073
	Maltose + 8TMS + Oxime	1.46681
	Myo-Inositol + 6TMS	2.77076
	Myo-Inositol-1-phosphate + 7TMS	0.879986
	Octadecanoic Acid, TMS (Stearic Acid)	0.975968
	Palmitic Acid + TMS	1.13498
	Ribulose-5-phosphate + 5TMS + Oxime	125.148
	scyllo-Inositol, 6TMS	0.930593
	Sedoheptulose 7-phosphate + 7TMS + Oxime	0.124468
	Serine, 3TMS	0.188036
	Sucrose + 8TMS	0.79919
	Xylitol + 4TMS + Oxime	2.71825
		TKT/WT ratio
	2-deoxy-ribose + 3TMS + Oxime	0.256522
	2-phosphoglycerate + 4TMS	ND
	3-phosphoglycerate + 4TMS	ND
	6-Phosphogluconic acid + 7TMS	1.20714
	D_Threose + 4TMS + Oxime	ND
	D-Arabinose + 4TMS + Oxime	80.7593
	D-Erythrose + 4TMS + Oxime	ND
	D-Erythrose 4-phosphate +5TMS	ND
	D-Fructose 1,6-bisphosphate + 6TMS + Oxime	6.85914
	D-Fructose 1-phosphate + 7TMS + Oxime	ND
	D-Fructose 6-phosphate + 6TMS + Oxime	0.504939
	D-Galactose + 5TMS + Oxime
	D-Glucose 6-phosphate + 7TMS + Oxime	0.464314
	D-Glucose, 6TMS + Oxime	7.46742
	Dihydroxyacetone phosphate + 3TMS + Oxime	0.048146
	D-Lactose + 8TMS + Oxime	0.0458097
	D-Mannitol + 6TMS	#DIV/0!
	D-Mannose + 5TMS + Oxime	0.336426
	D-Ribose + 4TMS + Oxime	44.9654
	D-ribose 5-phosphate + 5TMS + Oxime	58.789
	D-Sorbitol + 6TMS	10.3879
	Dulcitol + 6TMS	9.9861
	D-Xylose + 4TMS + Oxime	ND
	D-Xylulose + 4TMS + Oxime	890.235
	Fructose, 5TMS + Oxime	5.81486
	Fucose + 4TMS + Oxime	2.79202
	Lactic Acid + 2TMS	0.42189
	L-Alanine, 2TMS	0.14943
	L-Glutamine, 3TMS	5.35645
	L-Rhamnose + 4TMS + Oxime	1.36008
	L-Tryptophan, 3TMS	5.56073
	Maltose + 8TMS + Oxime	1.46681
	Myo-Inositol + 6TMS	2.77076
	Myo-Inositol-1-phosphate + 7TMS	0.879986
	Octadecanoic Acid, TMS (Stearic Acid)	0.975968
	Palmitic Acid + TMS	1.13498
	Ribulose-5-phosphate + 5TMS + Oxime	125.148
	scyllo-Inositol, 6TMS	0.930593
	Sedoheptulose 7-phosphate + 7TMS + Oxime	0.124468
	Serine, 3TMS	0.188036
	Sucrose + 8TMS	0.79919
	Xylitol + 4TMS + Oxime	2.71825
		TKT/WT ratio
	2-deoxy-ribose + 3TMS + Oxime	0.256522
	2-phosphoglycerate + 4TMS	ND
	3-phosphoglycerate + 4TMS	ND
	6-Phosphogluconic acid + 7TMS	1.20714
	D_Threose + 4TMS + Oxime	ND
	D-Arabinose + 4TMS + Oxime	80.7593
	D-Erythrose + 4TMS + Oxime	ND
	D-Erythrose 4-phosphate +5TMS	ND
	D-Fructose 1,6-bisphosphate + 6TMS + Oxime	6.85914
	D-Fructose 1-phosphate + 7TMS + Oxime	ND
	D-Fructose 6-phosphate + 6TMS + Oxime	0.504939
	D-Galactose + 5TMS + Oxime
	D-Glucose 6-phosphate + 7TMS + Oxime	0.464314
	D-Glucose, 6TMS + Oxime	7.46742
	Dihydroxyacetone phosphate + 3TMS + Oxime	0.048146
	D-Lactose + 8TMS + Oxime	0.0458097
	D-Mannitol + 6TMS	#DIV/0!
	D-Mannose + 5TMS + Oxime	0.336426
	D-Ribose + 4TMS + Oxime	44.9654
	D-ribose 5-phosphate + 5TMS + Oxime	58.789
	D-Sorbitol + 6TMS	10.3879
	Dulcitol + 6TMS	9.9861
	D-Xylose + 4TMS + Oxime	ND
	D-Xylulose + 4TMS + Oxime	890.235
	Fructose, 5TMS + Oxime	5.81486
	Fucose + 4TMS + Oxime	2.79202
	Lactic Acid + 2TMS	0.42189
	L-Alanine, 2TMS	0.14943
	L-Glutamine, 3TMS	5.35645
	L-Rhamnose + 4TMS + Oxime	1.36008
	L-Tryptophan, 3TMS	5.56073
	Maltose + 8TMS + Oxime	1.46681
	Myo-Inositol + 6TMS	2.77076
	Myo-Inositol-1-phosphate + 7TMS	0.879986
	Octadecanoic Acid, TMS (Stearic Acid)	0.975968
	Palmitic Acid + TMS	1.13498
	Ribulose-5-phosphate + 5TMS + Oxime	125.148
	scyllo-Inositol, 6TMS	0.930593
	Sedoheptulose 7-phosphate + 7TMS + Oxime	0.124468
	Serine, 3TMS	0.188036
	Sucrose + 8TMS	0.79919
	Xylitol + 4TMS + Oxime	2.71825
		TKT/WT ratio
	2-deoxy-ribose + 3TMS + Oxime	0.256522
	2-phosphoglycerate + 4TMS	ND
	3-phosphoglycerate + 4TMS	ND
	6-Phosphogluconic acid + 7TMS	1.20714
	D_Threose + 4TMS + Oxime	ND
	D-Arabinose + 4TMS + Oxime	80.7593
	D-Erythrose + 4TMS + Oxime	ND
	D-Erythrose 4-phosphate +5TMS	ND
	D-Fructose 1,6-bisphosphate + 6TMS + Oxime	6.85914
	D-Fructose 1-phosphate + 7TMS + Oxime	ND
	D-Fructose 6-phosphate + 6TMS + Oxime	0.504939
	D-Galactose + 5TMS + Oxime
	D-Glucose 6-phosphate + 7TMS + Oxime	0.464314
	D-Glucose, 6TMS + Oxime	7.46742
	Dihydroxyacetone phosphate + 3TMS + Oxime	0.048146
	D-Lactose + 8TMS + Oxime	0.0458097
	D-Mannitol + 6TMS	#DIV/0!
	D-Mannose + 5TMS + Oxime	0.336426
	D-Ribose + 4TMS + Oxime	44.9654
	D-ribose 5-phosphate + 5TMS + Oxime	58.789
	D-Sorbitol + 6TMS	10.3879
	Dulcitol + 6TMS	9.9861
	D-Xylose + 4TMS + Oxime	ND
	D-Xylulose + 4TMS + Oxime	890.235
	Fructose, 5TMS + Oxime	5.81486
	Fucose + 4TMS + Oxime	2.79202
	Lactic Acid + 2TMS	0.42189
	L-Alanine, 2TMS	0.14943
	L-Glutamine, 3TMS	5.35645
	L-Rhamnose + 4TMS + Oxime	1.36008
	L-Tryptophan, 3TMS	5.56073
	Maltose + 8TMS + Oxime	1.46681
	Myo-Inositol + 6TMS	2.77076
	Myo-Inositol-1-phosphate + 7TMS	0.879986
	Octadecanoic Acid, TMS (Stearic Acid)	0.975968
	Palmitic Acid + TMS	1.13498
	Ribulose-5-phosphate + 5TMS + Oxime	125.148
	scyllo-Inositol, 6TMS	0.930593
	Sedoheptulose 7-phosphate + 7TMS + Oxime	0.124468
	Serine, 3TMS	0.188036
	Sucrose + 8TMS	0.79919
	Xylitol + 4TMS + Oxime	2.71825
		TKT/WT ratio
	2-deoxy-ribose + 3TMS + Oxime	0.256522
	2-phosphoglycerate + 4TMS	ND
	3-phosphoglycerate + 4TMS	ND
	6-Phosphogluconic acid + 7TMS	1.20714
	D_Threose + 4TMS + Oxime	ND
	D-Arabinose + 4TMS + Oxime	80.7593
	D-Erythrose + 4TMS + Oxime	ND
	D-Erythrose 4-phosphate +5TMS	ND
	D-Fructose 1,6-bisphosphate + 6TMS + Oxime	6.85914
	D-Fructose 1-phosphate + 7TMS + Oxime	ND
	D-Fructose 6-phosphate + 6TMS + Oxime	0.504939
	D-Galactose + 5TMS + Oxime
	D-Glucose 6-phosphate + 7TMS + Oxime	0.464314
	D-Glucose, 6TMS + Oxime	7.46742
	Dihydroxyacetone phosphate + 3TMS + Oxime	0.048146
	D-Lactose + 8TMS + Oxime	0.0458097
	D-Mannitol + 6TMS	#DIV/0!
	D-Mannose + 5TMS + Oxime	0.336426
	D-Ribose + 4TMS + Oxime	44.9654
	D-ribose 5-phosphate + 5TMS + Oxime	58.789
	D-Sorbitol + 6TMS	10.3879
	Dulcitol + 6TMS	9.9861
	D-Xylose + 4TMS + Oxime	ND
	D-Xylulose + 4TMS + Oxime	890.235
	Fructose, 5TMS + Oxime	5.81486
	Fucose + 4TMS + Oxime	2.79202
	Lactic Acid + 2TMS	0.42189
	L-Alanine, 2TMS	0.14943
	L-Glutamine, 3TMS	5.35645
	L-Rhamnose + 4TMS + Oxime	1.36008
	L-Tryptophan, 3TMS	5.56073
	Maltose + 8TMS + Oxime	1.46681
	Myo-Inositol + 6TMS	2.77076
	Myo-Inositol-1-phosphate + 7TMS	0.879986
	Octadecanoic Acid, TMS (Stearic Acid)	0.975968
	Palmitic Acid + TMS	1.13498
	Ribulose-5-phosphate + 5TMS + Oxime	125.148
	scyllo-Inositol, 6TMS	0.930593
	Sedoheptulose 7-phosphate + 7TMS + Oxime	0.124468
	Serine, 3TMS	0.188036
	Sucrose + 8TMS	0.79919
	Xylitol + 4TMS + Oxime	2.71825
		TKT/WT ratio
	2-deoxy-ribose + 3TMS + Oxime	0.256522
	2-phosphoglycerate + 4TMS	ND
	3-phosphoglycerate + 4TMS	ND
	6-Phosphogluconic acid + 7TMS	1.20714
	D_Threose + 4TMS + Oxime	ND
	D-Arabinose + 4TMS + Oxime	80.7593
	D-Erythrose + 4TMS + Oxime	ND
	D-Erythrose 4-phosphate +5TMS	ND
	D-Fructose 1,6-bisphosphate + 6TMS + Oxime	6.85914
	D-Fructose 1-phosphate + 7TMS + Oxime	ND
	D-Fructose 6-phosphate + 6TMS + Oxime	0.504939
	D-Galactose + 5TMS + Oxime
	D-Glucose 6-phosphate + 7TMS + Oxime	0.464314
	D-Glucose, 6TMS + Oxime	7.46742
	Dihydroxyacetone phosphate + 3TMS + Oxime	0.048146
	D-Lactose + 8TMS + Oxime	0.0458097
	D-Mannitol + 6TMS	#DIV/0!
	D-Mannose + 5TMS + Oxime	0.336426
	D-Ribose + 4TMS + Oxime	44.9654
	D-ribose 5-phosphate + 5TMS + Oxime	58.789
	D-Sorbitol + 6TMS	10.3879
	Dulcitol + 6TMS	9.9861
	D-Xylose + 4TMS + Oxime	ND
	D-Xylulose + 4TMS + Oxime	890.235
	Fructose, 5TMS + Oxime	5.81486
	Fucose + 4TMS + Oxime	2.79202
	Lactic Acid + 2TMS	0.42189
	L-Alanine, 2TMS	0.14943
	L-Glutamine, 3TMS	5.35645
	L-Rhamnose + 4TMS + Oxime	1.36008
	L-Tryptophan, 3TMS	5.56073
	Maltose + 8TMS + Oxime	1.46681
	Myo-Inositol + 6TMS	2.77076
	Myo-Inositol-1-phosphate + 7TMS	0.879986
	Octadecanoic Acid, TMS (Stearic Acid)	0.975968
	Palmitic Acid + TMS	1.13498
	Ribulose-5-phosphate + 5TMS + Oxime	125.148
	scyllo-Inositol, 6TMS	0.930593
	Sedoheptulose 7-phosphate + 7TMS + Oxime	0.124468
	Serine, 3TMS	0.188036
	Sucrose + 8TMS	0.79919
	Xylitol + 4TMS + Oxime	2.71825
		TKT/WT ratio
	2-deoxy-ribose + 3TMS + Oxime	0.256522
	2-phosphoglycerate + 4TMS	ND
	3-phosphoglycerate + 4TMS	ND
	6-Phosphogluconic acid + 7TMS	1.20714
	D_Threose + 4TMS + Oxime	ND
	D-Arabinose + 4TMS + Oxime	80.7593
	D-Erythrose + 4TMS + Oxime	ND
	D-Erythrose 4-phosphate +5TMS	ND
	D-Fructose 1,6-bisphosphate + 6TMS + Oxime	6.85914
	D-Fructose 1-phosphate + 7TMS + Oxime	ND
	D-Fructose 6-phosphate + 6TMS + Oxime	0.504939
	D-Galactose + 5TMS + Oxime
	D-Glucose 6-phosphate + 7TMS + Oxime	0.464314
	D-Glucose, 6TMS + Oxime	7.46742
	Dihydroxyacetone phosphate + 3TMS + Oxime	0.048146
	D-Lactose + 8TMS + Oxime	0.0458097
	D-Mannitol + 6TMS	#DIV/0!
	D-Mannose + 5TMS + Oxime	0.336426
	D-Ribose + 4TMS + Oxime	44.9654
	D-ribose 5-phosphate + 5TMS + Oxime	58.789
	D-Sorbitol + 6TMS	10.3879
	Dulcitol + 6TMS	9.9861
	D-Xylose + 4TMS + Oxime	ND
	D-Xylulose + 4TMS + Oxime	890.235
	Fructose, 5TMS + Oxime	5.81486
	Fucose + 4TMS + Oxime	2.79202
	Lactic Acid + 2TMS	0.42189
	L-Alanine, 2TMS	0.14943
	L-Glutamine, 3TMS	5.35645
	L-Rhamnose + 4TMS + Oxime	1.36008
	L-Tryptophan, 3TMS	5.56073
	Maltose + 8TMS + Oxime	1.46681
	Myo-Inositol + 6TMS	2.77076
	Myo-Inositol-1-phosphate + 7TMS	0.879986
	Octadecanoic Acid, TMS (Stearic Acid)	0.975968
	Palmitic Acid + TMS	1.13498
	Ribulose-5-phosphate + 5TMS + Oxime	125.148
	scyllo-Inositol, 6TMS	0.930593
	Sedoheptulose 7-phosphate + 7TMS + Oxime	0.124468
	Serine, 3TMS	0.188036
	Sucrose + 8TMS	0.79919
	Xylitol + 4TMS + Oxime	2.71825
		TKT/WT ratio
	2-deoxy-ribose + 3TMS + Oxime	0.256522
	2-phosphoglycerate + 4TMS	ND
	3-phosphoglycerate + 4TMS	ND
	6-Phosphogluconic acid + 7TMS	1.20714
	D_Threose + 4TMS + Oxime	ND
	D-Arabinose + 4TMS + Oxime	80.7593
	D-Erythrose + 4TMS + Oxime	ND
	D-Erythrose 4-phosphate +5TMS	ND
	D-Fructose 1,6-bisphosphate + 6TMS + Oxime	6.85914
	D-Fructose 1-phosphate + 7TMS + Oxime	ND
	D-Fructose 6-phosphate + 6TMS + Oxime	0.504939
	D-Galactose + 5TMS + Oxime
	D-Glucose 6-phosphate + 7TMS + Oxime	0.464314
	D-Glucose, 6TMS + Oxime	7.46742
	Dihydroxyacetone phosphate + 3TMS + Oxime	0.048146
	D-Lactose + 8TMS + Oxime	0.0458097
	D-Mannitol + 6TMS	#DIV/0!
	D-Mannose + 5TMS + Oxime	0.336426
	D-Ribose + 4TMS + Oxime	44.9654
	D-ribose 5-phosphate + 5TMS + Oxime	58.789
	D-Sorbitol + 6TMS	10.3879
	Dulcitol + 6TMS	9.9861
	D-Xylose + 4TMS + Oxime	ND
	D-Xylulose + 4TMS + Oxime	890.235
	Fructose, 5TMS + Oxime	5.81486
	Fucose + 4TMS + Oxime	2.79202
	Lactic Acid + 2TMS	0.42189
	L-Alanine, 2TMS	0.14943
	L-Glutamine, 3TMS	5.35645
	L-Rhamnose + 4TMS + Oxime	1.36008
	L-Tryptophan, 3TMS	5.56073
	Maltose + 8TMS + Oxime	1.46681
	Myo-Inositol + 6TMS	2.77076
	Myo-Inositol-1-phosphate + 7TMS	0.879986
	Octadecanoic Acid, TMS (Stearic Acid)	0.975968
	Palmitic Acid + TMS	1.13498
	Ribulose-5-phosphate + 5TMS + Oxime	125.148
	scyllo-Inositol, 6TMS	0.930593
	Sedoheptulose 7-phosphate + 7TMS + Oxime	0.124468
	Serine, 3TMS	0.188036
	Sucrose + 8TMS	0.79919
	Xylitol + 4TMS + Oxime	2.71825
		TKT/WT ratio
	2-deoxy-ribose + 3TMS + Oxime	0.256522
	2-phosphoglycerate + 4TMS	ND
	3-phosphoglycerate + 4TMS	ND
	6-Phosphogluconic acid + 7TMS	1.20714
	D_Threose + 4TMS + Oxime	ND
	D-Arabinose + 4TMS + Oxime	80.7593
	D-Erythrose + 4TMS + Oxime	ND
	D-Erythrose 4-phosphate +5TMS	ND
	D-Fructose 1,6-bisphosphate + 6TMS + Oxime	6.85914
	D-Fructose 1-phosphate + 7TMS + Oxime	ND
	D-Fructose 6-phosphate + 6TMS + Oxime	0.504939
	D-Galactose + 5TMS + Oxime
	D-Glucose 6-phosphate + 7TMS + Oxime	0.464314
	D-Glucose, 6TMS + Oxime	7.46742
	Dihydroxyacetone phosphate + 3TMS + Oxime	0.048146
	D-Lactose + 8TMS + Oxime	0.0458097
	D-Mannitol + 6TMS	#DIV/0!
	D-Mannose + 5TMS + Oxime	0.336426
	D-Ribose + 4TMS + Oxime	44.9654
	D-ribose 5-phosphate + 5TMS + Oxime	58.789
	D-Sorbitol + 6TMS	10.3879
	Dulcitol + 6TMS	9.9861
	D-Xylose + 4TMS + Oxime	ND
	D-Xylulose + 4TMS + Oxime	890.235
	Fructose, 5TMS + Oxime	5.81486
	Fucose + 4TMS + Oxime	2.79202
	Lactic Acid + 2TMS	0.42189
	L-Alanine, 2TMS	0.14943
	L-Glutamine, 3TMS	5.35645
	L-Rhamnose + 4TMS + Oxime	1.36008
	L-Tryptophan, 3TMS	5.56073
	Maltose + 8TMS + Oxime	1.46681
	Myo-Inositol + 6TMS	2.77076
	Myo-Inositol-1-phosphate + 7TMS	0.879986
	Octadecanoic Acid, TMS (Stearic Acid)	0.975968
	Palmitic Acid + TMS	1.13498
	Ribulose-5-phosphate + 5TMS + Oxime	125.148
	scyllo-Inositol, 6TMS	0.930593
	Sedoheptulose 7-phosphate + 7TMS + Oxime	0.124468
	Serine, 3TMS	0.188036
	Sucrose + 8TMS	0.79919
	Xylitol + 4TMS + Oxime	2.71825
		TKT/WT ratio
	2-deoxy-ribose + 3TMS + Oxime	0.256522
	2-phosphoglycerate + 4TMS	ND
	3-phosphoglycerate + 4TMS	ND
	6-Phosphogluconic acid + 7TMS	1.20714
	D_Threose + 4TMS + Oxime	ND
	D-Arabinose + 4TMS + Oxime	80.7593
	D-Erythrose + 4TMS + Oxime	ND
	D-Erythrose 4-phosphate +5TMS	ND
	D-Fructose 1,6-bisphosphate + 6TMS + Oxime	6.85914
	D-Fructose 1-phosphate + 7TMS + Oxime	ND
	D-Fructose 6-phosphate + 6TMS + Oxime	0.504939
	D-Galactose + 5TMS + Oxime
	D-Glucose 6-phosphate + 7TMS + Oxime	0.464314
	D-Glucose, 6TMS + Oxime	7.46742
	Dihydroxyacetone phosphate + 3TMS + Oxime	0.048146
	D-Lactose + 8TMS + Oxime	0.0458097
	D-Mannitol + 6TMS	#DIV/0!
	D-Mannose + 5TMS + Oxime	0.336426
	D-Ribose + 4TMS + Oxime	44.9654
	D-ribose 5-phosphate + 5TMS + Oxime	58.789
	D-Sorbitol + 6TMS	10.3879
	Dulcitol + 6TMS	9.9861
	D-Xylose + 4TMS + Oxime	ND
	D-Xylulose + 4TMS + Oxime	890.235
	Fructose, 5TMS + Oxime	5.81486
	Fucose + 4TMS + Oxime	2.79202
	Lactic Acid + 2TMS	0.42189
	L-Alanine, 2TMS	0.14943
	L-Glutamine, 3TMS	5.35645
	L-Rhamnose + 4TMS + Oxime	1.36008
	L-Tryptophan, 3TMS	5.56073
	Maltose + 8TMS + Oxime	1.46681
	Myo-Inositol + 6TMS	2.77076
	Myo-Inositol-1-phosphate + 7TMS	0.879986
	Octadecanoic Acid, TMS (Stearic Acid)	0.975968
	Palmitic Acid + TMS	1.13498
	Ribulose-5-phosphate + 5TMS + Oxime	125.148
	scyllo-Inositol, 6TMS	0.930593
	Sedoheptulose 7-phosphate + 7TMS + Oxime	0.124468
	Serine, 3TMS	0.188036
	Sucrose + 8TMS	0.79919
	Xylitol + 4TMS + Oxime	2.71825
		TKT/WT ratio
	2-deoxy-ribose + 3TMS + Oxime	0.256522
	2-phosphoglycerate + 4TMS	ND
	3-phosphoglycerate + 4TMS	ND
	6-Phosphogluconic acid + 7TMS	1.20714
	D_Threose + 4TMS + Oxime	ND
	D-Arabinose + 4TMS + Oxime	80.7593
	D-Erythrose + 4TMS + Oxime	ND
	D-Erythrose 4-phosphate +5TMS	ND
	D-Fructose 1,6-bisphosphate + 6TMS + Oxime	6.85914
	D-Fructose 1-phosphate + 7TMS + Oxime	ND
	D-Fructose 6-phosphate + 6TMS + Oxime	0.504939
	D-Galactose + 5TMS + Oxime
	D-Glucose 6-phosphate + 7TMS + Oxime	0.464314
	D-Glucose, 6TMS + Oxime	7.46742
	Dihydroxyacetone phosphate + 3TMS + Oxime	0.048146
	D-Lactose + 8TMS + Oxime	0.0458097
	D-Mannitol + 6TMS	#DIV/0!
	D-Mannose + 5TMS + Oxime	0.336426
	D-Ribose + 4TMS + Oxime	44.9654
	D-ribose 5-phosphate + 5TMS + Oxime	58.789
	D-Sorbitol + 6TMS	10.3879
	Dulcitol + 6TMS	9.9861
	D-Xylose + 4TMS + Oxime	ND
	D-Xylulose + 4TMS + Oxime	890.235
	Fructose, 5TMS + Oxime	5.81486
	Fucose + 4TMS + Oxime	2.79202
	Lactic Acid + 2TMS	0.42189
	L-Alanine, 2TMS	0.14943
	L-Glutamine, 3TMS	5.35645
	L-Rhamnose + 4TMS + Oxime	1.36008
	L-Tryptophan, 3TMS	5.56073
	Maltose + 8TMS + Oxime	1.46681
	Myo-Inositol + 6TMS	2.77076
	Myo-Inositol-1-phosphate + 7TMS	0.879986
	Octadecanoic Acid, TMS (Stearic Acid)	0.975968
	Palmitic Acid + TMS	1.13498
	Ribulose-5-phosphate + 5TMS + Oxime	125.148
	scyllo-Inositol, 6TMS	0.930593
	Sedoheptulose 7-phosphate + 7TMS + Oxime	0.124468
	Serine, 3TMS	0.188036
	Sucrose + 8TMS	0.79919
	Xylitol + 4TMS + Oxime	2.71825
		TKT/WT ratio
	2-deoxy-ribose + 3TMS + Oxime	0.256522
	2-phosphoglycerate + 4TMS	ND
	3-phosphoglycerate + 4TMS	ND
	6-Phosphogluconic acid + 7TMS	1.20714
	D_Threose + 4TMS + Oxime	ND
	D-Arabinose + 4TMS + Oxime	80.7593
	D-Erythrose + 4TMS + Oxime	ND
	D-Erythrose 4-phosphate +5TMS	ND
	D-Fructose 1,6-bisphosphate + 6TMS + Oxime	6.85914
	D-Fructose 1-phosphate + 7TMS + Oxime	ND
	D-Fructose 6-phosphate + 6TMS + Oxime	0.504939
	D-Galactose + 5TMS + Oxime
	D-Glucose 6-phosphate + 7TMS + Oxime	0.464314
	D-Glucose, 6TMS + Oxime	7.46742
	Dihydroxyacetone phosphate + 3TMS + Oxime	0.048146
	D-Lactose + 8TMS + Oxime	0.0458097
	D-Mannitol + 6TMS	#DIV/0!
	D-Mannose + 5TMS + Oxime	0.336426
	D-Ribose + 4TMS + Oxime	44.9654
	D-ribose 5-phosphate + 5TMS + Oxime	58.789
	D-Sorbitol + 6TMS	10.3879
	Dulcitol + 6TMS	9.9861
	D-Xylose + 4TMS + Oxime	ND
	D-Xylulose + 4TMS + Oxime	890.235
	Fructose, 5TMS + Oxime	5.81486
	Fucose + 4TMS + Oxime	2.79202
	Lactic Acid + 2TMS	0.42189
	L-Alanine, 2TMS	0.14943
	L-Glutamine, 3TMS	5.35645
	L-Rhamnose + 4TMS + Oxime	1.36008
	L-Tryptophan, 3TMS	5.56073
	Maltose + 8TMS + Oxime	1.46681
	Myo-Inositol + 6TMS	2.77076
	Myo-Inositol-1-phosphate + 7TMS	0.879986
	Octadecanoic Acid, TMS (Stearic Acid)	0.975968
	Palmitic Acid + TMS	1.13498
	Ribulose-5-phosphate + 5TMS + Oxime	125.148
	scyllo-Inositol, 6TMS	0.930593
	Sedoheptulose 7-phosphate + 7TMS + Oxime	0.124468
	Serine, 3TMS	0.188036
	Sucrose + 8TMS	0.79919
	Xylitol + 4TMS + Oxime	2.71825
		TKT/WT ratio
	2-deoxy-ribose + 3TMS + Oxime	0.256522
	2-phosphoglycerate + 4TMS	ND
	3-phosphoglycerate + 4TMS	ND
	6-Phosphogluconic acid + 7TMS	1.20714
	D_Threose + 4TMS + Oxime	ND
	D-Arabinose + 4TMS + Oxime	80.7593
	D-Erythrose + 4TMS + Oxime	ND
	D-Erythrose 4-phosphate +5TMS	ND
	D-Fructose 1,6-bisphosphate + 6TMS + Oxime	6.85914
	D-Fructose 1-phosphate + 7TMS + Oxime	ND
	D-Fructose 6-phosphate + 6TMS + Oxime	0.504939
	D-Galactose + 5TMS + Oxime
	D-Glucose 6-phosphate + 7TMS + Oxime	0.464314
	D-Glucose, 6TMS + Oxime	7.46742
	Dihydroxyacetone phosphate + 3TMS + Oxime	0.048146
	D-Lactose + 8TMS + Oxime	0.0458097
	D-Mannitol + 6TMS	#DIV/0!
	D-Mannose + 5TMS + Oxime	0.336426
	D-Ribose + 4TMS + Oxime	44.9654
	D-ribose 5-phosphate + 5TMS + Oxime	58.789
	D-Sorbitol + 6TMS	10.3879
	Dulcitol + 6TMS	9.9861
	D-Xylose + 4TMS + Oxime	ND
	D-Xylulose + 4TMS + Oxime	890.235
	Fructose, 5TMS + Oxime	5.81486
	Fucose + 4TMS + Oxime	2.79202
	Lactic Acid + 2TMS	0.42189
	L-Alanine, 2TMS	0.14943
	L-Glutamine, 3TMS	5.35645
	L-Rhamnose + 4TMS + Oxime	1.36008
	L-Tryptophan, 3TMS	5.56073
	Maltose + 8TMS + Oxime	1.46681
	Myo-Inositol + 6TMS	2.77076
	Myo-Inositol-1-phosphate + 7TMS	0.879986
	Octadecanoic Acid, TMS (Stearic Acid)	0.975968
	Palmitic Acid + TMS	1.13498
	Ribulose-5-phosphate + 5TMS + Oxime	125.148
	scyllo-Inositol, 6TMS	0.930593
	Sedoheptulose 7-phosphate + 7TMS + Oxime	0.124468
	Serine, 3TMS	0.188036
	Sucrose + 8TMS	0.79919
	Xylitol + 4TMS + Oxime	2.71825
		TKT/WT ratio
	2-deoxy-ribose + 3TMS + Oxime	0.256522
	2-phosphoglycerate + 4TMS	ND
	3-phosphoglycerate + 4TMS	ND
	6-Phosphogluconic acid + 7TMS	1.20714
	D_Threose + 4TMS + Oxime	ND
	D-Arabinose + 4TMS + Oxime	80.7593
	D-Erythrose + 4TMS + Oxime	ND
	D-Erythrose 4-phosphate +5TMS	ND
	D-Fructose 1,6-bisphosphate + 6TMS + Oxime	6.85914
	D-Fructose 1-phosphate + 7TMS + Oxime	ND
	D-Fructose 6-phosphate + 6TMS + Oxime	0.504939
	D-Galactose + 5TMS + Oxime
	D-Glucose 6-phosphate + 7TMS + Oxime	0.464314
	D-Glucose, 6TMS + Oxime	7.46742
	Dihydroxyacetone phosphate + 3TMS + Oxime	0.048146
	D-Lactose + 8TMS + Oxime	0.0458097
	D-Mannitol + 6TMS	#DIV/0!
	D-Mannose + 5TMS + Oxime	0.336426
	D-Ribose + 4TMS + Oxime	44.9654
	D-ribose 5-phosphate + 5TMS + Oxime	58.789
	D-Sorbitol + 6TMS	10.3879
	Dulcitol + 6TMS	9.9861
	D-Xylose + 4TMS + Oxime	ND
	D-Xylulose + 4TMS + Oxime	890.235
	Fructose, 5TMS + Oxime	5.81486
	Fucose + 4TMS + Oxime	2.79202
	Lactic Acid + 2TMS	0.42189
	L-Alanine, 2TMS	0.14943
	L-Glutamine, 3TMS	5.35645
	L-Rhamnose + 4TMS + Oxime	1.36008
	L-Tryptophan, 3TMS	5.56073
	Maltose + 8TMS + Oxime	1.46681
	Myo-Inositol + 6TMS	2.77076
	Myo-Inositol-1-phosphate + 7TMS	0.879986
	Octadecanoic Acid, TMS (Stearic Acid)	0.975968
	Palmitic Acid + TMS	1.13498
	Ribulose-5-phosphate + 5TMS + Oxime	125.148
	scyllo-Inositol, 6TMS	0.930593
	Sedoheptulose 7-phosphate + 7TMS + Oxime	0.124468
	Serine, 3TMS	0.188036
	Sucrose + 8TMS	0.79919
	Xylitol + 4TMS + Oxime	2.71825
		TKT/WT ratio
	2-deoxy-ribose + 3TMS + Oxime	0.256522
	2-phosphoglycerate + 4TMS	ND
	3-phosphoglycerate + 4TMS	ND
	6-Phosphogluconic acid + 7TMS	1.20714
	D_Threose + 4TMS + Oxime	ND
	D-Arabinose + 4TMS + Oxime	80.7593
	D-Erythrose + 4TMS + Oxime	ND
	D-Erythrose 4-phosphate +5TMS	ND
	D-Fructose 1,6-bisphosphate + 6TMS + Oxime	6.85914
	D-Fructose 1-phosphate + 7TMS + Oxime	ND
	D-Fructose 6-phosphate + 6TMS + Oxime	0.504939
	D-Galactose + 5TMS + Oxime
	D-Glucose 6-phosphate + 7TMS + Oxime	0.464314
	D-Glucose, 6TMS + Oxime	7.46742
	Dihydroxyacetone phosphate + 3TMS + Oxime	0.048146
	D-Lactose + 8TMS + Oxime	0.0458097
	D-Mannitol + 6TMS	#DIV/0!
	D-Mannose + 5TMS + Oxime	0.336426
	D-Ribose + 4TMS + Oxime	44.9654
	D-ribose 5-phosphate + 5TMS + Oxime	58.789
	D-Sorbitol + 6TMS	10.3879
	Dulcitol + 6TMS	9.9861
	D-Xylose + 4TMS + Oxime	ND
	D-Xylulose + 4TMS + Oxime	890.235
	Fructose, 5TMS + Oxime	5.81486
	Fucose + 4TMS + Oxime	2.79202
	Lactic Acid + 2TMS	0.42189
	L-Alanine, 2TMS	0.14943
	L-Glutamine, 3TMS	5.35645
	L-Rhamnose + 4TMS + Oxime	1.36008
	L-Tryptophan, 3TMS	5.56073
	Maltose + 8TMS + Oxime	1.46681
	Myo-Inositol + 6TMS	2.77076
	Myo-Inositol-1-phosphate + 7TMS	0.879986
	Octadecanoic Acid, TMS (Stearic Acid)	0.975968
	Palmitic Acid + TMS	1.13498
	Ribulose-5-phosphate + 5TMS + Oxime	125.148
	scyllo-Inositol, 6TMS	0.930593
	Sedoheptulose 7-phosphate + 7TMS + Oxime	0.124468
	Serine, 3TMS	0.188036
	Sucrose + 8TMS	0.79919
	Xylitol + 4TMS + Oxime	2.71825
		TKT/WT ratio
	2-deoxy-ribose + 3TMS + Oxime	0.256522
	2-phosphoglycerate + 4TMS	ND
	3-phosphoglycerate + 4TMS	ND
	6-Phosphogluconic acid + 7TMS	1.20714
	D_Threose + 4TMS + Oxime	ND
	D-Arabinose + 4TMS + Oxime	80.7593
	D-Erythrose + 4TMS + Oxime	ND
	D-Erythrose 4-phosphate +5TMS	ND
	D-Fructose 1,6-bisphosphate + 6TMS + Oxime	6.85914
	D-Fructose 1-phosphate + 7TMS + Oxime	ND
	D-Fructose 6-phosphate + 6TMS + Oxime	0.504939
	D-Galactose + 5TMS + Oxime
	D-Glucose 6-phosphate + 7TMS + Oxime	0.464314
	D-Glucose, 6TMS + Oxime	7.46742
	Dihydroxyacetone phosphate + 3TMS + Oxime	0.048146
	D-Lactose + 8TMS + Oxime	0.0458097
	D-Mannitol + 6TMS	#DIV/0!
	D-Mannose + 5TMS + Oxime	0.336426
	D-Ribose + 4TMS + Oxime	44.9654
	D-ribose 5-phosphate + 5TMS + Oxime	58.789
	D-Sorbitol + 6TMS	10.3879
	Dulcitol + 6TMS	9.9861
	D-Xylose + 4TMS + Oxime	ND
	D-Xylulose + 4TMS + Oxime	890.235
	Fructose, 5TMS + Oxime	5.81486
	Fucose + 4TMS + Oxime	2.79202
	Lactic Acid + 2TMS	0.42189
	L-Alanine, 2TMS	0.14943
	L-Glutamine, 3TMS	5.35645
	L-Rhamnose + 4TMS + Oxime	1.36008
	L-Tryptophan, 3TMS	5.56073
	Maltose + 8TMS + Oxime	1.46681
	Myo-Inositol + 6TMS	2.77076
	Myo-Inositol-1-phosphate + 7TMS	0.879986
	Octadecanoic Acid, TMS (Stearic Acid)	0.975968
	Palmitic Acid + TMS	1.13498
	Ribulose-5-phosphate + 5TMS + Oxime	125.148
	scyllo-Inositol, 6TMS	0.930593
	Sedoheptulose 7-phosphate + 7TMS + Oxime	0.124468
	Serine, 3TMS	0.188036
	Sucrose + 8TMS	0.79919
	Xylitol + 4TMS + Oxime	2.71825
		TKT/WT ratio
	2-deoxy-ribose + 3TMS + Oxime	0.256522
	2-phosphoglycerate + 4TMS	ND
	3-phosphoglycerate + 4TMS	ND
	6-Phosphogluconic acid + 7TMS	1.20714
	D_Threose + 4TMS + Oxime	ND
	D-Arabinose + 4TMS + Oxime	80.7593
	D-Erythrose + 4TMS + Oxime	ND
	D-Erythrose 4-phosphate +5TMS	ND
	D-Fructose 1,6-bisphosphate + 6TMS + Oxime	6.85914
	D-Fructose 1-phosphate + 7TMS + Oxime	ND
	D-Fructose 6-phosphate + 6TMS + Oxime	0.504939
	D-Galactose + 5TMS + Oxime
	D-Glucose 6-phosphate + 7TMS + Oxime	0.464314
	D-Glucose, 6TMS + Oxime	7.46742
	Dihydroxyacetone phosphate + 3TMS + Oxime	0.048146
	D-Lactose + 8TMS + Oxime	0.0458097
	D-Mannitol + 6TMS	#DIV/0!
	D-Mannose + 5TMS + Oxime	0.336426
	D-Ribose + 4TMS + Oxime	44.9654
	D-ribose 5-phosphate + 5TMS + Oxime	58.789
	D-Sorbitol + 6TMS	10.3879
	Dulcitol + 6TMS	9.9861
	D-Xylose + 4TMS + Oxime	ND
	D-Xylulose + 4TMS + Oxime	890.235
	Fructose, 5TMS + Oxime	5.81486
	Fucose + 4TMS + Oxime	2.79202
	Lactic Acid + 2TMS	0.42189
	L-Alanine, 2TMS	0.14943
	L-Glutamine, 3TMS	5.35645
	L-Rhamnose + 4TMS + Oxime	1.36008
	L-Tryptophan, 3TMS	5.56073
	Maltose + 8TMS + Oxime	1.46681
	Myo-Inositol + 6TMS	2.77076
	Myo-Inositol-1-phosphate + 7TMS	0.879986
	Octadecanoic Acid, TMS (Stearic Acid)	0.975968
	Palmitic Acid + TMS	1.13498
	Ribulose-5-phosphate + 5TMS + Oxime	125.148
	scyllo-Inositol, 6TMS	0.930593
	Sedoheptulose 7-phosphate + 7TMS + Oxime	0.124468
	Serine, 3TMS	0.188036
	Sucrose + 8TMS	0.79919
	Xylitol + 4TMS + Oxime	2.71825
		TKT/WT ratio
	2-deoxy-ribose + 3TMS + Oxime	0.256522
	2-phosphoglycerate + 4TMS	ND
	3-phosphoglycerate + 4TMS	ND
	6-Phosphogluconic acid + 7TMS	1.20714
	D_Threose + 4TMS + Oxime	ND
	D-Arabinose + 4TMS + Oxime	80.7593
	D-Erythrose + 4TMS + Oxime	ND
	D-Erythrose 4-phosphate +5TMS	ND
	D-Fructose 1,6-bisphosphate + 6TMS + Oxime	6.85914
	D-Fructose 1-phosphate + 7TMS + Oxime	ND
	D-Fructose 6-phosphate + 6TMS + Oxime	0.504939
	D-Galactose + 5TMS + Oxime
	D-Glucose 6-phosphate + 7TMS + Oxime	0.464314
	D-Glucose, 6TMS + Oxime	7.46742
	Dihydroxyacetone phosphate + 3TMS + Oxime	0.048146
	D-Lactose + 8TMS + Oxime	0.0458097
	D-Mannitol + 6TMS	#DIV/0!
	D-Mannose + 5TMS + Oxime	0.336426
	D-Ribose + 4TMS + Oxime	44.9654
	D-ribose 5-phosphate + 5TMS + Oxime	58.789
	D-Sorbitol + 6TMS	10.3879
	Dulcitol + 6TMS	9.9861
	D-Xylose + 4TMS + Oxime	ND
	D-Xylulose + 4TMS + Oxime	890.235
	Fructose, 5TMS + Oxime	5.81486
	Fucose + 4TMS + Oxime	2.79202
	Lactic Acid + 2TMS	0.42189
	L-Alanine, 2TMS	0.14943
	L-Glutamine, 3TMS	5.35645
	L-Rhamnose + 4TMS + Oxime	1.36008
	L-Tryptophan, 3TMS	5.56073
	Maltose + 8TMS + Oxime	1.46681
	Myo-Inositol + 6TMS	2.77076
	Myo-Inositol-1-phosphate + 7TMS	0.879986
	Octadecanoic Acid, TMS (Stearic Acid)	0.975968
	Palmitic Acid + TMS	1.13498
	Ribulose-5-phosphate + 5TMS + Oxime	125.148
	scyllo-Inositol, 6TMS	0.930593
	Sedoheptulose 7-phosphate + 7TMS + Oxime	0.124468
	Serine, 3TMS	0.188036
	Sucrose + 8TMS	0.79919
	Xylitol + 4TMS + Oxime	2.71825
		TKT/WT ratio
	2-deoxy-ribose + 3TMS + Oxime	0.256522
	2-phosphoglycerate + 4TMS	ND
	3-phosphoglycerate + 4TMS	ND
	6-Phosphogluconic acid + 7TMS	1.20714
	D_Threose + 4TMS + Oxime	ND
	D-Arabinose + 4TMS + Oxime	80.7593
	D-Erythrose + 4TMS + Oxime	ND
	D-Erythrose 4-phosphate +5TMS	ND
	D-Fructose 1,6-bisphosphate + 6TMS + Oxime	6.85914
	D-Fructose 1-phosphate + 7TMS + Oxime	ND
	D-Fructose 6-phosphate + 6TMS + Oxime	0.504939
	D-Galactose + 5TMS + Oxime
	D-Glucose 6-phosphate + 7TMS + Oxime	0.464314
	D-Glucose, 6TMS + Oxime	7.46742
	Dihydroxyacetone phosphate + 3TMS + Oxime	0.048146
	D-Lactose + 8TMS + Oxime	0.0458097
	D-Mannitol + 6TMS	#DIV/0!
	D-Mannose + 5TMS + Oxime	0.336426
	D-Ribose + 4TMS + Oxime	44.9654
	D-ribose 5-phosphate + 5TMS + Oxime	58.789
	D-Sorbitol + 6TMS	10.3879
	Dulcitol + 6TMS	9.9861
	D-Xylose + 4TMS + Oxime	ND
	D-Xylulose + 4TMS + Oxime	890.235
	Fructose, 5TMS + Oxime	5.81486
	Fucose + 4TMS + Oxime	2.79202
	Lactic Acid + 2TMS	0.42189
	L-Alanine, 2TMS	0.14943
	L-Glutamine, 3TMS	5.35645
	L-Rhamnose + 4TMS + Oxime	1.36008
	L-Tryptophan, 3TMS	5.56073
	Maltose + 8TMS + Oxime	1.46681
	Myo-Inositol + 6TMS	2.77076
	Myo-Inositol-1-phosphate + 7TMS	0.879986
	Octadecanoic Acid, TMS (Stearic Acid)	0.975968
	Palmitic Acid + TMS	1.13498
	Ribulose-5-phosphate + 5TMS + Oxime	125.148
	scyllo-Inositol, 6TMS	0.930593
	Sedoheptulose 7-phosphate + 7TMS + Oxime	0.124468
	Serine, 3TMS	0.188036
	Sucrose + 8TMS	0.79919
	Xylitol + 4TMS + Oxime	2.71825
		TKT/WT ratio
	2-deoxy-ribose + 3TMS + Oxime	0.256522
	2-phosphoglycerate + 4TMS	ND
	3-phosphoglycerate + 4TMS	ND
	6-Phosphogluconic acid + 7TMS	1.20714
	D_Threose + 4TMS + Oxime	ND
	D-Arabinose + 4TMS + Oxime	80.7593
	D-Erythrose + 4TMS + Oxime	ND
	D-Erythrose 4-phosphate +5TMS	ND
	D-Fructose 1,6-bisphosphate + 6TMS + Oxime	6.85914
	D-Fructose 1-phosphate + 7TMS + Oxime	ND
	D-Fructose 6-phosphate + 6TMS + Oxime	0.504939
	D-Galactose + 5TMS + Oxime
	D-Glucose 6-phosphate + 7TMS + Oxime	0.464314
	D-Glucose, 6TMS + Oxime	7.46742
	Dihydroxyacetone phosphate + 3TMS + Oxime	0.048146
	D-Lactose + 8TMS + Oxime	0.0458097
	D-Mannitol + 6TMS	#DIV/0!
	D-Mannose + 5TMS + Oxime	0.336426
	D-Ribose + 4TMS + Oxime	44.9654
	D-ribose 5-phosphate + 5TMS + Oxime	58.789
	D-Sorbitol + 6TMS	10.3879
	Dulcitol + 6TMS	9.9861
	D-Xylose + 4TMS + Oxime	ND
[truncated: 750 more rows]
