# Supplementary material for: Deletion of transketolase triggers a stringent metabolic response in promastigotes and loss of virulence in amastigotes of Leishmania mexicana
Source: PLoS Pathog. 2018 Mar 19;14(3):e1006953. doi: 10.1371/journal.ppat.1006953 (PMC5882173; doi:10.1371/journal.ppat.1006953)
Supplement: S3 Table — (XLSX) [file ppat.1006953.s009.xlsx]

## Sheet: Sheet1
gene	Annotation_TriTrypDB	test_id	gene_id	gene	locus	sample_1	sample_2	status	value_1	value_2	log2(fold_change)	test_stat	p_value	q_value	significant	Fold-change
LmxM.04%3AncRNA%3Arfamscan%3A50218-50292		TCONS_00000521	XLOC_000491	LmxM.04%3AncRNA%3Arfamscan%3A50218-50292	LmxM.04:50217-50294	WT	TKT	OK	0	509.426	inf	#NAME?	0.0298	0.0449379	yes	#DIV/0!
LmxM.06%3AncRNA%3Arfamscan%3A140962-141083		TCONS_00000770	XLOC_000731	LmxM.06%3AncRNA%3Arfamscan%3A140962-141083	LmxM.06:140961-141083	WT	TKT	OK	0	15.7415	inf	#NAME?	0.02985	0.0450025	yes	#DIV/0!
LmxM.19%3AncRNA%3Arfamscan%3A571092-571196		TCONS_00003342	XLOC_003220	LmxM.19%3AncRNA%3Arfamscan%3A571092-571196	LmxM.19:571091-571196	WT	TKT	OK	0	35.5767	inf	#NAME?	0.03	0.0451987	yes	#DIV/0!
LmxM.24%3AncRNA%3Arfamscan%3A437192-437277		TCONS_00005123	XLOC_004956	LmxM.24%3AncRNA%3Arfamscan%3A437192-437277	LmxM.24:437189-437279	WT	TKT	OK	0	248.93	inf	#NAME?	0.0305	0.0458554	yes	#DIV/0!
LmxM.25%3AncRNA%3Arfamscan%3A182813-182927		TCONS_00005359	XLOC_005163	LmxM.25%3AncRNA%3Arfamscan%3A182813-182927	LmxM.25:182812-182929	WT	TKT	OK	0	25.9433	inf	#NAME?	0.0288	0.0435559	yes	#DIV/0!
LmxM.26%3AncRNA%3Arfamscan%3A500305-500388		TCONS_00005548	XLOC_005350	LmxM.26%3AncRNA%3Arfamscan%3A500305-500388	LmxM.26:500296-500388	WT	TKT	OK	0	205.872	inf	#NAME?	0.03	0.0451987	yes	#DIV/0!
LmxM.32%3AncRNA%3Arfamscan%3A912871-912976		TCONS_00007886	XLOC_007675	LmxM.32%3AncRNA%3Arfamscan%3A912871-912976	LmxM.32:912863-912976	WT	TKT	OK	0	43.3516	inf	#NAME?	0.03	0.0451987	yes	#DIV/0!
LmxM.04%3AncRNA%3Arfamscan%3A58405-58485		TCONS_00000496	XLOC_000469	LmxM.04%3AncRNA%3Arfamscan%3A58405-58485	LmxM.04:58403-58485	WT	RIB	OK	0	358.997	inf	#NAME?	0.02945	0.0444556	yes	#DIV/0!
LmxM.21%3AncRNA%3Arfamscan%3A418876-419005		TCONS_00004400	XLOC_004267	LmxM.21%3AncRNA%3Arfamscan%3A418876-419005	LmxM.21:418850-419009	WT	RIB	OK	0	9.63625	inf	#NAME?	0.02685	0.0409034	yes	#DIV/0!
LmxM.24%3AncRNA%3Arfamscan%3A759230-759319		TCONS_00005195	XLOC_005006	LmxM.24%3AncRNA%3Arfamscan%3A759230-759319	LmxM.24:759229-759319	WT	RIB	OK	0	469.28	inf	#NAME?	0.0167	0.026467	yes	#DIV/0!
LmxM.27%3AncRNA%3Arfamscan%3A724273-724377		TCONS_00005992	XLOC_005791	LmxM.27%3AncRNA%3Arfamscan%3A724273-724377	LmxM.27:724263-724377	WT	RIB	OK	0	257.886	inf	#NAME?	0.02005	0.0313026	yes	#DIV/0!
LmxM.04%3AncRNA%3Arfamscan%3A58405-58485		TCONS_00000496	XLOC_000469	LmxM.04%3AncRNA%3Arfamscan%3A58405-58485	LmxM.04:58403-58485	TKT	RIB	OK	0	358.997	inf	#NAME?	0.02945	0.0444556	yes	#DIV/0!
LmxM.09%3AncRNA%3Arfamscan%3A190673-190777		TCONS_00001545	XLOC_001480	LmxM.09%3AncRNA%3Arfamscan%3A190673-190777	LmxM.09:190662-190780	TKT	RIB	OK	0	42.5811	inf	#NAME?	0.0259	0.0395452	yes	#DIV/0!
LmxM.18%3AncRNA%3Arfamscan%3A593053-593169		TCONS_00003167	XLOC_003045	LmxM.18%3AncRNA%3Arfamscan%3A593053-593169	LmxM.18:593052-593173	TKT	RIB	OK	0	19.3003	inf	#NAME?	0.027	0.0411094	yes	#DIV/0!
LmxM.24.2060	product=transketolase, putative	TCONS_00005196	XLOC_005007	LmxM.24.2060	LmxM.24:759955-761971	TKT	RIB	OK	0.177848	2038.09	13.4843	11.7829	0.00145	0.00279094	yes	11459.7
LmxM.24.2060	product=transketolase, putative	TCONS_00005196	XLOC_005007	LmxM.24.2060	LmxM.24:759955-761971	WT	RIB	OK	305.286	2038.09	2.73899	19.7735	5e-05	0.000118977	yes	6.676
LmxM.30.0880	product=amino acid permease 3	TCONS_00006873	XLOC_006665	LmxM.30.0880	LmxM.30:337188-338631	WT	RIB	OK	256.051	1094.52	2.0958	16.2193	5e-05	0.000118977	yes	4.27462
LmxM.30.0880	product=amino acid permease 3	TCONS_00006873	XLOC_006665	LmxM.30.0880	LmxM.30:337188-338631	WT	TKT	OK	256.051	1047.68	2.0327	15.6959	5e-05	0.000118977	yes	4.09168
LmxM.30.0760	product=hypothetical protein, unknown function	TCONS_00006860	XLOC_006652	LmxM.30.0760	LmxM.30:289522-290425	WT	RIB	OK	128.768	503.607	1.96753	17.7596	5e-05	0.000118977	yes	3.91096
LmxM.10.0390	product=GP63, leishmanolysin	TCONS_00001726	XLOC_001650	LmxM.10.0390	LmxM.10:180316-182125	WT	RIB	OK	59.4933	232.428	1.96598	16.6701	5e-05	0.000118977	yes	3.90679
LmxM.30.0771	product=hypothetical protein	TCONS_00006862	XLOC_006654	LmxM.30.0771	LmxM.30:293618-294266	WT	RIB	OK	85.4777	327.332	1.93713	22.4451	5e-05	0.000118977	yes	3.82944
LmxM.21.1230	product=hypothetical protein, conserved	TCONS_00004469	XLOC_004331	LmxM.21.1230	LmxM.21:484435-486226	WT	RIB	OK	28.393	107.716	1.92363	16.7178	5e-05	0.000118977	yes	3.79375
LmxM.12.1090	product=promastigote surface antigen protein PSA	TCONS_00002070	XLOC_001980	LmxM.12.1090	LmxM.12:375016-376561	WT	TKT	OK	29.2181	107.236	1.87585	18.0722	5e-05	0.000118977	yes	3.67019
LmxM.27%3ArRNA%3Arfamscan%3A990836-991467		TCONS_00005897	XLOC_005697	LmxM.27%3ArRNA%3Arfamscan%3A990836-991467	LmxM.27:990835-991467	WT	RIB	OK	616.642	2136.46	1.79272	15.8902	5e-05	0.000118977	yes	3.46467
LmxM.04.0210	product=surface antigen-like protein	TCONS_00000497	XLOC_000470	LmxM.04.0210	LmxM.04:59500-60568	WT	TKT	OK	87.8783	296.078	1.7524	15.3653	5e-05	0.000118977	yes	3.36918
LmxM.23.1050	product=small hydrophilic endoplasmic reticulum-associated protein (sherp)	TCONS_00004898	XLOC_004756	LmxM.23.1050	LmxM.23:479335-479509	WT	TKT	OK	428.295	1437.97	1.74735	60.0952	5e-05	0.000118977	yes	3.35743
LmxM.04.0130	product=unspecified product	TCONS_00000489	XLOC_000464	LmxM.04.0130	LmxM.04:47881-49723	WT	TKT	OK	263.785	873.631	1.72766	13.1286	5e-05	0.000118977	yes	3.31191
LmxM.28.1050	product=hypothetical protein, conserved	TCONS_00006133	XLOC_005928	LmxM.28.1050	LmxM.28:371014-372241	WT	TKT	OK	21.7115	69.7687	1.68412	13.7225	5e-05	0.000118977	yes	3.21344
LmxM.10.0470	product=GP63, leishmanolysin	TCONS_00001729	XLOC_001653	LmxM.10.0470	LmxM.10:190956-192765	WT	TKT	OK	126.542	400.987	1.66394	13.5856	5e-05	0.000118977	yes	3.16881
LmxM.16.1660	product=hypothetical protein, conserved	TCONS_00002664	XLOC_002561	LmxM.16.1660	LmxM.16:673335-684918	WT	TKT	OK	48.2776	152.747	1.66172	11.4565	5e-05	0.000118977	yes	3.16393
LmxM.22.1150	product=hypothetical protein, conserved	TCONS_00004571	XLOC_004430	LmxM.22.1150	LmxM.22:467170-470350	WT	TKT	OK	54.8442	170.072	1.63273	13.3763	5e-05	0.000118977	yes	3.101
LmxM.33.0010	product=hypothetical protein, conserved	TCONS_00008209	XLOC_007991	LmxM.33.0010	LmxM.33:2927-3848	WT	RIB	OK	295.481	913.189	1.62785	13.1227	5e-05	0.000118977	yes	3.09052
LmxM.30.0771	product=hypothetical protein	TCONS_00006862	XLOC_006654	LmxM.30.0771	LmxM.30:293618-294266	WT	TKT	OK	85.4777	264.052	1.6272	18.5605	5e-05	0.000118977	yes	3.08913
LmxM.28.1060	product=hypothetical protein, conserved	TCONS_00006134	XLOC_005929	LmxM.28.1060	LmxM.28:377491-378718	WT	TKT	OK	190.687	588.895	1.6268	12.7194	5e-05	0.000118977	yes	3.08828
LmxM.00%3ArRNA%3Arfamscan%3A1128121-1128229		TCONS_00000187	XLOC_000177	LmxM.00%3ArRNA%3Arfamscan%3A1128121-1128229	LmxM.00:1128120-1128229	WT	RIB	OK	2343.95	7234.39	1.62593	334.036	5e-05	0.000118977	yes	3.08641
LmxM.27%3ArRNA%3Arfamscan%3A982402-983034		TCONS_00005895	XLOC_005695	LmxM.27%3ArRNA%3Arfamscan%3A982402-983034	LmxM.27:982401-983034	WT	RIB	OK	748.331	2307.66	1.62468	14.4339	5e-05	0.000118977	yes	3.08374
LmxM.28.1930partial	product=unspecified product	TCONS_00000145	XLOC_000139	LmxM.28.1930partial	LmxM.00:377474-378038	WT	TKT	OK	70.5209	216.416	1.61769	17.3674	5e-05	0.000118977	yes	3.06882
LmxM.30.0760	product=hypothetical protein, unknown function	TCONS_00006860	XLOC_006652	LmxM.30.0760	LmxM.30:289522-290425	WT	TKT	OK	128.768	388.497	1.59313	14.3084	5e-05	0.000118977	yes	3.01703
LmxM.23.1061	product=small hydrophilic endoplasmic reticulum-associated protein (sherp)	TCONS_00004900	XLOC_004758	LmxM.23.1061	LmxM.23:483440-483614	WT	TKT	OK	441.925	1328.1	1.58749	54.6709	5e-05	0.000118977	yes	3.00526
LmxM.25.1700	product=hypothetical protein, conserved	TCONS_00005450	XLOC_005252	LmxM.25.1700	LmxM.25:661567-665053	WT	TKT	OK	35.6031	106.772	1.58446	13.1747	5e-05	0.000118977	yes	2.99895
LmxM.26.1340	product=DNA ligase k alpha, putative	TCONS_00005535	XLOC_005337	LmxM.26.1340	LmxM.26:437396-439289	WT	TKT	OK	117.44	349.68	1.57411	12.1508	5e-05	0.000118977	yes	2.97752
LmxM.30.0900	product=hypothetical protein, conserved	TCONS_00006875	XLOC_006667	LmxM.30.0900	LmxM.30:342336-342576	WT	TKT	OK	2029.29	6021.4	1.56912	39.7876	5e-05	0.000118977	yes	2.96724
LmxM.34.5200	product=hypothetical protein, conserved	TCONS_00008688	XLOC_008460	LmxM.34.5200	LmxM.34:1899713-1900487	WT	RIB	OK	21.2971	63.1432	1.56797	10.9637	5e-05	0.000118977	yes	2.96487
LmxM.04.0390	product=hypothetical protein	TCONS_00000526	XLOC_000494	LmxM.04.0390	LmxM.04:120636-121350	WT	TKT	OK	119.242	352.959	1.56561	16.5669	5e-05	0.000118977	yes	2.96002
LmxM.28.1930	product=zinc transporter, putative	TCONS_00006332	XLOC_006126	LmxM.28.1930	LmxM.28:734237-735590	WT	TKT	OK	55.6047	163.987	1.56031	15.8837	5e-05	0.000118977	yes	2.94916
LmxM.05.0900	product=surface antigen-like protein	TCONS_00000714	XLOC_000678	LmxM.05.0900	LmxM.05:336420-337281	WT	TKT	OK	105.542	308.286	1.54645	14.3731	5e-05	0.000118977	yes	2.92098
LmxM.30.0900	product=hypothetical protein, conserved	TCONS_00006875	XLOC_006667	LmxM.30.0900	LmxM.30:342336-342576	WT	RIB	OK	2029.29	5919.79	1.54457	39.4635	5e-05	0.000118977	yes	2.91717
LmxM.04.0040	product=hypothetical protein	TCONS_00000477	XLOC_000452	LmxM.04.0040	LmxM.04:16199-17507	WT	TKT	OK	116.88	339.548	1.53859	14.0896	5e-05	0.000118977	yes	2.9051
LmxM.23.1050	product=small hydrophilic endoplasmic reticulum-associated protein (sherp)	TCONS_00004898	XLOC_004756	LmxM.23.1050	LmxM.23:479335-479509	WT	RIB	OK	428.295	1241.02	1.53485	52.0059	5e-05	0.000118977	yes	2.89758
LmxM.26.1340	product=DNA ligase k alpha, putative	TCONS_00005535	XLOC_005337	LmxM.26.1340	LmxM.26:437396-439289	WT	RIB	OK	117.44	339.769	1.53264	11.8566	5e-05	0.000118977	yes	2.89313
LmxM.08.0810	product=unspecified product	TCONS_00001332	XLOC_001271	LmxM.08.0810	LmxM.08:1500710-1501205	WT	RIB	OK	97.6302	281.53	1.52789	17.8979	5e-05	0.000118977	yes	2.88364
LmxM.18.1580	product=nonspecific nucleoside hydrolase	TCONS_00003098	XLOC_002976	LmxM.18.1580	LmxM.18:659260-660205	WT	RIB	OK	115.343	332.264	1.5264	13.2735	5e-05	0.000118977	yes	2.88066
LmxM.21.1350	product=hypothetical protein, conserved	TCONS_00004482	XLOC_004344	LmxM.21.1350	LmxM.21:534312-539079	WT	TKT	OK	71.1635	204.75	1.52466	10.8349	5e-05	0.000118977	yes	2.87718
LmxM.34.0460	product=hypothetical protein, conserved	TCONS_00008369	XLOC_008146	LmxM.34.0460	LmxM.34:121581-124335	WT	TKT	OK	62.4318	176.423	1.49868	12.1022	5e-05	0.000118977	yes	2.82585
LmxM.27.2020	product=D-lactate dehydrogenase-like protein	TCONS_00006025	XLOC_005821	LmxM.27.2020	LmxM.27:843978-845460	WT	RIB	OK	362.855	1013.73	1.48221	10.9938	5e-05	0.000118977	yes	2.79376
LmxM.10.0380	product=unspecified product	TCONS_00000152	XLOC_000146	LmxM.10.0380	LmxM.00:417795-419889	WT	TKT	OK	60.2548	166.874	1.46961	12.0347	5e-05	0.000118977	yes	2.76947
LmxM.23.1665	product=hypothetical protein	TCONS_00004848	XLOC_004706	LmxM.23.1665	LmxM.23:237742-238459	WT	TKT	OK	894.412	2474.45	1.4681	13.9437	5e-05	0.000118977	yes	2.76657
LmxM.12.0990	product=surface antigen protein, putative	TCONS_00002073	XLOC_001983	LmxM.12.0990	LmxM.12:386147-387410	WT	RIB	OK	118.692	328.24	1.46753	13.1581	5e-05	0.000118977	yes	2.76548
LmxM.33.2479	product=hypothetical protein, conserved	TCONS_00008330	XLOC_008107	LmxM.33.2479	LmxM.33:912481-913651	WT	TKT	OK	40.8712	112.68	1.46308	14.4959	5e-05	0.000118977	yes	2.75695
LmxM.28.1120	product=hypothetical protein, conserved	TCONS_00006141	XLOC_005936	LmxM.28.1120	LmxM.28:408929-409682	WT	TKT	OK	55.7587	152.131	1.44805	14.3039	5e-05	0.000118977	yes	2.72838
LmxM.30.0350	product=amino acid transporter aATP11, putative	TCONS_00006818	XLOC_006610	LmxM.30.0350	LmxM.30:108291-109827	WT	RIB	OK	938.442	2557.4	1.44634	11.5224	5e-05	0.000118977	yes	2.72516
LmxM.22.1150	product=hypothetical protein, conserved	TCONS_00004571	XLOC_004430	LmxM.22.1150	LmxM.22:467170-470350	WT	RIB	OK	54.8442	149.253	1.44435	11.8279	5e-05	0.000118977	yes	2.7214
LmxM.28.2740	product=activated protein kinase c receptor (LACK)	TCONS_00006357	XLOC_006151	LmxM.28.2740	LmxM.28:1036346-1037285	WT	TKT	OK	1230.1	3347.44	1.44428	12.14	5e-05	0.000118977	yes	2.72127
LmxM.07.0025	product=hypothetical protein, conserved	TCONS_00000903	XLOC_000863	LmxM.07.0025	LmxM.07:12160-13060	WT	TKT	OK	143.013	389.06	1.44385	12.9024	5e-05	0.000118977	yes	2.72045
LmxM.28.2740a	product=unspecified product	TCONS_00000054	XLOC_000054	LmxM.28.2740a	LmxM.00:354808-355747	WT	TKT	OK	1310.53	3558.03	1.44093	12.1258	5e-05	0.000118977	yes	2.71496
LmxM.28.2750partial	product=unspecified product	TCONS_00000055	XLOC_000055	LmxM.28.2750partial	LmxM.00:358788-359155	WT	TKT	OK	1086.57	2936.62	1.43437	17.3741	5e-05	0.000118977	yes	2.70265
LmxM.12.0980	product=promastigote surface antigen protein 2 PSA2	TCONS_00002072	XLOC_001982	LmxM.12.0980	LmxM.12:383345-384449	WT	RIB	OK	110.175	295.059	1.4212	12.8295	5e-05	0.000118977	yes	2.67809
LmxM.12.0890	product=surface antigen protein 2, putative	TCONS_00002067	XLOC_001977	LmxM.12.0890	LmxM.12:366684-367701	WT	RIB	OK	101.274	270.237	1.41596	12.6967	5e-05	0.000118977	yes	2.66837
LmxM.28.1280	product=phenylalanine-4-hydroxylase, putative	TCONS_00006158	XLOC_005953	LmxM.28.1280	LmxM.28:469065-470424	WT	TKT	OK	44.7904	119.247	1.41269	14.7376	5e-05	0.000118977	yes	2.66233
LmxM.12.0890	product=surface antigen protein 2, putative	TCONS_00002067	XLOC_001977	LmxM.12.0890	LmxM.12:366684-367701	WT	TKT	OK	101.274	269.044	1.40958	12.6004	5e-05	0.000118977	yes	2.65659
LmxM.21.0440	product=ubiquitin-conjugating enzyme-like protein	TCONS_00004335	XLOC_004204	LmxM.21.0440	LmxM.21:132498-133311	WT	RIB	OK	64.6314	170.275	1.39756	14.8235	5e-05	0.000118977	yes	2.63456
LmxM.22.0100	product=hypothetical protein, conserved	TCONS_00004608	XLOC_004467	LmxM.22.0100	LmxM.22:42160-42892	WT	TKT	OK	10.0868	26.3732	1.38661	6.28528	5e-05	0.000118977	yes	2.61463
LmxM.20%3AncRNA%3Arfamscan%3A810797-810973		TCONS_00003880	XLOC_003754	LmxM.20%3AncRNA%3Arfamscan%3A810797-810973	LmxM.20:810796-810973	WT	TKT	OK	34.24	89.2698	1.38249	11.9945	0.00415	0.007344	yes	2.60718
LmxM.12.0990	product=surface antigen protein, putative	TCONS_00002073	XLOC_001983	LmxM.12.0990	LmxM.12:386147-387410	WT	TKT	OK	118.692	308.173	1.37652	12.3189	5e-05	0.000118977	yes	2.59641
LmxM.29.2960	product=hypothetical protein, conserved	TCONS_00006740	XLOC_006533	LmxM.29.2960	LmxM.29:1055478-1056156	WT	TKT	OK	86.344	224.014	1.37542	14.96	5e-05	0.000118977	yes	2.59444
LmxM.12.0980	product=promastigote surface antigen protein 2 PSA2	TCONS_00002072	XLOC_001982	LmxM.12.0980	LmxM.12:383345-384449	WT	TKT	OK	110.175	285.575	1.37407	12.3635	5e-05	0.000118977	yes	2.59201
LmxM.32.1460partial	product=hypothetical protein, conserved	TCONS_00007630	XLOC_007419	LmxM.32.1460partial	LmxM.32:559353-559876	WT	TKT	OK	3.13474	8.10922	1.37122	3.19545	0.005	0.00873273	yes	2.58689
LmxM.33.0010	product=hypothetical protein, conserved	TCONS_00008209	XLOC_007991	LmxM.33.0010	LmxM.33:2927-3848	WT	TKT	OK	295.481	756.648	1.35656	10.9021	5e-05	0.000118977	yes	2.56073
LmxM.28.0240	product=glycerol-3-phosphate dehydrogenase, putative	TCONS_00006087	XLOC_005883	LmxM.28.0240	LmxM.28:72634-74461	WT	TKT	OK	56.778	145.392	1.35654	10.7509	5e-05	0.000118977	yes	2.56071
LmxM.36.5820	product=mkiaa0324 protein-like protein	TCONS_00004094	XLOC_003968	LmxM.36.5820	LmxM.20:2193381-2194884	WT	RIB	OK	28.1136	71.9192	1.35511	12.2634	5e-05	0.000118977	yes	2.55816
LmxM.28.2205	product=ribosomal protein S29, putative	TCONS_00006201	XLOC_005995	LmxM.28.2205	LmxM.28:844157-844331	WT	TKT	OK	1078.83	2759.73	1.35506	65.4351	5e-05	0.000118977	yes	2.55808
LmxM.12.0470	product=hypothetical protein, unknown function	TCONS_00002109	XLOC_002019	LmxM.12.0470	LmxM.12:207107-209333	WT	TKT	OK	1.94477	4.95554	1.34945	4.22508	5e-05	0.000118977	yes	2.54814
LmxM.28.1430	product=DNA polymerase kappa, putative	TCONS_00006174	XLOC_005969	LmxM.28.1430	LmxM.28:531567-532959	WT	TKT	OK	52.498	133.653	1.34816	14.3194	5e-05	0.000118977	yes	2.54587
LmxM.15.1040	product=tryparedoxin peroxidase	TCONS_00002569	XLOC_002471	LmxM.15.1040	LmxM.15:407412-408012	WT	RIB	OK	531.826	1353.73	1.34792	12.5554	5e-05	0.000118977	yes	2.54544
LmxM.12.0891	product=surface antigen protein 2, putative	TCONS_00002068	XLOC_001978	LmxM.12.0891	LmxM.12:368747-369923	WT	RIB	OK	119.274	303.207	1.34602	12.2244	5e-05	0.000118977	yes	2.5421
LmxM.09.0690	product=hypothetical protein, conserved	TCONS_00001568	XLOC_001498	LmxM.09.0690	LmxM.09:245919-246840	WT	TKT	OK	1.05835	2.68658	1.34395	2.20488	0.01875	0.0294143	yes	2.53846
LmxM.36.3140	product=hypothetical protein, conserved	TCONS_00003942	XLOC_003816	LmxM.36.3140	LmxM.20:1236629-1237379	WT	TKT	OK	29.6307	75.1655	1.34298	10.8459	5e-05	0.000118977	yes	2.53674
LmxM.36.7000	product=hypothetical protein, conserved	TCONS_00004223	XLOC_004097	LmxM.36.7000	LmxM.20:2632965-2633691	WT	RIB	OK	85.0264	215.547	1.34202	15.4244	5e-05	0.000118977	yes	2.53506
LmxM.12.0891	product=surface antigen protein 2, putative	TCONS_00002068	XLOC_001978	LmxM.12.0891	LmxM.12:368747-369923	WT	TKT	OK	119.274	301.723	1.33895	12.1264	5e-05	0.000118977	yes	2.52966
LmxM.20.0030	product=histone-lysine N-methyltransferase, putative	TCONS_00004226	XLOC_004100	LmxM.20.0030	LmxM.20:2643747-2644587	WT	RIB	OK	93.4675	235.668	1.33422	16.5597	5e-05	0.000118977	yes	2.52139
LmxM.32.0990	product=hypothetical protein, unknown function	TCONS_00007577	XLOC_007367	LmxM.32.0990	LmxM.32:346859-347291	WT	TKT	OK	102.148	257.474	1.33377	15.9133	5e-05	0.000118977	yes	2.5206
LmxM.34.5200	product=hypothetical protein, conserved	TCONS_00008688	XLOC_008460	LmxM.34.5200	LmxM.34:1899713-1900487	WT	TKT	OK	21.2971	53.5603	1.33051	9.11854	5e-05	0.000118977	yes	2.51491
LmxM.23%3AncRNA%3Arfamscan%3A218578-218718		TCONS_00004843	XLOC_004701	LmxM.23%3AncRNA%3Arfamscan%3A218578-218718	LmxM.23:218577-218718	WT	RIB	OK	147.424	369.237	1.32457	32.6744	0.00295	0.00536223	yes	2.50459
LmxM.28.1030	product=ribosomal protein S20, putative	TCONS_00006131	XLOC_005926	LmxM.28.1030	LmxM.28:365320-365671	WT	TKT	OK	1698.77	4225.83	1.31475	16.87	5e-05	0.000118977	yes	2.48758
LmxM.19.0920	product=pteridine transporter, putative	TCONS_00003238	XLOC_003116	LmxM.19.0920	LmxM.19:350471-352490	WT	RIB	OK	44.3282	110.215	1.31402	11.9465	5e-05	0.000118977	yes	2.48634
LmxM.23.1580	product=hypothetical protein, conserved	TCONS_00004836	XLOC_004694	LmxM.23.1580	LmxM.23:742085-742553	TKT	RIB	OK	336.016	834.953	1.31317	15.1454	5e-05	0.000118977	yes	2.48486
LmxM.01.0450	product=alpha/beta-hydrolase-like protein	TCONS_00000207	XLOC_000194	LmxM.01.0450	LmxM.01:108976-109618	WT	TKT	OK	84.1163	208.888	1.31227	14.4083	5e-05	0.000118977	yes	2.48332
LmxM.24.2110	product=hypothetical protein, conserved	TCONS_00005201	XLOC_005012	LmxM.24.2110	LmxM.24:772103-773609	WT	RIB	OK	153.723	381.707	1.31213	9.79282	5e-05	0.000118977	yes	2.48308
LmxM.04.0625	product=hypothetical protein	TCONS_00000553	XLOC_000521	LmxM.04.0625	LmxM.04:244234-245251	WT	TKT	OK	134.655	334.013	1.31064	11.6914	5e-05	0.000118977	yes	2.48051
LmxM.09.0150	product=ATG8/AUT7/APG8/PAZ2, putative (ATG8C.1)	TCONS_00001503	XLOC_001442	LmxM.09.0150	LmxM.09:63218-63593	WT	TKT	OK	86.3312	213.207	1.3043	14.9416	5e-05	0.000118977	yes	2.46964
LmxM.23.1061	product=small hydrophilic endoplasmic reticulum-associated protein (sherp)	TCONS_00004900	XLOC_004758	LmxM.23.1061	LmxM.23:483440-483614	WT	RIB	OK	441.925	1087.03	1.29851	43.5864	5e-05	0.000118977	yes	2.45976
LmxM.28.2370	product=serine hydroxymethyltransferase	TCONS_00006217	XLOC_006011	LmxM.28.2370	LmxM.28:905177-906602	WT	TKT	OK	75.31	185.072	1.29717	10.5927	5e-05	0.000118977	yes	2.45747
LmxM.04.0040	product=hypothetical protein	TCONS_00000477	XLOC_000452	LmxM.04.0040	LmxM.04:16199-17507	WT	RIB	OK	116.88	286.928	1.29566	11.8725	5e-05	0.000118977	yes	2.45489
LmxM.16.0500	product=hypothetical protein, unknown function	TCONS_00002722	XLOC_002615	LmxM.16.0500	LmxM.16:174478-175129	WT	TKT	OK	679.968	1668.56	1.29506	11.9245	5e-05	0.000118977	yes	2.45388
LmxM.28.1011	product=ribosomal protein S20, putative	TCONS_00006129	XLOC_005924	LmxM.28.1011	LmxM.28:360842-361193	WT	TKT	OK	1710.77	4175.25	1.28722	16.517	5e-05	0.000118977	yes	2.44057
LmxM.24.0290	product=hypothetical protein, conserved	TCONS_00004942	XLOC_004800	LmxM.24.0290	LmxM.24:78672-79389	WT	TKT	OK	17.1603	41.7973	1.28433	7.36689	5e-05	0.000118977	yes	2.4357
LmxM.27.1080	product=hypothetical protein, conserved	TCONS_00005965	XLOC_005765	LmxM.27.1080	LmxM.27:440833-445063	WT	TKT	OK	87.8641	213.905	1.28362	9.32378	5e-05	0.000118977	yes	2.4345
LmxM.09.0180	product=unspecified product	TCONS_00001504	XLOC_001443	LmxM.09.0180	LmxM.09:64831-65863	WT	TKT	OK	49.8215	121.254	1.28319	13.5847	5e-05	0.000118977	yes	2.43377
LmxM.05.1110	product=hypothetical protein, conserved	TCONS_00000730	XLOC_000694	LmxM.05.1110	LmxM.05:409243-412981	WT	TKT	OK	91.7754	223.078	1.28137	9.22605	5e-05	0.000118977	yes	2.43069
LmxM.12.0870partial	product=surface antigen protein 2, putative	TCONS_00002066	XLOC_001976	LmxM.12.0870partial	LmxM.12:364281-364989	WT	RIB	OK	136.057	330.341	1.27975	13.7687	5e-05	0.000118977	yes	2.42796
LmxM.31.2660	product=amino acid transporter, putative,amino acid permease, putative	TCONS_00007500	XLOC_007290	LmxM.31.2660	LmxM.31:1040989-1042450	WT	TKT	OK	1491.66	3599.05	1.2707	10.3508	5e-05	0.000118977	yes	2.41278
LmxM.27%3ArRNA%3Arfamscan%3A990836-991467		TCONS_00005897	XLOC_005697	LmxM.27%3ArRNA%3Arfamscan%3A990836-991467	LmxM.27:990835-991467	TKT	RIB	OK	886.081	2136.46	1.26971	11.4073	5e-05	0.000118977	yes	2.41113
LmxM.23.1267	product=hypothetical protein, unknown function	TCONS_00004792	XLOC_004650	LmxM.23.1267	LmxM.23:573492-574662	WT	TKT	OK	62.9932	151.754	1.26847	14.4656	5e-05	0.000118977	yes	2.40905
LmxM.24.1280	product=amastin-like surface protein-like protein	TCONS_00005048	XLOC_004906	LmxM.24.1280	LmxM.24:455313-455877	WT	RIB	OK	510.236	1225.73	1.26441	13.5772	5e-05	0.000118977	yes	2.40228
LmxM.04.0310	product=beta-fructofuranosidase, putative	TCONS_00000507	XLOC_000480	LmxM.04.0310	LmxM.04:90669-92580	WT	TKT	OK	71.1763	170.904	1.26372	10.1491	5e-05	0.000118977	yes	2.40114
LmxM.27.0090	product=cytochrome p450-like protein	TCONS_00005926	XLOC_005726	LmxM.27.0090	LmxM.27:20076-21855	WT	RIB	OK	56.9812	136.506	1.26041	10.2785	5e-05	0.000118977	yes	2.39563
LmxM.34.0460	product=hypothetical protein, conserved	TCONS_00008369	XLOC_008146	LmxM.34.0460	LmxM.34:121581-124335	WT	RIB	OK	62.4318	149.38	1.25863	10.1592	5e-05	0.000118977	yes	2.39269
LmxM.12.1090	product=promastigote surface antigen protein PSA	TCONS_00002070	XLOC_001980	LmxM.12.1090	LmxM.12:375016-376561	WT	RIB	OK	29.2181	69.506	1.25028	11.6311	5e-05	0.000118977	yes	2.37887
LmxM.28.1010	product=ribosomal protein S20, putative	TCONS_00006128	XLOC_005923	LmxM.28.1010	LmxM.28:359032-359383	WT	TKT	OK	1731.97	4108.43	1.24618	15.9871	5e-05	0.000118977	yes	2.37211
LmxM.08.0810	product=unspecified product	TCONS_00001332	XLOC_001271	LmxM.08.0810	LmxM.08:1500710-1501205	WT	TKT	OK	97.6302	230.909	1.24192	14.1958	5e-05	0.000118977	yes	2.36514
LmxM.21.1480	product=hypothetical protein, conserved	TCONS_00004497	XLOC_004357	LmxM.21.1480	LmxM.21:575382-577842	WT	TKT	OK	77.3508	182.846	1.24114	9.71086	5e-05	0.000118977	yes	2.36385
LmxM.28.2950	product=hypothetical protein, conserved	TCONS_00006377	XLOC_006171	LmxM.28.2950	LmxM.28:1107697-1108705	WT	TKT	OK	34.4714	81.4776	1.24101	11.7618	5e-05	0.000118977	yes	2.36363
LmxM.30.2800	product=hypothetical protein, unknown function	TCONS_00007074	XLOC_006866	LmxM.30.2800	LmxM.30:1308435-1309242	WT	TKT	OK	36.1042	85.2269	1.23914	10.5933	5e-05	0.000118977	yes	2.36058
LmxM.15.0630	product=hypothetical protein, unknown function	TCONS_00002495	XLOC_002397	LmxM.15.0630	LmxM.15:234893-237659	WT	TKT	OK	123.674	291.857	1.23872	8.75659	5e-05	0.000118977	yes	2.35989
LmxM.21.1350	product=hypothetical protein, conserved	TCONS_00004482	XLOC_004344	LmxM.21.1350	LmxM.21:534312-539079	WT	RIB	OK	71.1635	167.916	1.23853	8.79857	5e-05	0.000118977	yes	2.35958
LmxM.29.1920	product=hypothetical protein, unknown function	TCONS_00006502	XLOC_006296	LmxM.29.1920	LmxM.29:660705-662580	WT	TKT	OK	23.5244	55.4827	1.23788	11.126	5e-05	0.000118977	yes	2.35852
LmxM.10.0390	product=GP63, leishmanolysin	TCONS_00001726	XLOC_001650	LmxM.10.0390	LmxM.10:180316-182125	WT	TKT	OK	59.4933	140.143	1.2361	10.6438	5e-05	0.000118977	yes	2.35561
LmxM.12.0870partial	product=surface antigen protein 2, putative	TCONS_00002066	XLOC_001976	LmxM.12.0870partial	LmxM.12:364281-364989	WT	TKT	OK	136.057	320.025	1.23398	13.2388	5e-05	0.000118977	yes	2.35214
LmxM.36.2730	product=D-tyrosyl-tRNA deacylase, putative	TCONS_00003901	XLOC_003775	LmxM.36.2730	LmxM.20:1098855-1099314	WT	TKT	OK	43.5734	102.048	1.22773	9.7816	5e-05	0.000118977	yes	2.34198
LmxM.08_29.0940	product=hypothetical protein, conserved	TCONS_00001458	XLOC_001397	LmxM.08_29.0940	LmxM.08:798038-800312	WT	TKT	OK	264.18	618.063	1.22623	8.82964	5e-05	0.000118977	yes	2.33955
LmxM.36.6780	product=nuclear lim interactor-interacting factor, putative	TCONS_00004196	XLOC_004070	LmxM.36.6780	LmxM.20:2570608-2571487	WT	RIB	OK	1.309	3.0614	1.22573	1.87921	0.0138	0.0222156	yes	2.33873
LmxM.07.0400	product=hypothetical protein, conserved	TCONS_00001046	XLOC_000990	LmxM.07.0400	LmxM.07:181205-183041	WT	TKT	OK	39.88	93.1466	1.22384	13.0385	5e-05	0.000118977	yes	2.33567
LmxM.10.0405	product=GP63, leishmanolysin	TCONS_00001727	XLOC_001651	LmxM.10.0405	LmxM.10:182926-184861	WT	TKT	OK	61.3594	142.825	1.21889	10.1604	5e-05	0.000118977	yes	2.32768
LmxM.05.1110	product=hypothetical protein, conserved	TCONS_00000730	XLOC_000694	LmxM.05.1110	LmxM.05:409243-412981	WT	RIB	OK	91.7754	213.324	1.21686	8.77213	5e-05	0.000118977	yes	2.32441
LmxM.34.4500	product=anaphase promoting complex subunit protein, putative	TCONS_00008621	XLOC_008393	LmxM.34.4500	LmxM.34:1686141-1686390	TKT	RIB	OK	14.1678	32.8876	1.21493	5.35358	0.0094	0.0156051	yes	2.32129
LmxM.12.0280	product=ornithine decarboxylase, putative	TCONS_00002023	XLOC_001940	LmxM.12.0280	LmxM.12:102099-104253	WT	TKT	OK	49.3471	114.518	1.21454	9.87724	5e-05	0.000118977	yes	2.32066
LmxM.28.2560	product=40S ribosomal protein S17, putative	TCONS_00006239	XLOC_006033	LmxM.28.2560	LmxM.28:984551-984983	WT	TKT	OK	1354.21	3118.98	1.20363	13.2397	5e-05	0.000118977	yes	2.30317
LmxM.14.1100partial	product=unspecified product	TCONS_00000142	XLOC_000136	LmxM.14.1100partial	LmxM.00:351907-354772	WT	TKT	OK	10.9455	25.2079	1.20354	9.16009	5e-05	0.000118977	yes	2.30304
LmxM.33.0070	product=ascorbate-dependent peroxidase, putative	TCONS_00007892	XLOC_007681	LmxM.33.0070	LmxM.33:20497-21409	WT	TKT	OK	170.897	392.103	1.19811	10.8249	5e-05	0.000118977	yes	2.29438
LmxM.24.1280	product=amastin-like surface protein-like protein	TCONS_00005048	XLOC_004906	LmxM.24.1280	LmxM.24:455313-455877	WT	TKT	OK	510.236	1166.55	1.19302	12.7651	5e-05	0.000118977	yes	2.28629
LmxM.28.2555	product=40S ribosomal protein S17, putative	TCONS_00006238	XLOC_006032	LmxM.28.2555	LmxM.28:983011-983443	WT	TKT	OK	1401.98	3196.41	1.18898	13.0839	5e-05	0.000118977	yes	2.27993
LmxM.31.2640	product=cystathionine beta-lyase, putative	TCONS_00007498	XLOC_007288	LmxM.31.2640	LmxM.31:1025461-1026661	WT	RIB	OK	115.708	262.177	1.18005	10.1575	5e-05	0.000118977	yes	2.26585
LmxM.12.0850	product=surface antigen protein 2, putative	TCONS_00002065	XLOC_001975	LmxM.12.0850	LmxM.12:359819-360620	WT	TKT	OK	73.38	166.114	1.17872	11.9801	5e-05	0.000118977	yes	2.26375
LmxM.12.0860	product=surface antigen, putative	TCONS_00002064	XLOC_001974	LmxM.12.0860	LmxM.12:357479-359604	WT	TKT	OK	51.0046	115.408	1.17804	8.82702	5e-05	0.000118977	yes	2.2627
LmxM.10.0380	product=unspecified product	TCONS_00000152	XLOC_000146	LmxM.10.0380	LmxM.00:417795-419889	WT	RIB	OK	60.2548	136.234	1.17694	9.64094	5e-05	0.000118977	yes	2.26097
LmxM.31.2640	product=cystathionine beta-lyase, putative	TCONS_00007498	XLOC_007288	LmxM.31.2640	LmxM.31:1025461-1026661	WT	TKT	OK	115.708	261.484	1.17623	10.0623	5e-05	0.000118977	yes	2.25986
LmxM.20.0700	product=hypothetical protein, conserved	TCONS_00003673	XLOC_003551	LmxM.20.0700	LmxM.20:2902942-2905888	WT	RIB	OK	2.18602	4.92794	1.17268	4.41697	5e-05	0.000118977	yes	2.2543
LmxM.07.0270	product=acetylornithine deacetylase-like protein	TCONS_00001024	XLOC_000974	LmxM.07.0270	LmxM.07:103187-104381	WT	TKT	OK	92.7888	208.035	1.16481	10.1924	5e-05	0.000118977	yes	2.24203
LmxM.30.1760	product=hypothetical protein, unknown function	TCONS_00006965	XLOC_006757	LmxM.30.1760	LmxM.30:812485-813613	WT	TKT	OK	56.7112	127.113	1.16441	12.4385	5e-05	0.000118977	yes	2.24141
LmxM.27.1080	product=hypothetical protein, conserved	TCONS_00005965	XLOC_005765	LmxM.27.1080	LmxM.27:440833-445063	WT	RIB	OK	87.8641	196.814	1.16349	8.45153	5e-05	0.000118977	yes	2.23998
LmxM.20.0030	product=histone-lysine N-methyltransferase, putative	TCONS_00004226	XLOC_004100	LmxM.20.0030	LmxM.20:2643747-2644587	WT	TKT	OK	93.4675	208.669	1.15868	14.212	5e-05	0.000118977	yes	2.23253
LmxM.25.0280	product=hypothetical protein, conserved	TCONS_00005332	XLOC_005136	LmxM.25.0280	LmxM.25:84135-86196	WT	TKT	OK	28.8313	64.3234	1.15771	11.2565	5e-05	0.000118977	yes	2.23103
LmxM.30.0870	product=amino acid permease 3	TCONS_00006872	XLOC_006664	LmxM.30.0870	LmxM.30:330154-331597	WT	RIB	OK	244.411	542.414	1.15008	8.87947	5e-05	0.000118977	yes	2.21927
LmxM.23%3AncRNA%3Arfamscan%3A218578-218718		TCONS_00004843	XLOC_004701	LmxM.23%3AncRNA%3Arfamscan%3A218578-218718	LmxM.23:218577-218718	WT	TKT	OK	147.424	327.146	1.14996	27.676	0.0088	0.0146919	yes	2.21908
LmxM.07.0500	product=60S ribosomal protein L7a, putative	TCONS_00000927	XLOC_000882	LmxM.07.0500	LmxM.07:226780-227575	WT	TKT	OK	1519.67	3371.86	1.14979	9.45487	5e-05	0.000118977	yes	2.21881
LmxM.07.0510	product=60S ribosomal protein L7a, putative	TCONS_00000928	XLOC_000883	LmxM.07.0510	LmxM.07:228762-229662	WT	TKT	OK	1534.16	3384.49	1.14149	9.19434	5e-05	0.000118977	yes	2.20609
LmxM.12.0910	product=promastigote surface antigen protein PSA	TCONS_00002069	XLOC_001979	LmxM.12.0910	LmxM.12:371107-373198	WT	TKT	OK	42.2599	93.1925	1.14092	9.17603	5e-05	0.000118977	yes	2.20522
LmxM.03.0380	product=unspecified product	TCONS_00000407	XLOC_000382	LmxM.03.0380	LmxM.03:114998-116117	WT	TKT	OK	245.645	540.858	1.13867	8.92697	5e-05	0.000118977	yes	2.20179
LmxM.11.0660a	product=protein associated with differentiation 4, putative	TCONS_00000081	XLOC_000078	LmxM.11.0660a	LmxM.00:506209-508096	WT	TKT	OK	67.8394	149.076	1.13585	9.56736	5e-05	0.000118977	yes	2.19748
LmxM.21.1480	product=hypothetical protein, conserved	TCONS_00004497	XLOC_004357	LmxM.21.1480	LmxM.21:575382-577842	WT	RIB	OK	77.3508	169.815	1.13447	8.89762	5e-05	0.000118977	yes	2.19539
LmxM.28.0540	product=ribosomal protein S26, putative	TCONS_00006273	XLOC_006067	LmxM.28.0540	LmxM.28:183083-183422	WT	TKT	OK	1576.72	3460.1	1.13389	15.4129	5e-05	0.000118977	yes	2.19449
LmxM.30.0560	product=mevalonate kinase, putative	TCONS_00006838	XLOC_006630	LmxM.30.0560	LmxM.30:214235-215294	WT	RIB	OK	178.403	387.708	1.11983	9.47922	5e-05	0.000118977	yes	2.17321
LmxM.21.0845	product=hypoxanthine-guanine phosphoribosyltransferase	TCONS_00004365	XLOC_004234	LmxM.21.0845	LmxM.21:299701-300337	WT	RIB	OK	365.491	794.221	1.1197	10.8196	5e-05	0.000118977	yes	2.17302
LmxM.34.1020	product=hypothetical protein, unknown function	TCONS_00008421	XLOC_008198	LmxM.34.1020	LmxM.34:379673-380963	WT	TKT	OK	9.7169	21.0971	1.11848	6.13585	5e-05	0.000118977	yes	2.17118
LmxM.10.0370	product=folate/biopterin transporter, putative	TCONS_00001712	XLOC_001640	LmxM.10.0370	LmxM.10:150494-152303	WT	TKT	OK	59.2908	128.549	1.11643	9.50601	5e-05	0.000118977	yes	2.16811
LmxM.20%3AncRNA%3Arfamscan%3A810797-810973		TCONS_00003880	XLOC_003754	LmxM.20%3AncRNA%3Arfamscan%3A810797-810973	LmxM.20:810796-810973	WT	RIB	OK	34.24	74.1882	1.1155	9.37917	0.013	0.0210564	yes	2.16671
LmxM.27%3ArRNA%3Arfamscan%3A982402-983034		TCONS_00005895	XLOC_005695	LmxM.27%3ArRNA%3Arfamscan%3A982402-983034	LmxM.27:982401-983034	TKT	RIB	OK	1066.35	2307.66	1.11375	10.0232	5e-05	0.000118977	yes	2.16407
LmxM.06.1260	product=pteridine transporter, putative	TCONS_00000898	XLOC_000858	LmxM.06.1260	LmxM.06:468528-470484	WT	TKT	OK	441.073	952.602	1.11085	8.45796	5e-05	0.000118977	yes	2.15974
LmxM.24.1620	product=hypothetical protein, conserved	TCONS_00005105	XLOC_004946	LmxM.24.1620	LmxM.24:613725-614874	WT	TKT	OK	68.3428	147.589	1.11072	12.8438	5e-05	0.000118977	yes	2.15954
LmxM.15.1040	product=tryparedoxin peroxidase	TCONS_00002569	XLOC_002471	LmxM.15.1040	LmxM.15:407412-408012	WT	TKT	OK	531.826	1148.29	1.11047	10.304	5e-05	0.000118977	yes	2.15915
LmxM.30.1170	product=hypothetical protein, unknown function	TCONS_00006900	XLOC_006692	LmxM.30.1170	LmxM.30:453535-453874	WT	TKT	OK	707.067	1526.34	1.11016	15.7837	5e-05	0.000118977	yes	2.15869
LmxM.36.6570	product=hypothetical protein, conserved,y113g7b.23 protein-like protein	TCONS_00004174	XLOC_004048	LmxM.36.6570	LmxM.20:2500600-2501689	WT	RIB	OK	96.9063	209.179	1.11008	10.3099	5e-05	0.000118977	yes	2.15857
LmxM.34.0380	product=hypothetical protein, conserved	TCONS_00008363	XLOC_008140	LmxM.34.0380	LmxM.34:96708-98535	WT	TKT	OK	23.9304	51.4702	1.10489	9.64555	5e-05	0.000118977	yes	2.15083
LmxM.31.2155	product=hypothetical protein, conserved	TCONS_00007449	XLOC_007239	LmxM.31.2155	LmxM.31:829928-833036	WT	TKT	OK	21.3835	45.8703	1.10106	11.0785	5e-05	0.000118977	yes	2.14513
LmxM.14.1110	product=kinesin K39, putative	TCONS_00002350	XLOC_002252	LmxM.14.1110	LmxM.14:457163-464186	WT	TKT	OK	9.27915	19.8748	1.09887	10.4814	5e-05	0.000118977	yes	2.14188
LmxM.28.2780	product=heat-shock protein hsp70, putative	TCONS_00006360	XLOC_006154	LmxM.28.2780	LmxM.28:1048157-1049138	WT	TKT	OK	805.261	1721.15	1.09584	8.03349	5e-05	0.000118977	yes	2.13738
LmxM.28.1060	product=hypothetical protein, conserved	TCONS_00006134	XLOC_005929	LmxM.28.1060	LmxM.28:377491-378718	WT	RIB	OK	190.687	407.077	1.0941	8.53161	5e-05	0.000118977	yes	2.13479
LmxM.08_29.1520	product=hypothetical protein, conserved	TCONS_00001151	XLOC_001090	LmxM.08_29.1520	LmxM.08:479751-481698	WT	RIB	OK	130.453	278.219	1.09269	7.8938	5e-05	0.000118977	yes	2.13271
LmxM.33.2479	product=hypothetical protein, conserved	TCONS_00008330	XLOC_008107	LmxM.33.2479	LmxM.33:912481-913651	WT	RIB	OK	40.8712	87.1644	1.09265	10.5262	5e-05	0.000118977	yes	2.13266
LmxM.36.5610	product=hypothetical protein, conserved	TCONS_00004073	XLOC_003947	LmxM.36.5610	LmxM.20:2130609-2132187	TKT	RIB	OK	18.2454	38.8615	1.0908	8.95762	5e-05	0.000118977	yes	2.12993
LmxM.24.0290	product=hypothetical protein, conserved	TCONS_00004942	XLOC_004800	LmxM.24.0290	LmxM.24:78672-79389	WT	RIB	OK	17.1603	36.5315	1.09007	6.13612	5e-05	0.000118977	yes	2.12884
LmxM.20.0700	product=hypothetical protein, conserved	TCONS_00003673	XLOC_003551	LmxM.20.0700	LmxM.20:2902942-2905888	WT	TKT	OK	2.18602	4.65199	1.08954	4.07538	5e-05	0.000118977	yes	2.12806
LmxM.14.0020	product=phosphatidylinositol 3-kinase, putative	TCONS_00002292	XLOC_002197	LmxM.14.0020	LmxM.14:4017-6846	WT	TKT	OK	20.0976	42.7298	1.08822	10.2225	5e-05	0.000118977	yes	2.12611
LmxM.30.0350	product=amino acid transporter aATP11, putative	TCONS_00006818	XLOC_006610	LmxM.30.0350	LmxM.30:108291-109827	WT	TKT	OK	938.442	1993.17	1.08672	8.60961	5e-05	0.000118977	yes	2.12391
LmxM.36.1590	product=hypothetical protein, conserved	TCONS_00003836	XLOC_003710	LmxM.36.1590	LmxM.20:600801-604431	TKT	RIB	OK	22.179	47.0403	1.0847	10.2911	5e-05	0.000118977	yes	2.12094
LmxM.28.2770	product=heat-shock protein hsp70, putative	TCONS_00006359	XLOC_006153	LmxM.28.2770	LmxM.28:1042512-1044477	WT	TKT	OK	1313.95	2781.17	1.08178	7.29349	5e-05	0.000118977	yes	2.11665
LmxM.32.0990	product=hypothetical protein, unknown function	TCONS_00007577	XLOC_007367	LmxM.32.0990	LmxM.32:346859-347291	WT	RIB	OK	102.148	215.513	1.07711	12.9394	5e-05	0.000118977	yes	2.10981
LmxM.26.2530	product=serine/threonine protein phosphatase, putative	TCONS_00005660	XLOC_005462	LmxM.26.2530	LmxM.26:959587-961099	WT	TKT	OK	34.1936	72.1013	1.0763	9.99168	5e-05	0.000118977	yes	2.10862
LmxM.36.3700	product=hypothetical protein, conserved	TCONS_00003498	XLOC_003376	LmxM.36.3700	LmxM.20:1402897-1403482	WT	RIB	OK	50.6258	106.475	1.07256	10.1446	5e-05	0.000118977	yes	2.10318
LmxM.31.2660	product=amino acid transporter, putative,amino acid permease, putative	TCONS_00007500	XLOC_007290	LmxM.31.2660	LmxM.31:1040989-1042450	WT	RIB	OK	1491.66	3131.58	1.06997	8.76	5e-05	0.000118977	yes	2.09939
LmxM.15.0630	product=hypothetical protein, unknown function	TCONS_00002495	XLOC_002397	LmxM.15.0630	LmxM.15:234893-237659	WT	RIB	OK	123.674	259.562	1.06954	7.54917	5e-05	0.000118977	yes	2.09876
LmxM.27.0680	product=amino acid permease, putative	TCONS_00005820	XLOC_005622	LmxM.27.0680	LmxM.27:256952-258560	WT	RIB	OK	576.036	1208.46	1.06894	8.1896	5e-05	0.000118977	yes	2.09789
LmxM.25.1700	product=hypothetical protein, conserved	TCONS_00005450	XLOC_005252	LmxM.25.1700	LmxM.25:661567-665053	WT	RIB	OK	35.6031	74.6867	1.06885	8.8668	5e-05	0.000118977	yes	2.09776
LmxM.07.1160	product=transmembrane amino acid transporter, putative	TCONS_00001010	XLOC_000960	LmxM.07.1160	LmxM.07:556146-557622	WT	TKT	OK	908.126	1903.2	1.06746	8.41914	5e-05	0.000118977	yes	2.09574
LmxM.31.0985	product=hypothetical protein, conserved	TCONS_00007168	XLOC_006960	LmxM.31.0985	LmxM.31:384313-385543	TKT	RIB	OK	21.2158	44.3486	1.06375	8.237	5e-05	0.000118977	yes	2.09036
LmxM.27.1440	product=hypothetical protein, conserved	TCONS_00005863	XLOC_005665	LmxM.27.1440	LmxM.27:577008-577656	WT	TKT	OK	99.1685	207.015	1.06178	11.8104	5e-05	0.000118977	yes	2.08751
LmxM.36.0730	product=hypothetical protein, conserved	TCONS_00003364	XLOC_003242	LmxM.36.0730	LmxM.20:221046-222408	WT	TKT	OK	2.06438	4.30526	1.06039	2.59433	0.0001	0.000229278	yes	2.0855
LmxM.26.0330	product=mitotic cyclin, putative	TCONS_00005711	XLOC_005513	LmxM.26.0330	LmxM.26:79827-81174	WT	RIB	OK	17.064	35.5678	1.05962	7.91662	5e-05	0.000118977	yes	2.08438
LmxM.04.0320	product=unspecified product	TCONS_00000508	XLOC_000481	LmxM.04.0320	LmxM.04:94377-95577	WT	TKT	OK	72.2481	150.583	1.05953	10.0575	5e-05	0.000118977	yes	2.08425
LmxM.27.2020	product=D-lactate dehydrogenase-like protein	TCONS_00006025	XLOC_005821	LmxM.27.2020	LmxM.27:843978-845460	WT	TKT	OK	362.855	755.849	1.05871	7.8072	5e-05	0.000118977	yes	2.08306
LmxM.12.0280	product=ornithine decarboxylase, putative	TCONS_00002023	XLOC_001940	LmxM.12.0280	LmxM.12:102099-104253	WT	RIB	OK	49.3471	102.645	1.05662	9.42794	5e-05	0.000118977	yes	2.08006
LmxM.07.0025	product=hypothetical protein, conserved	TCONS_00000903	XLOC_000863	LmxM.07.0025	LmxM.07:12160-13060	WT	RIB	OK	143.013	297.023	1.05443	9.68267	5e-05	0.000118977	yes	2.0769
LmxM.23.0730	product=RNA-binding protein, putative	TCONS_00004868	XLOC_004726	LmxM.23.0730	LmxM.23:349125-350925	WT	RIB	OK	3.75286	7.79002	1.05364	4.10797	5e-05	0.000118977	yes	2.07576
LmxM.21.1570	product=hypothetical protein, unknown function	TCONS_00004516	XLOC_004376	LmxM.21.1570	LmxM.21:653527-655372	WT	RIB	OK	32.2899	66.9671	1.05237	10.5533	5e-05	0.000118977	yes	2.07393
LmxM.34.5350	product=amino acid permease, putative	TCONS_00008703	XLOC_008475	LmxM.34.5350	LmxM.34:1934182-1935415	WT	TKT	OK	33.9899	70.4442	1.05138	9.31957	5e-05	0.000118977	yes	2.0725
LmxM.30.0870	product=amino acid permease 3	TCONS_00006872	XLOC_006664	LmxM.30.0870	LmxM.30:330154-331597	WT	TKT	OK	244.411	506.439	1.05108	8.09389	5e-05	0.000118977	yes	2.07208
LmxM.26.0160	product=nuclear lim interactor-interacting factor-like protein	TCONS_00005693	XLOC_005495	LmxM.26.0160	LmxM.26:34386-35259	WT	TKT	OK	55.1912	114.316	1.05052	10.2465	5e-05	0.000118977	yes	2.07127
LmxM.21.1230	product=hypothetical protein, conserved	TCONS_00004469	XLOC_004331	LmxM.21.1230	LmxM.21:484435-486226	TKT	RIB	OK	52.1179	107.716	1.04739	9.10941	5e-05	0.000118977	yes	2.06678
LmxM.08.0170	product=hypothetical protein, unknown function	TCONS_00001270	XLOC_001209	LmxM.08.0170	LmxM.08:1218133-1220017	WT	RIB	OK	12.8478	26.5412	1.04671	7.90218	5e-05	0.000118977	yes	2.06582
LmxM.22.1690a	product=unspecified product	TCONS_00000025	XLOC_000025	LmxM.22.1690a	LmxM.00:113158-117442	WT	TKT	OK	22.5925	46.6628	1.04643	9.29742	5e-05	0.000118977	yes	2.06541
LmxM.36.2290	product=protein kinase, putative,serine/threonine protein kinase, putative	TCONS_00003464	XLOC_003342	LmxM.36.2290	LmxM.20:901335-902781	WT	RIB	OK	10.3075	21.1269	1.03538	6.0182	5e-05	0.000118977	yes	2.04966
LmxM.07.0890	product=hypothetical protein, unknown function	TCONS_00000979	XLOC_000929	LmxM.07.0890	LmxM.07:435775-437656	WT	TKT	OK	86.6727	177.354	1.03298	8.62808	5e-05	0.000118977	yes	2.04625
LmxM.28.1300	product=hypothetical protein, conserved	TCONS_00006160	XLOC_005955	LmxM.28.1300	LmxM.28:475059-476256	WT	TKT	OK	44.2703	90.577	1.03281	9.94514	5e-05	0.000118977	yes	2.046
LmxM.24.0680	product=sugar transporter, putative	TCONS_00004984	XLOC_004842	LmxM.24.0680	LmxM.24:241236-242853	WT	TKT	OK	474.048	969.896	1.0328	7.98775	5e-05	0.000118977	yes	2.04599
LmxM.28.1940	product=hypothetical protein, conserved	TCONS_00006333	XLOC_006127	LmxM.28.1940	LmxM.28:741132-743169	WT	TKT	OK	120.118	245.502	1.03128	7.57001	5e-05	0.000118977	yes	2.04384
LmxM.28.0080	product=hypothetical protein, unknown function	TCONS_00006071	XLOC_005867	LmxM.28.0080	LmxM.28:18334-24523	WT	TKT	OK	27.9446	57.0607	1.02993	7.98663	5e-05	0.000118977	yes	2.04192
LmxM.03.0400	product=unspecified product	TCONS_00000409	XLOC_000384	LmxM.03.0400	LmxM.03:120510-121395	WT	TKT	OK	380.09	775.81	1.02936	8.8813	5e-05	0.000118977	yes	2.04112
LmxM.33.0070	product=ascorbate-dependent peroxidase, putative	TCONS_00007892	XLOC_007681	LmxM.33.0070	LmxM.33:20497-21409	WT	RIB	OK	170.897	348.619	1.02852	9.29058	5e-05	0.000118977	yes	2.03994
LmxM.18.1580	product=nonspecific nucleoside hydrolase	TCONS_00003098	XLOC_002976	LmxM.18.1580	LmxM.18:659260-660205	WT	TKT	OK	115.343	234.319	1.02255	9.68444	5e-05	0.000118977	yes	2.0315
LmxM.10.0470	product=GP63, leishmanolysin	TCONS_00001729	XLOC_001653	LmxM.10.0470	LmxM.10:190956-192765	WT	RIB	OK	126.542	257.053	1.02245	8.32996	5e-05	0.000118977	yes	2.03137
LmxM.28.2460	product=ribosomal protein S29, putative	TCONS_00006228	XLOC_006022	LmxM.28.2460	LmxM.28:947272-947446	WT	TKT	OK	1013.96	2059.35	1.02219	49.7158	5e-05	0.000118977	yes	2.031
LmxM.16.0500	product=hypothetical protein, unknown function	TCONS_00002722	XLOC_002615	LmxM.16.0500	LmxM.16:174478-175129	WT	RIB	OK	679.968	1380.09	1.02122	9.40415	5e-05	0.000118977	yes	2.02964
LmxM.28.1120	product=hypothetical protein, conserved	TCONS_00006141	XLOC_005936	LmxM.28.1120	LmxM.28:408929-409682	WT	RIB	OK	55.7587	113.078	1.02005	10.6453	5e-05	0.000118977	yes	2.02799
LmxM.23.1025	product=hypothetical protein, conserved	TCONS_00004902	XLOC_004760	LmxM.23.1025	LmxM.23:486852-488526	WT	TKT	OK	95.8134	194.266	1.01973	8.93075	5e-05	0.000118977	yes	2.02755
LmxM.32.1870	product=nucleolar GTP-binding protein, putative	TCONS_00007667	XLOC_007456	LmxM.32.1870	LmxM.32:714967-716926	TKT	RIB	OK	20.7884	42.1124	1.01847	8.50794	5e-05	0.000118977	yes	2.02576
LmxM.04.0200	product=surface antigen-like protein	TCONS_00000493	XLOC_000468	LmxM.04.0200	LmxM.04:57556-58105	WT	TKT	OK	300.41	608.412	1.01812	11.2689	5e-05	0.000118977	yes	2.02527
LmxM.30.0320	product=amino acid transporter, putative	TCONS_00006815	XLOC_006607	LmxM.30.0320	LmxM.30:92178-93003	WT	RIB	OK	279.817	566.358	1.01723	9.29588	5e-05	0.000118977	yes	2.02403
LmxM.33.3645	product=unspecified product	TCONS_00008123	XLOC_007905	LmxM.33.3645	LmxM.33:1380810-1381092	WT	TKT	OK	81.8236	165.534	1.01654	10.4686	5e-05	0.000118977	yes	2.02306
LmxM.28.3000	product=protein kinase, putative	TCONS_00006382	XLOC_006176	LmxM.28.3000	LmxM.28:1121283-1122435	WT	TKT	OK	21.6932	43.7545	1.01219	7.83268	5e-05	0.000118977	yes	2.01697
LmxM.25.0920	product=hypothetical protein, conserved	TCONS_00005252	XLOC_005059	LmxM.25.0920	LmxM.25:338625-341247	WT	TKT	OK	16.6971	33.6063	1.00913	8.83436	5e-05	0.000118977	yes	2.0127
LmxM.21%3AncRNA%3Arfamscan%3A201454-201668		TCONS_00004344	XLOC_004213	LmxM.21%3AncRNA%3Arfamscan%3A201454-201668	LmxM.21:201453-201668	TKT	RIB	OK	14.1245	28.4093	1.00816	4.52793	0.0311	0.0466425	yes	2.01135
LmxM.18.0020	product=diphosphomevalonate decarboxylase, putative	TCONS_00003110	XLOC_002988	LmxM.18.0020	LmxM.18:6351-7503	WT	RIB	OK	41.3931	83.1894	1.00701	9.38783	5e-05	0.000118977	yes	2.00974
LmxM.31.0630	product=hypothetical protein, conserved	TCONS_00007130	XLOC_006922	LmxM.31.0630	LmxM.31:214532-215093	WT	TKT	OK	578.726	1162.48	1.00626	9.43898	5e-05	0.000118977	yes	2.00869
LmxM.28.0130	product=hypothetical protein, conserved	TCONS_00006076	XLOC_005872	LmxM.28.0130	LmxM.28:34529-35078	WT	TKT	OK	42.1479	84.5437	1.00423	8.35628	5e-05	0.000118977	yes	2.00588
LmxM.36.6570	product=hypothetical protein, conserved,y113g7b.23 protein-like protein	TCONS_00004174	XLOC_004048	LmxM.36.6570	LmxM.20:2500600-2501689	WT	TKT	OK	96.9063	194.079	1.00198	9.27175	5e-05	0.000118977	yes	2.00275
LmxM.28.0210	product=histone H2B variant	TCONS_00006084	XLOC_005880	LmxM.28.0210	LmxM.28:63156-63585	WT	TKT	OK	107.558	215.218	1.00068	12.4556	5e-05	0.000118977	yes	2.00095
LmxM.36.2760	product=hypothetical protein, conserved	TCONS_00003903	XLOC_003777	LmxM.36.2760	LmxM.20:1107463-1109242	WT	TKT	OK	46.7155	93.4623	1.00048	9.65499	5e-05	0.000118977	yes	2.00067
LmxM.36.6560	product=hypothetical protein, conserved	TCONS_00004173	XLOC_004047	LmxM.36.6560	LmxM.20:2496195-2497170	WT	TKT	OK	49.092	98.1159	0.998998	9.59594	5e-05	0.000118977	yes	1.99861
LmxM.36.7000	product=hypothetical protein, conserved	TCONS_00004223	XLOC_004097	LmxM.36.7000	LmxM.20:2632965-2633691	TKT	RIB	OK	107.851	215.547	0.998955	12.1947	5e-05	0.000118977	yes	1.99856
LmxM.29.3140	product=hypothetical protein, conserved	TCONS_00006761	XLOC_006553	LmxM.29.3140	LmxM.29:1130525-1131233	WT	RIB	OK	20.4155	40.7816	0.998249	6.01891	5e-05	0.000118977	yes	1.99758
LmxM.04.1210	product=protein kinase, putative,casein kinase I, putative	TCONS_00000614	XLOC_000581	LmxM.04.1210	LmxM.04:426826-427933	WT	TKT	OK	83.4647	166.578	0.996964	9.59914	5e-05	0.000118977	yes	1.99579
LmxM.21.1570	product=hypothetical protein, unknown function	TCONS_00004516	XLOC_004376	LmxM.21.1570	LmxM.21:653527-655372	TKT	RIB	OK	33.5732	66.9671	0.996141	10.0725	5e-05	0.000118977	yes	1.99466
LmxM.06.1260	product=pteridine transporter, putative	TCONS_00000898	XLOC_000858	LmxM.06.1260	LmxM.06:468528-470484	WT	RIB	OK	441.073	878.724	0.994391	7.57615	5e-05	0.000118977	yes	1.99224
LmxM.19.0870	product=ATG8/AUT7/APG8/PAZ2, putative	TCONS_00003236	XLOC_003114	LmxM.19.0870	LmxM.19:345668-346079	WT	TKT	OK	196.516	391.482	0.994298	14.1306	5e-05	0.000118977	yes	1.99211
LmxM.02.0610	product=hypothetical protein, conserved	TCONS_00000296	XLOC_000277	LmxM.02.0610	LmxM.02:257764-258730	WT	TKT	OK	26.6271	53.0335	0.994008	7.88454	5e-05	0.000118977	yes	1.99171
LmxM.07.0790	product=hypothetical protein, conserved	TCONS_00000961	XLOC_000916	LmxM.07.0790	LmxM.07:355995-356859	WT	TKT	OK	33.8288	67.0464	0.986907	8.51631	5e-05	0.000118977	yes	1.98193
LmxM.36.5920	product=kinetoplast DNA-associated protein, putative	TCONS_00004105	XLOC_003979	LmxM.36.5920	LmxM.20:2240498-2240987	TKT	RIB	OK	29.7103	58.8405	0.985845	6.56045	5e-05	0.000118977	yes	1.98047
LmxM.34.4760	product=hypothetical protein, conserved	TCONS_00008646	XLOC_008418	LmxM.34.4760	LmxM.34:1746608-1747055	WT	RIB	OK	42.6898	84.5333	0.985629	7.92483	5e-05	0.000118977	yes	1.98018
LmxM.19.0850	product=ATG8/AUT7/APG8/PAZ2, putative	TCONS_00003233	XLOC_003111	LmxM.19.0850	LmxM.19:342583-342961	WT	RIB	OK	150.96	298.476	0.983453	14.3136	5e-05	0.000118977	yes	1.97719
LmxM.12.0860	product=surface antigen, putative	TCONS_00002064	XLOC_001974	LmxM.12.0860	LmxM.12:357479-359604	WT	RIB	OK	51.0046	100.666	0.980881	7.66858	5e-05	0.000118977	yes	1.97367
LmxM.33.0380	product=hypothetical protein, unknown function	TCONS_00007925	XLOC_007714	LmxM.33.0380	LmxM.33:134481-135867	TKT	RIB	OK	50.2632	99.1861	0.980637	10.4508	5e-05	0.000118977	yes	1.97333
LmxM.28.1930partial	product=unspecified product	TCONS_00000145	XLOC_000139	LmxM.28.1930partial	LmxM.00:377474-378038	WT	RIB	OK	70.5209	139.122	0.980226	10.8002	5e-05	0.000118977	yes	1.97278
LmxM.15.1560	product=condensin subunit 1, putative	TCONS_00002620	XLOC_002522	LmxM.15.1560	LmxM.15:562893-566646	WT	TKT	OK	26.4711	52.2123	0.979974	8.18217	5e-05	0.000118977	yes	1.97243
LmxM.10.0540	product=hypothetical protein, unknown function	TCONS_00001763	XLOC_001682	LmxM.10.0540	LmxM.10:244258-247525	WT	TKT	OK	74.6426	147.176	0.979471	6.77312	5e-05	0.000118977	yes	1.97174
LmxM.15.1490	product=hypothetical protein, conserved	TCONS_00002612	XLOC_002514	LmxM.15.1490	LmxM.15:549228-551160	WT	RIB	OK	17.9077	35.2594	0.977426	8.37894	5e-05	0.000118977	yes	1.96895
LmxM.28.0490	product=propionyl-coa carboxylase beta chain, putative	TCONS_00006268	XLOC_006062	LmxM.28.0490	LmxM.28:158599-160168	WT	TKT	OK	141.411	278.346	0.976983	7.69056	5e-05	0.000118977	yes	1.96835
LmxM.31.0750	product=RNA binding protein, putative	TCONS_00007144	XLOC_006936	LmxM.31.0750	LmxM.31:258222-258930	WT	TKT	OK	1957.97	3849.53	0.975326	8.77181	5e-05	0.000118977	yes	1.96608
LmxM.24.0600	product=hypothetical protein, conserved	TCONS_00004976	XLOC_004834	LmxM.24.0600	LmxM.24:207258-212583	TKT	RIB	OK	7.26772	14.2788	0.974304	8.60615	5e-05	0.000118977	yes	1.96469
LmxM.30.2410	product=hypothetical protein, unknown function	TCONS_00007032	XLOC_006824	LmxM.30.2410	LmxM.30:1165293-1165905	WT	RIB	OK	33.1599	65.1439	0.974191	7.33175	5e-05	0.000118977	yes	1.96454
LmxM.26.1590	product=hypothetical protein, unknown function	TCONS_00005561	XLOC_005363	LmxM.26.1590	LmxM.26:555416-556346	WT	TKT	OK	34.182	67.0769	0.97258	8.38615	5e-05	0.000118977	yes	1.96235
LmxM.13.1070	product=hypothetical protein, unknown function	TCONS_00002226	XLOC_002131	LmxM.13.1070	LmxM.13:339603-346011	WT	RIB	OK	64.8635	127.065	0.970084	6.81682	5e-05	0.000118977	yes	1.95896
LmxM.32.1520	product=hypothetical protein, conserved	TCONS_00007635	XLOC_007424	LmxM.32.1520	LmxM.32:607355-607979	WT	TKT	OK	42.1763	82.62	0.970058	8.15897	5e-05	0.000118977	yes	1.95892
LmxM.28.2500	product=eukaryotic translation initiation factor, putative	TCONS_00006232	XLOC_006026	LmxM.28.2500	LmxM.28:955725-956775	WT	TKT	OK	114.896	225.06	0.969981	8.92655	5e-05	0.000118977	yes	1.95881
LmxM.33.1440	product=hypothetical protein, conserved	TCONS_00008263	XLOC_008040	LmxM.33.1440	LmxM.33:629499-632133	TKT	RIB	OK	10.4811	20.5165	0.968988	7.39456	5e-05	0.000118977	yes	1.95748
LmxM.28.1890	product=hypothetical protein, conserved	TCONS_00006328	XLOC_006122	LmxM.28.1890	LmxM.28:717550-718924	WT	TKT	OK	43.841	85.7506	0.967865	9.69507	5e-05	0.000118977	yes	1.95595
LmxM.08_29.2450	product=heat shock protein 20, putative	TCONS_00001399	XLOC_001338	LmxM.08_29.2450	LmxM.08:134243-134711	TKT	RIB	OK	12.869	25.1574	0.967088	4.07202	5e-05	0.000118977	yes	1.95488
LmxM.14.0460	product=cystathionine beta-lyase-like protein	TCONS_00002342	XLOC_002244	LmxM.14.0460	LmxM.14:153689-155069	WT	RIB	OK	58.1014	113.344	0.964059	10.1317	5e-05	0.000118977	yes	1.9508
LmxM.32.1450	product=hypothetical protein, conserved	TCONS_00007627	XLOC_007417	LmxM.32.1450	LmxM.32:544581-545211	WT	RIB	OK	16.0212	31.2124	0.962132	4.97579	5e-05	0.000118977	yes	1.94819
LmxM.08_29.2800	product=unspecified product	TCONS_00001364	XLOC_001303	LmxM.08_29.2800	LmxM.08:18443-19445	TKT	RIB	OK	125.967	245.173	0.960756	8.90018	5e-05	0.000118977	yes	1.94633
LmxM.33.3100	product=hypothetical protein, conserved	TCONS_00008066	XLOC_007848	LmxM.33.3100	LmxM.33:1190472-1191666	TKT	RIB	OK	17.0474	33.1583	0.959819	6.60301	5e-05	0.000118977	yes	1.94506
LmxM.13.1100	product=leucyl-tRNA synthetase, putative	TCONS_00002229	XLOC_002134	LmxM.13.1100	LmxM.13:357385-360613	WT	TKT	OK	210.997	410.364	0.959682	6.49746	5e-05	0.000118977	yes	1.94488
LmxM.31.2380	product=aquaporin-like protein	TCONS_00007471	XLOC_007261	LmxM.31.2380	LmxM.31:925404-927192	WT	TKT	OK	53.5742	104.019	0.957233	8.87264	5e-05	0.000118977	yes	1.94159
LmxM.28.0230	product=hypothetical protein, unknown function	TCONS_00006086	XLOC_005882	LmxM.28.0230	LmxM.28:68898-69885	WT	TKT	OK	51.7273	100.421	0.957057	9.10487	5e-05	0.000118977	yes	1.94135
LmxM.28.0960	product=40S ribosomal protein S14	TCONS_00006123	XLOC_005918	LmxM.28.0960	LmxM.28:340056-340491	WT	TKT	OK	1104.41	2142.87	0.956266	10.2644	5e-05	0.000118977	yes	1.94028
LmxM.33.3410	product=hypothetical protein, unknown function	TCONS_00008097	XLOC_007879	LmxM.33.3410	LmxM.33:1301934-1302516	TKT	RIB	OK	36.1737	70.1218	0.954922	7.58739	5e-05	0.000118977	yes	1.93847
LmxM.02.0610	product=hypothetical protein, conserved	TCONS_00000296	XLOC_000277	LmxM.02.0610	LmxM.02:257764-258730	WT	RIB	OK	26.6271	51.6035	0.95457	7.55438	5e-05	0.000118977	yes	1.93801
LmxM.11.1270	product=ABC transporter, putative	TCONS_00001974	XLOC_001891	LmxM.11.1270	LmxM.11:508676-514031	WT	TKT	OK	21.111	40.8947	0.953923	7.40978	5e-05	0.000118977	yes	1.93713
LmxM.03.0460	product=hypothetical protein	TCONS_00000415	XLOC_000390	LmxM.03.0460	LmxM.03:148717-151870	WT	RIB	OK	31.2669	60.532	0.953062	8.3773	5e-05	0.000118977	yes	1.93598
LmxM.34.4090	product=hypothetical protein, conserved	TCONS_00008580	XLOC_008352	LmxM.34.4090	LmxM.34:1530086-1530341	TKT	RIB	OK	64.1461	124.177	0.952961	9.10697	5e-05	0.000118977	yes	1.93585
LmxM.19.0850	product=ATG8/AUT7/APG8/PAZ2, putative	TCONS_00003233	XLOC_003111	LmxM.19.0850	LmxM.19:342583-342961	WT	TKT	OK	150.96	291.475	0.94921	13.7284	5e-05	0.000118977	yes	1.93081
LmxM.18.1160	product=hypothetical protein, conserved	TCONS_00003052	XLOC_002933	LmxM.18.1160	LmxM.18:476742-477072	TKT	RIB	OK	69.793	134.671	0.948287	9.09627	5e-05	0.000118977	yes	1.92958
LmxM.30.0560	product=mevalonate kinase, putative	TCONS_00006838	XLOC_006630	LmxM.30.0560	LmxM.30:214235-215294	WT	TKT	OK	178.403	343.872	0.94673	8.00228	5e-05	0.000118977	yes	1.9275
LmxM.20.0031	product=phosphate-repressible phosphate permease	TCONS_00004227	XLOC_004101	LmxM.20.0031	LmxM.20:2646445-2648164	WT	RIB	OK	10.0956	19.4521	0.946204	5.86893	5e-05	0.000118977	yes	1.92679
LmxM.24.1260	product=amastin-like surface protein-like protein	TCONS_00005046	XLOC_004904	LmxM.24.1260	LmxM.24:448475-448994	WT	RIB	OK	70.4877	135.604	0.943957	10.1232	5e-05	0.000118977	yes	1.9238
LmxM.08_29.0970	product=kinesin, putative	TCONS_00001455	XLOC_001394	LmxM.08_29.0970	LmxM.08:781560-786753	WT	RIB	OK	16.438	31.5345	0.939894	8.0586	5e-05	0.000118977	yes	1.91839
LmxM.07.0830	product=hypothetical protein, conserved	TCONS_00000972	XLOC_000922	LmxM.07.0830	LmxM.07:370811-378005	WT	TKT	OK	20.4382	39.2054	0.939784	7.47282	5e-05	0.000118977	yes	1.91824
LmxM.01.0450	product=alpha/beta-hydrolase-like protein	TCONS_00000207	XLOC_000194	LmxM.01.0450	LmxM.01:108976-109618	WT	RIB	OK	84.1163	161.073	0.937258	9.98668	5e-05	0.000118977	yes	1.91488
LmxM.31.3790	product=cyclin-dependent kinase regulatory subunit	TCONS_00007289	XLOC_007081	LmxM.31.3790	LmxM.31:1447429-1447729	WT	RIB	OK	55.0353	105.306	0.936162	8.04197	5e-05	0.000118977	yes	1.91343
LmxM.28.2550	product=hypothetical protein, unknown function	TCONS_00006237	XLOC_006031	LmxM.28.2550	LmxM.28:979213-982234	WT	TKT	OK	49.4966	94.6874	0.935843	8.13713	5e-05	0.000118977	yes	1.91301
LmxM.28.1970	product=ribose 5-phosphate isomerase, putative	TCONS_00006336	XLOC_006130	LmxM.28.1970	LmxM.28:756879-757398	WT	TKT	OK	78.0091	149.207	0.9356	10.1216	5e-05	0.000118977	yes	1.91269
LmxM.36.1200	product=GPI anchor biosynthesis protein, putative	TCONS_00003411	XLOC_003289	LmxM.36.1200	LmxM.20:440993-442877	WT	TKT	OK	73.3572	140.149	0.933946	8.089	5e-05	0.000118977	yes	1.9105
LmxM.32.2470	product=hypothetical protein, conserved	TCONS_00007731	XLOC_007520	LmxM.32.2470	LmxM.32:985238-986438	WT	TKT	OK	38.3437	73.2449	0.93374	8.78775	5e-05	0.000118977	yes	1.91022
LmxM.33.2500	product=protein phosphatase 2C-like protein	TCONS_00008334	XLOC_008111	LmxM.33.2500	LmxM.33:932088-933264	WT	RIB	OK	6.43165	12.2793	0.932972	3.882	5e-05	0.000118977	yes	1.9092
LmxM.13.1070	product=hypothetical protein, unknown function	TCONS_00002226	XLOC_002131	LmxM.13.1070	LmxM.13:339603-346011	WT	TKT	OK	64.8635	123.771	0.932197	6.54066	5e-05	0.000118977	yes	1.90818
LmxM.22.0100	product=hypothetical protein, conserved	TCONS_00004608	XLOC_004467	LmxM.22.0100	LmxM.22:42160-42892	WT	RIB	OK	10.0868	19.2456	0.932066	4.02798	5e-05	0.000118977	yes	1.908
LmxM.28.1650	product=hypothetical protein, conserved	TCONS_00006305	XLOC_006099	LmxM.28.1650	LmxM.28:612944-615482	WT	TKT	OK	137.645	262.188	0.929646	6.72367	5e-05	0.000118977	yes	1.90481
LmxM.22.1230	product=hypothetical protein, conserved	TCONS_00004681	XLOC_004539	LmxM.22.1230	LmxM.22:491443-494203	TKT	RIB	OK	7.29587	13.8884	0.928729	5.94811	5e-05	0.000118977	yes	1.9036
LmxM.26.1590	product=hypothetical protein, unknown function	TCONS_00005561	XLOC_005363	LmxM.26.1590	LmxM.26:555416-556346	WT	RIB	OK	34.182	65.0527	0.928374	7.97493	5e-05	0.000118977	yes	1.90313
LmxM.12.0910	product=promastigote surface antigen protein PSA	TCONS_00002069	XLOC_001979	LmxM.12.0910	LmxM.12:371107-373198	WT	RIB	OK	42.2599	80.3805	0.927555	7.89176	5e-05	0.000118977	yes	1.90205
LmxM.11.0580	product=cytochrome b5, putative	TCONS_00001904	XLOC_001822	LmxM.11.0580	LmxM.11:204969-205398	WT	TKT	OK	96.3678	183.25	0.927193	10.4188	5e-05	0.000118977	yes	1.90157
LmxM.05.1215	product=surface antigen-like protein	TCONS_00000732	XLOC_000696	LmxM.05.1215	LmxM.05:443709-444564	WT	TKT	OK	107.955	205.245	0.92692	9.93733	5e-05	0.000118977	yes	1.90121
LmxM.12.0470	product=hypothetical protein, unknown function	TCONS_00002109	XLOC_002019	LmxM.12.0470	LmxM.12:207107-209333	WT	RIB	OK	1.94477	3.69491	0.925944	2.78114	5e-05	0.000118977	yes	1.89992
LmxM.28.0130	product=hypothetical protein, conserved	TCONS_00006076	XLOC_005872	LmxM.28.0130	LmxM.28:34529-35078	WT	RIB	OK	42.1479	80.0488	0.925418	7.64114	5e-05	0.000118977	yes	1.89924
LmxM.23.0720	product=hypothetical protein, unknown function	TCONS_00004866	XLOC_004724	LmxM.23.0720	LmxM.23:335709-337470	WT	RIB	OK	3.05635	5.79886	0.923959	3.21834	5e-05	0.000118977	yes	1.89732
LmxM.28.1360	product=haloacid dehalogenase-like hydrolase-like protein	TCONS_00006166	XLOC_005961	LmxM.28.1360	LmxM.28:495635-496505	WT	TKT	OK	86.2419	163.6	0.923707	10.4945	5e-05	0.000118977	yes	1.89699
LmxM.28.2320	product=hypothetical protein, conserved	TCONS_00006213	XLOC_006007	LmxM.28.2320	LmxM.28:890289-893004	WT	TKT	OK	35.7257	67.7512	0.923283	8.09233	5e-05	0.000118977	yes	1.89643
LmxM.13.1690	product=protein associated with differentiation 4, putative	TCONS_00002149	XLOC_002056	LmxM.13.1690	LmxM.13:605904-607716	WT	RIB	OK	45.0683	85.2487	0.919565	9.0889	5e-05	0.000118977	yes	1.89154
LmxM.31.0430	product=60S ribosomal protein L17, putative	TCONS_00007356	XLOC_007146	LmxM.31.0430	LmxM.31:163825-164326	WT	TKT	OK	1644.74	3111.06	0.919541	9.10796	5e-05	0.000118977	yes	1.89152
LmxM.34.2570	product=hypothetical protein, conserved	TCONS_00008552	XLOC_008329	LmxM.34.2570	LmxM.34:977426-978083	TKT	RIB	OK	27.0372	51.1093	0.918638	6.41957	5e-05	0.000118977	yes	1.89033
LmxM.07.0990	product=nucleolar RNA-binding protein, putative	TCONS_00000990	XLOC_000940	LmxM.07.0990	LmxM.07:494712-495738	WT	TKT	OK	735.745	1390.22	0.918033	6.30455	5e-05	0.000118977	yes	1.88954
LmxM.19.0250	product=hypothetical protein, conserved	TCONS_00003170	XLOC_003048	LmxM.19.0250	LmxM.19:75653-78281	TKT	RIB	OK	17.0125	32.1416	0.917844	7.91449	5e-05	0.000118977	yes	1.88929
LmxM.28.1910	product=hypothetical protein, conserved	TCONS_00006330	XLOC_006124	LmxM.28.1910	LmxM.28:725135-727136	WT	TKT	OK	54.7076	103.285	0.916811	7.78543	5e-05	0.000118977	yes	1.88795
LmxM.26.0160	product=nuclear lim interactor-interacting factor-like protein	TCONS_00005693	XLOC_005495	LmxM.26.0160	LmxM.26:34386-35259	WT	RIB	OK	55.1912	104.168	0.916398	8.84233	5e-05	0.000118977	yes	1.8874
LmxM.08_29.0940	product=hypothetical protein, conserved	TCONS_00001458	XLOC_001397	LmxM.08_29.0940	LmxM.08:798038-800312	WT	RIB	OK	264.18	498.4	0.915783	6.59599	5e-05	0.000118977	yes	1.88659
LmxM.17%3AncRNA%3Arfamscan%3A244443-244603		TCONS_00002821	XLOC_002706	LmxM.17%3AncRNA%3Arfamscan%3A244443-244603	LmxM.17:244442-244607	WT	TKT	OK	100.592	189.733	0.915463	1.69161	0.0071	0.0120678	yes	1.88616
LmxM.13.0610	product=actyltransferase-like protein	TCONS_00002131	XLOC_002041	LmxM.13.0610	LmxM.13:171369-172176	WT	TKT	OK	152.194	286.823	0.914249	9.45666	5e-05	0.000118977	yes	1.88459
LmxM.28.1930	product=zinc transporter, putative	TCONS_00006332	XLOC_006126	LmxM.28.1930	LmxM.28:734237-735590	WT	RIB	OK	55.6047	104.788	0.914196	10.2731	5e-05	0.000118977	yes	1.88452
LmxM.10.0370	product=folate/biopterin transporter, putative	TCONS_00001712	XLOC_001640	LmxM.10.0370	LmxM.10:150494-152303	WT	RIB	OK	59.2908	111.715	0.913944	8.13802	5e-05	0.000118977	yes	1.88419
LmxM.13.0570	product=40S ribosomal protein S12, putative	TCONS_00002127	XLOC_002037	LmxM.13.0570	LmxM.13:157679-158105	WT	TKT	OK	2872.37	5411.97	0.913913	9.99369	5e-05	0.000118977	yes	1.88415
LmxM.24.0320	product=fumarate hydratase, putative	TCONS_00004945	XLOC_004803	LmxM.24.0320	LmxM.24:90690-92340	WT	TKT	OK	44.0289	82.9334	0.913501	8.97065	5e-05	0.000118977	yes	1.88361
LmxM.31.3780	product=kinetoplast DNA-associated protein, putative	TCONS_00007288	XLOC_007080	LmxM.31.3780	LmxM.31:1445285-1445681	WT	RIB	OK	36.6748	69.0807	0.913493	6.47036	5e-05	0.000118977	yes	1.8836
LmxM.33.0500	product=amastin-like protein	TCONS_00007944	XLOC_007728	LmxM.33.0500	LmxM.33:192018-192615	WT	TKT	OK	57.99	109.224	0.913421	9.07987	5e-05	0.000118977	yes	1.8835
LmxM.31.1160	product=long chain polyunsaturated fatty acid elongation enzyme-like protein	TCONS_00007186	XLOC_006978	LmxM.31.1160	LmxM.31:450788-451934	WT	RIB	OK	44.3666	83.554	0.913236	8.96245	5e-05	0.000118977	yes	1.88326
LmxM.08_29.0970	product=kinesin, putative	TCONS_00001455	XLOC_001394	LmxM.08_29.0970	LmxM.08:781560-786753	WT	TKT	OK	16.438	30.9474	0.912784	7.79836	5e-05	0.000118977	yes	1.88267
LmxM.28.2700	product=hypothetical protein, unknown function	TCONS_00006353	XLOC_006147	LmxM.28.2700	LmxM.28:1028757-1030149	WT	TKT	OK	96.8139	182.021	0.910817	9.22891	5e-05	0.000118977	yes	1.88011
LmxM.29.0390	product=hypothetical protein, unknown function	TCONS_00006615	XLOC_006408	LmxM.29.0390	LmxM.29:127521-128322	WT	TKT	OK	47.9063	89.9957	0.90964	8.83292	5e-05	0.000118977	yes	1.87858
LmxM.36.4145	product=transcription factor S-II-like protein	TCONS_00003545	XLOC_003423	LmxM.36.4145	LmxM.20:1561357-1561927	TKT	RIB	OK	14.1242	26.4813	0.906804	4.32934	5e-05	0.000118977	yes	1.87489
LmxM.08_29.0480partial	product=unspecified product	TCONS_00001205	XLOC_001144	LmxM.08_29.0480partial	LmxM.08:988507-989257	WT	RIB	OK	23.5618	44.1606	0.90631	6.17988	5e-05	0.000118977	yes	1.87425
LmxM.30.2240	product=hypothetical protein, unknown function	TCONS_00007015	XLOC_006807	LmxM.30.2240	LmxM.30:1089374-1089833	WT	TKT	OK	74.8189	139.929	0.903223	9.16103	5e-05	0.000118977	yes	1.87024
LmxM.18.0940	product=hypothetical protein, conserved	TCONS_00003030	XLOC_002911	LmxM.18.0940	LmxM.18:381784-385621	TKT	RIB	OK	14.2229	26.5152	0.898603	8.41813	5e-05	0.000118977	yes	1.86426
LmxM.29.3200	product=ribosomal protein S26, putative	TCONS_00006767	XLOC_006559	LmxM.29.3200	LmxM.29:1147456-1147795	WT	TKT	OK	1848.72	3444.8	0.897898	12.2791	5e-05	0.000118977	yes	1.86334
LmxM.08_29.1340	product=RNA-binding protein, putative	TCONS_00001418	XLOC_001357	LmxM.08_29.1340	LmxM.08:613953-615870	WT	RIB	OK	3.55434	6.62269	0.897837	3.46398	5e-05	0.000118977	yes	1.86327
LmxM.15.0270	product=replication Factor A 28 kDa subunit, putative	TCONS_00002460	XLOC_002362	LmxM.15.0270	LmxM.15:107154-107928	WT	RIB	OK	47.6469	88.754	0.897428	8.54435	5e-05	0.000118977	yes	1.86274
LmxM.12.0850	product=surface antigen protein 2, putative	TCONS_00002065	XLOC_001975	LmxM.12.0850	LmxM.12:359819-360620	WT	RIB	OK	73.38	136.678	0.89732	8.76298	5e-05	0.000118977	yes	1.86261
LmxM.03.0360	product=unspecified product	TCONS_00000400	XLOC_000379	LmxM.03.0360	LmxM.03:103260-108153	WT	RIB	OK	30.1199	56.0162	0.89513	7.46466	5e-05	0.000118977	yes	1.85977
LmxM.14.0130	product=nucleoside hydrolase-like protein	TCONS_00002303	XLOC_002208	LmxM.14.0130	LmxM.14:31400-32459	TKT	RIB	OK	60.982	113.309	0.893808	9.18419	5e-05	0.000118977	yes	1.85807
LmxM.00%3ArRNA%3Arfamscan%3A655615-655782		TCONS_00000087	XLOC_000083	LmxM.00%3ArRNA%3Arfamscan%3A655615-655782	LmxM.00:655614-655782	WT	RIB	OK	2996.71	5565.42	0.893112	67.1132	5e-05	0.000118977	yes	1.85718
LmxM.22.1690partial	product=unspecified product	TCONS_00000099	XLOC_000094	LmxM.22.1690partial	LmxM.00:9220-10375	WT	TKT	OK	50.726	94.1719	0.892571	9.40137	5e-05	0.000118977	yes	1.85648
LmxM.30.1760	product=hypothetical protein, unknown function	TCONS_00006965	XLOC_006757	LmxM.30.1760	LmxM.30:812485-813613	WT	RIB	OK	56.7112	105.114	0.890251	9.34323	5e-05	0.000118977	yes	1.8535
LmxM.34.0240	product=60S ribosomal protein L30	TCONS_00008349	XLOC_008126	LmxM.34.0240	LmxM.34:55237-55552	WT	TKT	OK	3609.65	6688.76	0.88988	12.616	5e-05	0.000118977	yes	1.85302
LmxM.27.0230	product=hypothetical protein, conserved	TCONS_00005940	XLOC_005740	LmxM.27.0230	LmxM.27:51694-52258	TKT	RIB	OK	22.7832	42.1914	0.888982	5.16793	5e-05	0.000118977	yes	1.85186
LmxM.36.4580	product=hypothetical protein, conserved	TCONS_00003590	XLOC_003468	LmxM.36.4580	LmxM.20:1754912-1756271	TKT	RIB	OK	13.7203	25.4062	0.888871	5.73676	5e-05	0.000118977	yes	1.85172
LmxM.28.2640	product=molybdenum cofactor biosynthesis protein, putative	TCONS_00006247	XLOC_006041	LmxM.28.2640	LmxM.28:1013734-1016020	WT	TKT	OK	26.5145	49.023	0.886676	8.33045	5e-05	0.000118977	yes	1.84891
LmxM.28.2480	product=hypothetical protein, conserved	TCONS_00006230	XLOC_006024	LmxM.28.2480	LmxM.28:950624-951536	WT	RIB	OK	83.6291	154.454	0.885096	10.2377	5e-05	0.000118977	yes	1.84689
LmxM.33.2250	product=hypothetical protein, conserved	TCONS_00008305	XLOC_008082	LmxM.33.2250	LmxM.33:820108-825961	TKT	RIB	OK	10.852	20.0393	0.884878	8.56561	5e-05	0.000118977	yes	1.8466
LmxM.00%3ArRNA%3Arfamscan%3A655615-655782		TCONS_00000087	XLOC_000083	LmxM.00%3ArRNA%3Arfamscan%3A655615-655782	LmxM.00:655614-655782	TKT	RIB	OK	3015.15	5565.42	0.884261	61.7165	5e-05	0.000118977	yes	1.84582
LmxM.14.1360	product=myo-inositol-1-phosphate synthase	TCONS_00002379	XLOC_002281	LmxM.14.1360	LmxM.14:561206-562787	TKT	RIB	OK	96.9163	178.803	0.883559	7.32814	5e-05	0.000118977	yes	1.84492
LmxM.00%3ArRNA%3Arfamscan%3A1128121-1128229		TCONS_00000187	XLOC_000177	LmxM.00%3ArRNA%3Arfamscan%3A1128121-1128229	LmxM.00:1128120-1128229	WT	TKT	OK	2343.95	4323.48	0.883249	163.955	0.0005	0.00103704	yes	1.84453
LmxM.32.3060	product=hypothetical protein, conserved	TCONS_00007792	XLOC_007581	LmxM.32.3060	LmxM.32:1337184-1338812	WT	RIB	OK	33.3904	61.5441	0.882187	8.40693	5e-05	0.000118977	yes	1.84317
LmxM.36.0020	product=histone H4	TCONS_00003756	XLOC_003630	LmxM.36.0020	LmxM.20:8372-8675	TKT	RIB	OK	676.279	1246.11	0.881738	17.5855	5e-05	0.000118977	yes	1.8426
LmxM.19.1690	product=hypothetical protein	TCONS_00003319	XLOC_003197	LmxM.19.1690	LmxM.19:654636-655046	WT	RIB	OK	6.64642	12.2425	0.881245	2.62274	0.00955	0.0158342	yes	1.84197
LmxM.03.0110	product=hypothetical protein, conserved	TCONS_00000375	XLOC_000354	LmxM.03.0110	LmxM.03:27960-30645	TKT	RIB	OK	12.1877	22.4393	0.8806	7.29612	5e-05	0.000118977	yes	1.84114
LmxM.34.0440	product=hypothetical protein, unknown function	TCONS_00008367	XLOC_008144	LmxM.34.0440	LmxM.34:115610-117527	WT	TKT	OK	100.743	185.465	0.880475	6.68421	5e-05	0.000118977	yes	1.84097
LmxM.32.3240	product=h1 histone-like protein	TCONS_00007809	XLOC_007598	LmxM.32.3240	LmxM.32:1396245-1396674	TKT	RIB	OK	154.441	283.975	0.878707	12.6329	5e-05	0.000118977	yes	1.83873
LmxM.07.0770	product=DNAJ-domain transmembrane-like protein	TCONS_00000959	XLOC_000914	LmxM.07.0770	LmxM.07:349914-351138	WT	TKT	OK	82.0363	150.834	0.878624	9.40336	5e-05	0.000118977	yes	1.83863
LmxM.24.0310	product=hypothetical protein, conserved	TCONS_00004944	XLOC_004802	LmxM.24.0310	LmxM.24:88044-89004	TKT	RIB	OK	17.2068	31.6204	0.877877	5.45416	5e-05	0.000118977	yes	1.83767
LmxM.00%3ArRNA%3Arfamscan%3A576565-576732		TCONS_00000181	XLOC_000171	LmxM.00%3ArRNA%3Arfamscan%3A576565-576732	LmxM.00:576564-576732	TKT	RIB	OK	3000.65	5510.53	0.876916	61.5819	5e-05	0.000118977	yes	1.83645
LmxM.07.0680	product=40S ribosomal protein S9, putative	TCONS_00000947	XLOC_000902	LmxM.07.0680	LmxM.07:298559-299129	WT	TKT	OK	1219.23	2239.01	0.876891	8.52413	5e-05	0.000118977	yes	1.83641
LmxM.21.1230	product=hypothetical protein, conserved	TCONS_00004469	XLOC_004331	LmxM.21.1230	LmxM.21:484435-486226	WT	TKT	OK	28.393	52.1179	0.876247	7.97807	5e-05	0.000118977	yes	1.83559
LmxM.22.1690c	product=unspecified product	TCONS_00000168	XLOC_000161	LmxM.22.1690c	LmxM.00:511961-513923	WT	TKT	OK	7.68515	14.098	0.87535	5.1786	5e-05	0.000118977	yes	1.83445
LmxM.24.0670	product=protein kinase, putative	TCONS_00004983	XLOC_004841	LmxM.24.0670	LmxM.24:235413-238896	WT	RIB	OK	21.7455	39.8859	0.875163	8.70324	5e-05	0.000118977	yes	1.83421
LmxM.24.1720	product=cell division cycle protein 20, putative (CDC20)	TCONS_00005151	XLOC_004968	LmxM.24.1720	LmxM.24:644188-646672	WT	RIB	OK	100.321	183.999	0.875078	6.65217	5e-05	0.000118977	yes	1.8341
LmxM.36.4040	product=hypothetical protein, conserved	TCONS_00003534	XLOC_003412	LmxM.36.4040	LmxM.20:1521651-1522944	TKT	RIB	OK	50.3895	92.393	0.874661	8.80016	5e-05	0.000118977	yes	1.83358
LmxM.15.1520	product=hypothetical protein, conserved	TCONS_00002615	XLOC_002517	LmxM.15.1520	LmxM.15:555194-555482	WT	TKT	OK	1161.93	2129.66	0.874104	15.7135	5e-05	0.000118977	yes	1.83286
LmxM.34.1030	product=hypothetical protein, unknown function	TCONS_00008422	XLOC_008199	LmxM.34.1030	LmxM.34:391692-392346	TKT	RIB	OK	189.272	346.872	0.873944	9.78087	5e-05	0.000118977	yes	1.83266
LmxM.06.0580	product=60S ribosomal protein L23a, putative	TCONS_00000788	XLOC_000749	LmxM.06.0580	LmxM.06:198629-199067	WT	TKT	OK	1546.31	2831.97	0.87298	8.64052	5e-05	0.000118977	yes	1.83144
LmxM.06.0860	product=dihydrofolate reductase-thymidylate synthase	TCONS_00000816	XLOC_000777	LmxM.06.0860	LmxM.06:347313-348876	WT	RIB	OK	31.7639	58.1392	0.872126	7.87008	5e-05	0.000118977	yes	1.83035
LmxM.29.2960	product=hypothetical protein, conserved	TCONS_00006740	XLOC_006533	LmxM.29.2960	LmxM.29:1055478-1056156	WT	RIB	OK	86.344	158.009	0.871835	9.10814	5e-05	0.000118977	yes	1.82999
LmxM.34.0550	product=proteophosphoglycan ppg1	TCONS_00008374	XLOC_008151	LmxM.34.0550	LmxM.34:184782-189501	WT	RIB	OK	13.1694	24.0507	0.868896	8.99518	5e-05	0.000118977	yes	1.82626
LmxM.08.0010	product=adaptor complex protein (AP) 3 delta subunit 1, putative	TCONS_00001253	XLOC_001192	LmxM.08.0010	LmxM.08:1160057-1163654	TKT	RIB	OK	45.5401	83.0344	0.866572	6.50369	5e-05	0.000118977	yes	1.82332
LmxM.33.3110	product=hypothetical protein, conserved	TCONS_00008067	XLOC_007849	LmxM.33.3110	LmxM.33:1194823-1195573	TKT	RIB	OK	32.8708	59.9054	0.865879	6.56035	5e-05	0.000118977	yes	1.82245
LmxM.33.2450	product=hypothetical protein, conserved	TCONS_00008325	XLOC_008102	LmxM.33.2450	LmxM.33:890336-895952	TKT	RIB	OK	13.7443	25.0354	0.865134	8.1262	5e-05	0.000118977	yes	1.82151
LmxM.30.0730	product=hypothetical protein, unknown function	TCONS_00006857	XLOC_006649	LmxM.30.0730	LmxM.30:282085-282367	TKT	RIB	OK	55.2656	100.655	0.86496	7.54472	5e-05	0.000118977	yes	1.8213
LmxM.24.1760	product=hypothetical protein, conserved	TCONS_00005155	XLOC_004972	LmxM.24.1760	LmxM.24:660127-660940	WT	RIB	OK	16.5128	30.0557	0.864049	4.98627	5e-05	0.000118977	yes	1.82015
LmxM.08_29.1340	product=RNA-binding protein, putative	TCONS_00001418	XLOC_001357	LmxM.08_29.1340	LmxM.08:613953-615870	WT	TKT	OK	3.55434	6.46517	0.863109	3.31169	5e-05	0.000118977	yes	1.81895
LmxM.22.0170	product=hypothetical protein, conserved	TCONS_00004615	XLOC_004474	LmxM.22.0170	LmxM.22:65760-69312	TKT	RIB	OK	18.5133	33.6691	0.862864	8.3959	5e-05	0.000118977	yes	1.81864
LmxM.30.1800	product=amino acid permease	TCONS_00006968	XLOC_006760	LmxM.30.1800	LmxM.30:829940-832271	WT	RIB	OK	101.36	184.242	0.862116	6.40183	5e-05	0.000118977	yes	1.8177
LmxM.33.1410	product=d-isomer specific 2-hydroxyacid dehydrogenase- like protein	TCONS_00008259	XLOC_008036	LmxM.33.1410	LmxM.33:617780-618263	TKT	RIB	OK	139.37	253.086	0.860709	10.7066	5e-05	0.000118977	yes	1.81593
LmxM.15%3AncRNA%3Arfamscan%3A14200-14393		TCONS_00002516	XLOC_002418	LmxM.15%3AncRNA%3Arfamscan%3A14200-14393	LmxM.15:14199-14393	TKT	RIB	OK	38.2657	69.4479	0.85988	7.23736	0.01675	0.0265396	yes	1.81489
LmxM.36.5710	product=hypothetical protein, conserved	TCONS_00004083	XLOC_003957	LmxM.36.5710	LmxM.20:2159225-2160023	TKT	RIB	OK	18.8049	34.0826	0.857927	5.14205	5e-05	0.000118977	yes	1.81243
LmxM.36.2350	product=glyceraldehyde 3-phosphate dehydrogenase, cytosolic, putative	TCONS_00003470	XLOC_003348	LmxM.36.2350	LmxM.20:927557-928553	WT	RIB	OK	37.8457	68.5697	0.857441	7.62301	5e-05	0.000118977	yes	1.81182
LmxM.08_29.0860	product=hypothetical protein, unknown function	TCONS_00001165	XLOC_001104	LmxM.08_29.0860	LmxM.08:834359-835766	WT	TKT	OK	15.2283	27.5745	0.856582	5.92954	5e-05	0.000118977	yes	1.81074
LmxM.24.0880	product=hypothetical predicted transmembrane protein	TCONS_00005005	XLOC_004863	LmxM.24.0880	LmxM.24:309045-309399	TKT	RIB	OK	23.0422	41.6673	0.854637	4.89175	0.0002	0.000440905	yes	1.8083
LmxM.28.0210	product=histone H2B variant	TCONS_00006084	XLOC_005880	LmxM.28.0210	LmxM.28:63156-63585	WT	RIB	OK	107.558	194.494	0.854607	10.4678	5e-05	0.000118977	yes	1.80827
LmxM.28.1405	product=hypothetical protein	TCONS_00006171	XLOC_005966	LmxM.28.1405	LmxM.28:518016-519213	WT	TKT	OK	20.217	36.5515	0.854365	6.41843	5e-05	0.000118977	yes	1.80796
LmxM.28.0560	product=hypothetical protein, conserved	TCONS_00006275	XLOC_006069	LmxM.28.0560	LmxM.28:191871-192732	WT	TKT	OK	50.9872	92.1441	0.853756	8.60277	5e-05	0.000118977	yes	1.8072
LmxM.36.2070	product=hypothetical protein, conserved	TCONS_00003441	XLOC_003319	LmxM.36.2070	LmxM.20:809785-810778	WT	TKT	OK	54.3961	98.1923	0.852107	8.69496	5e-05	0.000118977	yes	1.80513
LmxM.31.2410	product=hypothetical protein, conserved	TCONS_00007475	XLOC_007265	LmxM.31.2410	LmxM.31:937472-944012	WT	TKT	OK	34.9086	63.013	0.852069	5.75801	5e-05	0.000118977	yes	1.80509
LmxM.36.6350	product=hypothetical protein, conserved	TCONS_00004150	XLOC_004024	LmxM.36.6350	LmxM.20:2431785-2433318	TKT	RIB	OK	18.2067	32.8337	0.850708	6.50516	5e-05	0.000118977	yes	1.80339
LmxM.33.3400	product=hypothetical protein, unknown function	TCONS_00008096	XLOC_007878	LmxM.33.3400	LmxM.33:1298814-1299777	TKT	RIB	OK	43.5198	78.4556	0.850205	8.3549	5e-05	0.000118977	yes	1.80276
LmxM.06.0570	product=60S ribosomal protein L23a, putative	TCONS_00000787	XLOC_000748	LmxM.06.0570	LmxM.06:197735-198173	WT	TKT	OK	1565.55	2822.17	0.850137	8.39495	5e-05	0.000118977	yes	1.80267
LmxM.36.5845	product=kinetoplast-associated protein, putative	TCONS_00004097	XLOC_003971	LmxM.36.5845	LmxM.20:2203259-2203634	WT	RIB	OK	80.9427	145.507	0.846112	8.80069	5e-05	0.000118977	yes	1.79765
LmxM.08.1225	product=hypothetical protein, unknown function	TCONS_00001354	XLOC_001293	LmxM.08.1225	LmxM.08:1656300-1657017	WT	RIB	OK	144.357	259.273	0.844832	9.5177	5e-05	0.000118977	yes	1.79605
LmxM.34.4760	product=hypothetical protein, conserved	TCONS_00008646	XLOC_008418	LmxM.34.4760	LmxM.34:1746608-1747055	TKT	RIB	OK	47.078	84.5333	0.844469	6.99182	5e-05	0.000118977	yes	1.7956
LmxM.30.2460	product=lipase, putative	TCONS_00007037	XLOC_006829	LmxM.30.2460	LmxM.30:1185558-1186650	WT	TKT	OK	352.151	632.116	0.843994	6.62271	5e-05	0.000118977	yes	1.79501
LmxM.22.0210	product=hypothetical protein, conserved	TCONS_00004618	XLOC_004477	LmxM.22.0210	LmxM.22:80643-85257	TKT	RIB	OK	16.9719	30.4394	0.84279	7.44425	5e-05	0.000118977	yes	1.79352
LmxM.27.0490	product=calpain-like cysteine peptidase, putative,cysteine peptidase, Clan CA, family C2, putative	TCONS_00005801	XLOC_005603	LmxM.27.0490	LmxM.27:142515-149581	WT	TKT	OK	5.97526	10.7126	0.842241	6.71484	5e-05	0.000118977	yes	1.79283
LmxM.36.2130	product=DEAD box RNA helicase, putative	TCONS_00003448	XLOC_003326	LmxM.36.2130	LmxM.20:842211-843927	WT	TKT	OK	45.5975	81.7156	0.841657	8.14097	5e-05	0.000118977	yes	1.79211
LmxM.36.5920	product=kinetoplast DNA-associated protein, putative	TCONS_00004105	XLOC_003979	LmxM.36.5920	LmxM.20:2240498-2240987	WT	RIB	OK	32.8484	58.8405	0.840987	5.82067	5e-05	0.000118977	yes	1.79127
LmxM.36.3700	product=hypothetical protein, conserved	TCONS_00003498	XLOC_003376	LmxM.36.3700	LmxM.20:1402897-1403482	WT	TKT	OK	50.6258	90.6471	0.840388	7.69646	5e-05	0.000118977	yes	1.79053
LmxM.15.0380	product=60S acidic ribosomal protein, putative	TCONS_00002472	XLOC_002374	LmxM.15.0380	LmxM.15:141725-142049	WT	TKT	OK	561.63	1004.92	0.839388	14.8492	5e-05	0.000118977	yes	1.78929
LmxM.08_29.0270	product=unspecified product	TCONS_00001225	XLOC_001164	LmxM.08_29.0270	LmxM.08:1060918-1061647	WT	RIB	OK	28.693	51.2666	0.837322	6.02767	5e-05	0.000118977	yes	1.78673
LmxM.33.1320	product=hypothetical protein, conserved	TCONS_00008250	XLOC_008027	LmxM.33.1320	LmxM.33:564694-567052	TKT	RIB	OK	22.986	41.0684	0.837275	7.92907	5e-05	0.000118977	yes	1.78667
LmxM.24.0770	product=malic enzyme, putative	TCONS_00004994	XLOC_004852	LmxM.24.0770	LmxM.24:275047-276769	WT	RIB	OK	71.4597	127.498	0.835267	7.48583	5e-05	0.000118977	yes	1.78419
LmxM.32.1350	product=hypothetical protein, conserved	TCONS_00007616	XLOC_007406	LmxM.32.1350	LmxM.32:490190-490736	TKT	RIB	OK	18.653	33.2469	0.833814	4.3797	5e-05	0.000118977	yes	1.78239
LmxM.34.1200	product=pre-mRNA splicing factor ATP-dependent RNA helicase, putative	TCONS_00008438	XLOC_008215	LmxM.34.1200	LmxM.34:466507-468622	WT	TKT	OK	37.6909	67.149	0.833149	7.66595	5e-05	0.000118977	yes	1.78157
LmxM.25.0620	product=RNA polymerase I second largest subunit, putative	TCONS_00005368	XLOC_005172	LmxM.25.0620	LmxM.25:211176-216024	TKT	RIB	OK	19.8404	35.3342	0.83262	7.4771	5e-05	0.000118977	yes	1.78092
LmxM.11.0330	product=PIF1 helicase-like protein, putative,DNA repair and recombination protein, mitochondrial precursor, putative	TCONS_00001875	XLOC_001793	LmxM.11.0330	LmxM.11:101940-104910	TKT	RIB	OK	15.2999	27.2434	0.832382	7.11283	5e-05	0.000118977	yes	1.78063
LmxM.19.1360	product=hypothetical protein, unknown function	TCONS_00003287	XLOC_003165	LmxM.19.1360	LmxM.19:563558-564041	WT	TKT	OK	133.01	236.706	0.831556	10.3683	5e-05	0.000118977	yes	1.77961
LmxM.36.3140	product=hypothetical protein, conserved	TCONS_00003942	XLOC_003816	LmxM.36.3140	LmxM.20:1236629-1237379	WT	RIB	OK	29.6307	52.6703	0.829899	6.33788	5e-05	0.000118977	yes	1.77756
LmxM.24.1190	product=hypothetical protein, conserved	TCONS_00005037	XLOC_004895	LmxM.24.1190	LmxM.24:428061-429003	WT	RIB	OK	57.1771	101.625	0.829741	8.64493	5e-05	0.000118977	yes	1.77737
LmxM.34.1220	product=short chain dehydrogenase, putative	TCONS_00008440	XLOC_008217	LmxM.34.1220	LmxM.34:470286-470988	TKT	RIB	OK	99.4371	176.72	0.82961	9.4625	5e-05	0.000118977	yes	1.7772
LmxM.21.0845	product=hypoxanthine-guanine phosphoribosyltransferase	TCONS_00004365	XLOC_004234	LmxM.21.0845	LmxM.21:299701-300337	TKT	RIB	OK	446.966	794.221	0.829373	7.84536	5e-05	0.000118977	yes	1.77692
LmxM.33.0140	product=malate dehydrogenase	TCONS_00007900	XLOC_007689	LmxM.33.0140	LmxM.33:44234-45185	WT	TKT	OK	398.388	707.785	0.829138	6.62391	5e-05	0.000118977	yes	1.77662
LmxM.36.5845	product=kinetoplast-associated protein, putative	TCONS_00004097	XLOC_003971	LmxM.36.5845	LmxM.20:2203259-2203634	TKT	RIB	OK	81.9101	145.507	0.828972	8.66241	5e-05	0.000118977	yes	1.77642
LmxM.25.0750	product=protein phosphatase, putative	TCONS_00005234	XLOC_005041	LmxM.25.0750	LmxM.25:265700-266921	TKT	RIB	OK	28.4719	50.5371	0.827806	7.07466	5e-05	0.000118977	yes	1.77498
LmxM.27.1605	product=ghistone H1 like	TCONS_00005878	XLOC_005680	LmxM.27.1605	LmxM.27:629935-630115	WT	RIB	OK	733.014	1300.19	0.826807	33.9263	5e-05	0.000118977	yes	1.77376
LmxM.34.1470	product=choline/ethanolamine kinase, putative	TCONS_00008465	XLOC_008242	LmxM.34.1470	LmxM.34:554088-556089	WT	TKT	OK	101.733	180.425	0.826613	6.15625	5e-05	0.000118977	yes	1.77351
LmxM.36.2900	product=hypothetical protein, conserved	TCONS_00003918	XLOC_003792	LmxM.36.2900	LmxM.20:1165089-1167657	WT	TKT	OK	31.2913	55.4753	0.826085	8.20438	5e-05	0.000118977	yes	1.77287
LmxM.12.1140	product=n-ethylmaleimide reductase-like protein	TCONS_00002079	XLOC_001989	LmxM.12.1140	LmxM.12:413231-415691	WT	RIB	OK	52.3446	92.7335	0.825049	6.81339	5e-05	0.000118977	yes	1.7716
LmxM.18.0700	product=hypothetical protein, conserved	TCONS_00002999	XLOC_002882	LmxM.18.0700	LmxM.18:264957-267093	TKT	RIB	OK	15.5849	27.6088	0.824978	6.9044	5e-05	0.000118977	yes	1.77151
LmxM.28.2660	product=hypothetical protein, conserved	TCONS_00006249	XLOC_006043	LmxM.28.2660	LmxM.28:1021390-1021831	WT	TKT	OK	95.0827	168.393	0.824574	9.30095	5e-05	0.000118977	yes	1.77102
LmxM.27.0680	product=amino acid permease, putative	TCONS_00005820	XLOC_005622	LmxM.27.0680	LmxM.27:256952-258560	WT	TKT	OK	576.036	1019.5	0.823627	6.29217	5e-05	0.000118977	yes	1.76985
LmxM.03.0380	product=unspecified product	TCONS_00000407	XLOC_000382	LmxM.03.0380	LmxM.03:114998-116117	WT	RIB	OK	245.645	434.647	0.823268	6.46407	5e-05	0.000118977	yes	1.76941
LmxM.25.0370	product=hypothetical protein, conserved	TCONS_00005342	XLOC_005146	LmxM.25.0370	LmxM.25:112581-113121	TKT	RIB	OK	16.4097	29.0226	0.822631	3.95922	5e-05	0.000118977	yes	1.76862
LmxM.15.0370	product=60S acidic ribosomal protein, putative	TCONS_00002471	XLOC_002373	LmxM.15.0370	LmxM.15:140624-140948	WT	TKT	OK	582.819	1030.54	0.822282	14.6287	5e-05	0.000118977	yes	1.7682
LmxM.30.1960	product=tryparedoxin-like protein	TCONS_00006985	XLOC_006777	LmxM.30.1960	LmxM.30:936625-937201	WT	TKT	OK	39.8896	70.4434	0.820453	6.37924	5e-05	0.000118977	yes	1.76596
LmxM.34.0380	product=hypothetical protein, conserved	TCONS_00008363	XLOC_008140	LmxM.34.0380	LmxM.34:96708-98535	WT	RIB	OK	23.9304	42.2233	0.819194	7.17225	5e-05	0.000118977	yes	1.76442
LmxM.30.0453	product=unspecified product	TCONS_00000148	XLOC_000142	LmxM.30.0453	LmxM.00:402054-402684	WT	TKT	OK	127.252	224.515	0.819126	10.2125	5e-05	0.000118977	yes	1.76433
LmxM.26.2560	product=hypothetical protein, conserved	TCONS_00005663	XLOC_005465	LmxM.26.2560	LmxM.26:972295-973846	WT	TKT	OK	22.7952	40.2153	0.819013	6.94536	5e-05	0.000118977	yes	1.7642
LmxM.24.1850	product=hypothetical predicted multi-pass transmembrane protein	TCONS_00005164	XLOC_004981	LmxM.24.1850	LmxM.24:683324-684560	TKT	RIB	OK	17.7106	31.2378	0.818683	5.68349	5e-05	0.000118977	yes	1.76379
LmxM.33.3450	product=hypothetical protein, conserved	TCONS_00008101	XLOC_007883	LmxM.33.3450	LmxM.33:1316994-1320624	TKT	RIB	OK	15.6673	27.5923	0.816507	7.73362	5e-05	0.000118977	yes	1.76114
LmxM.26.2580	product=hypothetical protein, conserved	TCONS_00005665	XLOC_005467	LmxM.26.2580	LmxM.26:978984-979440	TKT	RIB	OK	28.9653	51.0044	0.816294	5.1494	5e-05	0.000118977	yes	1.76088
LmxM.21.0440	product=ubiquitin-conjugating enzyme-like protein	TCONS_00004335	XLOC_004204	LmxM.21.0440	LmxM.21:132498-133311	TKT	RIB	OK	96.7785	170.275	0.815104	9.58582	5e-05	0.000118977	yes	1.75943
LmxM.32.3240	product=h1 histone-like protein	TCONS_00007809	XLOC_007598	LmxM.32.3240	LmxM.32:1396245-1396674	WT	RIB	OK	161.459	283.975	0.814592	11.9485	5e-05	0.000118977	yes	1.75881
LmxM.16.1600	product=hypothetical protein, conserved	TCONS_00002658	XLOC_002555	LmxM.16.1600	LmxM.16:650814-652722	TKT	RIB	OK	28.5072	50.103	0.813573	7.51481	5e-05	0.000118977	yes	1.75756
LmxM.19.0860	product=ATG8/AUT7/APG8/PAZ2, putative	TCONS_00003234	XLOC_003112	LmxM.19.0860	LmxM.19:343654-344020	WT	RIB	OK	56.2622	98.8538	0.813132	7.02205	5e-05	0.000118977	yes	1.75702
LmxM.34.4640	product=hypothetical protein, conserved	TCONS_00008635	XLOC_008407	LmxM.34.4640	LmxM.34:1721405-1721750	TKT	RIB	OK	51.8958	91.0968	0.811783	6.58874	5e-05	0.000118977	yes	1.75538
LmxM.36.6640	product=hypothetical protein, conserved	TCONS_00004182	XLOC_004056	LmxM.36.6640	LmxM.20:2521874-2522468	TKT	RIB	OK	19.6331	34.4513	0.811269	4.48494	5e-05	0.000118977	yes	1.75476
LmxM.09.1100	product=hypothetical protein, conserved	TCONS_00001628	XLOC_001556	LmxM.09.1100	LmxM.09:415255-416023	WT	RIB	OK	65.6471	115.141	0.810599	7.71685	5e-05	0.000118977	yes	1.75394
LmxM.26.1730	product=protein kinase, putative	TCONS_00005575	XLOC_005377	LmxM.26.1730	LmxM.26:592839-595917	TKT	RIB	OK	14.4089	25.2648	0.810173	7.05324	5e-05	0.000118977	yes	1.75342
LmxM.27.1380a	product=unspecified product	TCONS_00000122	XLOC_000116	LmxM.27.1380a	LmxM.00:247275-247878	WT	TKT	OK	828.136	1451.39	0.809498	7.15722	5e-05	0.000118977	yes	1.7526
LmxM.06.0310	product=pteridine transporter, putative	TCONS_00000891	XLOC_000851	LmxM.06.0310	LmxM.06:102932-104966	WT	RIB	OK	60.9846	106.875	0.809402	7.28693	5e-05	0.000118977	yes	1.75249
LmxM.29.3590	product=40S ribosomal protein S14	TCONS_00006561	XLOC_006354	LmxM.29.3590	LmxM.29:1279639-1280074	WT	TKT	OK	1238.21	2169.28	0.808963	8.6714	5e-05	0.000118977	yes	1.75195
LmxM.33.0960	product=amastin-like surface protein, putative	TCONS_00007992	XLOC_007776	LmxM.33.0960	LmxM.33:394832-395429	WT	TKT	OK	159.067	278.464	0.80786	10.4073	5e-05	0.000118977	yes	1.75061
LmxM.29.2760	product=hypothetical protein, conserved	TCONS_00006719	XLOC_006512	LmxM.29.2760	LmxM.29:1005004-1005154	TKT	RIB	OK	344.367	602.663	0.807406	28.2445	0.0002	0.000440905	yes	1.75006
LmxM.16.0310	product=hypothetical protein, conserved	TCONS_00002702	XLOC_002595	LmxM.16.0310	LmxM.16:107587-109654	TKT	RIB	OK	30.3194	53.0461	0.807003	7.90084	5e-05	0.000118977	yes	1.74958
LmxM.28.0990	product=hypothetical protein, conserved	TCONS_00006126	XLOC_005921	LmxM.28.0990	LmxM.28:349928-351179	WT	TKT	OK	166.537	291.23	0.806317	6.72237	5e-05	0.000118977	yes	1.74874
LmxM.27.1380	product=60S acidic ribosomal subunit protein, putative	TCONS_00005858	XLOC_005660	LmxM.27.1380	LmxM.27:559802-560771	WT	TKT	OK	1075.55	1879.1	0.804973	6.27876	5e-05	0.000118977	yes	1.74711
LmxM.11.0660a	product=protein associated with differentiation 4, putative	TCONS_00000081	XLOC_000078	LmxM.11.0660a	LmxM.00:506209-508096	WT	RIB	OK	67.8394	118.488	0.80454	7.45491	5e-05	0.000118977	yes	1.7466
LmxM.00%3ArRNA%3Arfamscan%3A576565-576732		TCONS_00000181	XLOC_000171	LmxM.00%3ArRNA%3Arfamscan%3A576565-576732	LmxM.00:576564-576732	WT	RIB	OK	3155.4	5510.53	0.804367	57.5084	5e-05	0.000118977	yes	1.74638
LmxM.36.4040	product=hypothetical protein, conserved	TCONS_00003534	XLOC_003412	LmxM.36.4040	LmxM.20:1521651-1522944	WT	RIB	OK	52.9065	92.393	0.804339	8.18512	5e-05	0.000118977	yes	1.74634
LmxM.32.0270	product=hypothetical protein, conserved	TCONS_00007841	XLOC_007630	LmxM.32.0270	LmxM.32:80829-81897	TKT	RIB	OK	28.9397	50.5207	0.803826	6.66511	5e-05	0.000118977	yes	1.74572
LmxM.19.0840	product=ATG8/AUT7/APG8/PAZ2, putative	TCONS_00003232	XLOC_003110	LmxM.19.0840	LmxM.19:341557-341923	WT	RIB	OK	138.463	241.693	0.803673	10.9354	5e-05	0.000118977	yes	1.74554
LmxM.34.4560	product=hypothetical protein, conserved	TCONS_00008627	XLOC_008399	LmxM.34.4560	LmxM.34:1704230-1705589	TKT	RIB	OK	22.0408	38.4688	0.803511	6.38242	5e-05	0.000118977	yes	1.74534
LmxM.19.0820	product=ATG8/AUT7/APG8/PAZ2, putative	TCONS_00003230	XLOC_003108	LmxM.19.0820	LmxM.19:339444-339810	WT	RIB	OK	135.023	235.426	0.802069	10.7714	5e-05	0.000118977	yes	1.7436
LmxM.34.0190	product=hypothetical protein, conserved	TCONS_00008344	XLOC_008121	LmxM.34.0190	LmxM.34:38538-39261	TKT	RIB	OK	64.3623	112.063	0.80002	8.40188	5e-05	0.000118977	yes	1.74113
LmxM.25.1010	product=hypothetical protein, conserved	TCONS_00005261	XLOC_005068	LmxM.25.1010	LmxM.25:379860-381156	WT	RIB	OK	22.0527	38.3914	0.799832	6.18054	5e-05	0.000118977	yes	1.74089
LmxM.29.3330	product=hypothetical protein, conserved	TCONS_00006536	XLOC_006329	LmxM.29.3330	LmxM.29:1187391-1188564	WT	RIB	OK	29.6087	51.5399	0.79967	6.99059	5e-05	0.000118977	yes	1.7407
LmxM.03.0690	product=hypothetical protein, conserved	TCONS_00000442	XLOC_000417	LmxM.03.0690	LmxM.03:250684-256870	TKT	RIB	OK	15.5565	27.0778	0.799587	6.73119	5e-05	0.000118977	yes	1.74061
LmxM.31.0880	product=60S ribosomal protein L18a, putative	TCONS_00007157	XLOC_006949	LmxM.31.0880	LmxM.31:325750-326290	WT	TKT	OK	1946.44	3387.51	0.799387	7.76035	5e-05	0.000118977	yes	1.74036
LmxM.06.0410	product=60S ribosomal protein L19, putative	TCONS_00000767	XLOC_000728	LmxM.06.0410	LmxM.06:136016-136760	WT	TKT	OK	1154.46	2008.85	0.799154	6.93029	5e-05	0.000118977	yes	1.74008
LmxM.06.1110	product=hypothetical protein, conserved	TCONS_00000842	XLOC_000803	LmxM.06.1110	LmxM.06:426656-429935	WT	TKT	OK	34.1882	59.4851	0.79903	6.85037	5e-05	0.000118977	yes	1.73993
LmxM.18.0440	product=phosphatidic acid phosphatase, putative	TCONS_00003152	XLOC_003030	LmxM.18.0440	LmxM.18:175399-176581	WT	RIB	OK	32.3032	56.1246	0.796957	7.46043	5e-05	0.000118977	yes	1.73743
LmxM.19.0480	product=hypothetical protein, unknown function	TCONS_00003195	XLOC_003073	LmxM.19.0480	LmxM.19:183329-183848	WT	TKT	OK	39.9766	69.4519	0.796858	6.20992	5e-05	0.000118977	yes	1.73731
LmxM.13.0690	product=hypothetical protein, conserved	TCONS_00002141	XLOC_002050	LmxM.13.0690	LmxM.13:198806-201671	TKT	RIB	OK	14.0108	24.3365	0.796585	7.13802	5e-05	0.000118977	yes	1.73698
LmxM.33.4290	product=nucleolar protein family a, putative	TCONS_00008193	XLOC_007975	LmxM.33.4290	LmxM.33:1607536-1608235	TKT	RIB	OK	72.8685	126.552	0.796367	8.50479	5e-05	0.000118977	yes	1.73672
LmxM.32.1690	product=DNA polymerase delta catalytic subunit, putative	TCONS_00007653	XLOC_007442	LmxM.32.1690	LmxM.32:655920-659019	TKT	RIB	OK	14.8736	25.8268	0.796116	6.70999	5e-05	0.000118977	yes	1.73642
LmxM.27.1390	product=unspecified product	TCONS_00000121	XLOC_000115	LmxM.27.1390	LmxM.00:244910-245879	WT	TKT	OK	1156.09	2007.06	0.795832	6.213	5e-05	0.000118977	yes	1.73608
LmxM.33.4210	product=hypothetical protein, conserved	TCONS_00008185	XLOC_007967	LmxM.33.4210	LmxM.33:1588880-1590353	TKT	RIB	OK	35.0581	60.8541	0.795609	7.26702	5e-05	0.000118977	yes	1.73581
LmxM.23.0720	product=hypothetical protein, unknown function	TCONS_00004866	XLOC_004724	LmxM.23.0720	LmxM.23:335709-337470	WT	TKT	OK	3.05635	5.30075	0.794386	2.71314	5e-05	0.000118977	yes	1.73434
LmxM.22.1330	product=hypothetical protein, conserved	TCONS_00004691	XLOC_004549	LmxM.22.1330	LmxM.22:542519-554172	WT	TKT	OK	15.5915	27.0311	0.793861	5.98399	5e-05	0.000118977	yes	1.73371
LmxM.02.0450	product=hypothetical protein, conserved	TCONS_00000352	XLOC_000332	LmxM.02.0450	LmxM.02:166800-167634	WT	TKT	OK	236.385	409.79	0.793747	6.80562	5e-05	0.000118977	yes	1.73357
LmxM.22.0120	product=hypothetical protein, conserved	TCONS_00004610	XLOC_004469	LmxM.22.0120	LmxM.22:49939-50674	WT	RIB	OK	42.2851	73.2963	0.793592	6.86795	5e-05	0.000118977	yes	1.73338
LmxM.24.0610	product=DNA helicase, putative	TCONS_00004977	XLOC_004835	LmxM.24.0610	LmxM.24:213984-217248	TKT	RIB	OK	9.90493	17.1688	0.793573	6.42398	5e-05	0.000118977	yes	1.73336
LmxM.34.0490	product=hypothetical protein, conserved	TCONS_00008372	XLOC_008149	LmxM.34.0490	LmxM.34:134202-139215	WT	TKT	OK	100.269	173.796	0.793525	5.51682	5e-05	0.000118977	yes	1.7333
LmxM.36.3860	product=similar to leishmania major. l411.4-like protein	TCONS_00003515	XLOC_003393	LmxM.36.3860	LmxM.20:1455678-1456560	WT	TKT	OK	45.3995	78.6421	0.792627	7.74687	5e-05	0.000118977	yes	1.73222
LmxM.31.1780	product=hypothetical protein, conserved	TCONS_00007407	XLOC_007197	LmxM.31.1780	LmxM.31:682832-683372	WT	TKT	OK	98.3247	170.188	0.791508	9.28617	5e-05	0.000118977	yes	1.73088
LmxM.25.1443	product=hypothetical protein, conserved	TCONS_00005422	XLOC_005224	LmxM.25.1443	LmxM.25:561056-561842	WT	TKT	OK	31.2988	54.1565	0.791025	6.14168	5e-05	0.000118977	yes	1.73031
LmxM.04.0100	product=hypothetical protein, conserved	TCONS_00000484	XLOC_000459	LmxM.04.0100	LmxM.04:38372-40130	WT	TKT	OK	167.791	290.263	0.790694	6.26422	5e-05	0.000118977	yes	1.72991
LmxM.34.2250	product=hypothetical protein, conserved	TCONS_00008520	XLOC_008297	LmxM.34.2250	LmxM.34:827498-836300	TKT	RIB	OK	8.48108	14.6628	0.789845	7.31331	5e-05	0.000118977	yes	1.72888
LmxM.08.0650	product=hypothetical protein, unknown function	TCONS_00001319	XLOC_001258	LmxM.08.0650	LmxM.08:1427137-1428004	WT	RIB	OK	50.8372	87.8555	0.789248	7.94086	5e-05	0.000118977	yes	1.72817
LmxM.14.1340	product=delta-6 fatty acid desaturase, putative	TCONS_00002376	XLOC_002278	LmxM.14.1340	LmxM.14:554252-555497	WT	TKT	OK	59.5592	102.894	0.788761	8.54076	5e-05	0.000118977	yes	1.72759
LmxM.33.2530	product=hypothetical protein, unknown function	TCONS_00008338	XLOC_008115	LmxM.33.2530	LmxM.33:950399-957209	WT	TKT	OK	25.1208	43.3878	0.78841	5.66293	5e-05	0.000118977	yes	1.72717
LmxM.33.0540	product=hypothetical protein, conserved	TCONS_00007948	XLOC_007732	LmxM.33.0540	LmxM.33:213895-215065	TKT	RIB	OK	17.7028	30.5527	0.787325	5.28579	5e-05	0.000118977	yes	1.72587
LmxM.22.1610	product=hypothetical protein, conserved	TCONS_00004591	XLOC_004450	LmxM.22.1610	LmxM.22:650021-652214	TKT	RIB	OK	13.3327	23.0081	0.787171	6.22209	5e-05	0.000118977	yes	1.72569
LmxM.23.0760	product=mitochondrial RNA binding protein, putative	TCONS_00004872	XLOC_004730	LmxM.23.0760	LmxM.23:366490-367537	TKT	RIB	OK	25.4266	43.8461	0.786109	6.00928	5e-05	0.000118977	yes	1.72442
LmxM.31.0450	product=40S ribosomal protein S2	TCONS_00007358	XLOC_007148	LmxM.31.0450	LmxM.31:167969-168764	WT	TKT	OK	2163.41	3730.28	0.785973	6.66901	5e-05	0.000118977	yes	1.72426
LmxM.06.0350	product=NAD(p)-dependent steroid dehydrogenase-like protein	TCONS_00000895	XLOC_000855	LmxM.06.0350	LmxM.06:118081-119173	TKT	RIB	OK	59.2071	102.035	0.785226	8.00006	5e-05	0.000118977	yes	1.72336
LmxM.34.3260	product=hypothetical protein, conserved	TCONS_00008821	XLOC_008593	LmxM.34.3260	LmxM.34:1252300-1253230	TKT	RIB	OK	39.878	68.6978	0.784671	7.03165	5e-05	0.000118977	yes	1.7227
LmxM.09.0180	product=unspecified product	TCONS_00001504	XLOC_001443	LmxM.09.0180	LmxM.09:64831-65863	WT	RIB	OK	49.8215	85.7834	0.78393	8.16417	5e-05	0.000118977	yes	1.72181
LmxM.07.0810	product=cytochrome b5-like protein	TCONS_00000965	XLOC_000920	LmxM.07.0810	LmxM.07:367758-368178	WT	TKT	OK	48.9199	84.191	0.783246	6.32142	5e-05	0.000118977	yes	1.721
LmxM.20.0705	product=hypothetical protein, conserved	TCONS_00003674	XLOC_003552	LmxM.20.0705	LmxM.20:2919401-2924312	WT	RIB	OK	18.7055	32.1586	0.781743	7.36213	5e-05	0.000118977	yes	1.71921
LmxM.28.0050	product=hypothetical protein, conserved	TCONS_00006068	XLOC_005864	LmxM.28.0050	LmxM.28:11791-13330	WT	TKT	OK	55.8185	95.9518	0.781567	7.10761	5e-05	0.000118977	yes	1.719
LmxM.19.0830	product=ATG8/AUT7/APG8/PAZ2, putative	TCONS_00003231	XLOC_003109	LmxM.19.0830	LmxM.19:340501-340867	WT	RIB	OK	138.616	238.239	0.781314	10.5966	5e-05	0.000118977	yes	1.7187
LmxM.23.0680	product=hypothetical protein, conserved	TCONS_00004862	XLOC_004720	LmxM.23.0680	LmxM.23:312447-314055	TKT	RIB	OK	21.4717	36.9022	0.781268	6.61202	5e-05	0.000118977	yes	1.71864
LmxM.28.0580	product=mitogen-activated protein kinase, putative (MPK8)	TCONS_00006277	XLOC_006071	LmxM.28.0580	LmxM.28:198420-203160	WT	TKT	OK	60.1927	103.317	0.779421	5.37415	5e-05	0.000118977	yes	1.71644
LmxM.11.0900	product=60S ribosomal protein L24, putative	TCONS_00001937	XLOC_001855	LmxM.11.0900	LmxM.11:350172-350745	TKT	RIB	OK	48.6439	83.4348	0.77839	6.60364	5e-05	0.000118977	yes	1.71522
LmxM.34.3540	product=hypothetical protein, conserved	TCONS_00008849	XLOC_008621	LmxM.34.3540	LmxM.34:1347448-1348114	TKT	RIB	OK	21.2177	36.3716	0.777549	4.5691	5e-05	0.000118977	yes	1.71421
LmxM.06.0415	product=60S ribosomal protein L19, putative	TCONS_00000769	XLOC_000730	LmxM.06.0415	LmxM.06:139488-140232	WT	TKT	OK	1161.79	1991.52	0.777521	6.74161	5e-05	0.000118977	yes	1.71418
LmxM.36.4850	product=hypothetical protein, conserved	TCONS_00003617	XLOC_003495	LmxM.36.4850	LmxM.20:1852086-1853916	TKT	RIB	OK	11.8538	20.3153	0.777225	5.36338	5e-05	0.000118977	yes	1.71382
LmxM.28.2480	product=hypothetical protein, conserved	TCONS_00006230	XLOC_006024	LmxM.28.2480	LmxM.28:950624-951536	WT	TKT	OK	83.6291	143.301	0.776967	8.88917	5e-05	0.000118977	yes	1.71353
LmxM.10.0405	product=GP63, leishmanolysin	TCONS_00001727	XLOC_001651	LmxM.10.0405	LmxM.10:182926-184861	WT	RIB	OK	61.3594	105.06	0.775856	7.0829	5e-05	0.000118977	yes	1.71221
LmxM.19.0861	product=hypothetical protein	TCONS_00003235	XLOC_003113	LmxM.19.0861	LmxM.19:344517-344723	WT	TKT	OK	148.405	254.083	0.775764	12.388	5e-05	0.000118977	yes	1.71209
LmxM.36.6990	product=acetyltransferase, putative	TCONS_00004221	XLOC_004095	LmxM.36.6990	LmxM.20:2629994-2630834	TKT	RIB	OK	39.7417	68.0381	0.775689	7.01067	5e-05	0.000118977	yes	1.71201
LmxM.07.0743	product=hypothetical protein, conserved	TCONS_00000956	XLOC_000911	LmxM.07.0743	LmxM.07:337715-338168	WT	TKT	OK	92.6428	158.591	0.775563	8.83576	5e-05	0.000118977	yes	1.71185
LmxM.02.0680	product=hypothetical protein, conserved	TCONS_00000303	XLOC_000284	LmxM.02.0680	LmxM.02:278438-278915	WT	TKT	OK	104.634	179.069	0.775168	9.60155	5e-05	0.000118977	yes	1.71138
LmxM.31.3220	product=hypothetical protein, conserved	TCONS_00007236	XLOC_007028	LmxM.31.3220	LmxM.31:1263472-1265353	WT	TKT	OK	9.28696	15.8874	0.774609	4.69709	5e-05	0.000118977	yes	1.71072
LmxM.34.1910	product=ribosomal protein L15, putative	TCONS_00008482	XLOC_008259	LmxM.34.1910	LmxM.34:693024-693627	WT	TKT	OK	2024.79	3460.69	0.773289	7.47676	5e-05	0.000118977	yes	1.70916
LmxM.33.3550	product=hypothetical protein, conserved	TCONS_00008113	XLOC_007895	LmxM.33.3550	LmxM.33:1347410-1348640	TKT	RIB	OK	15.4121	26.3413	0.77326	4.95833	5e-05	0.000118977	yes	1.70913
LmxM.23.1570	product=neutral sphingomyelinase activation associated factor-like protein	TCONS_00004835	XLOC_004693	LmxM.23.1570	LmxM.23:738099-740877	TKT	RIB	OK	16.858	28.8039	0.772828	6.74451	5e-05	0.000118977	yes	1.70862
LmxM.27.1090	product=hypothetical protein, conserved	TCONS_00005966	XLOC_005766	LmxM.27.1090	LmxM.27:448224-448818	TKT	RIB	OK	91.4293	156.193	0.772599	8.85817	5e-05	0.000118977	yes	1.70835
LmxM.33.2970	product=hypothetical protein, conserved	TCONS_00008053	XLOC_007835	LmxM.33.2970	LmxM.33:1141994-1142570	WT	RIB	OK	26.9017	45.9469	0.772269	5.07849	5e-05	0.000118977	yes	1.70796
LmxM.32.1420	product=amino acid permease-like protein	TCONS_00007624	XLOC_007414	LmxM.32.1420	LmxM.32:525847-527314	TKT	RIB	OK	32.8993	56.189	0.772231	6.98888	5e-05	0.000118977	yes	1.70791
LmxM.28.0670	product=hypothetical protein, unknown function	TCONS_00006286	XLOC_006080	LmxM.28.0670	LmxM.28:240991-242074	WT	TKT	OK	155.057	264.767	0.771923	7.12538	5e-05	0.000118977	yes	1.70755
LmxM.24.0680	product=sugar transporter, putative	TCONS_00004984	XLOC_004842	LmxM.24.0680	LmxM.24:241236-242853	WT	RIB	OK	474.048	809.187	0.771441	5.97703	5e-05	0.000118977	yes	1.70697
LmxM.04.0190	product=surface antigen-like protein	TCONS_00000492	XLOC_000467	LmxM.04.0190	LmxM.04:54368-56498	WT	TKT	OK	270.521	461.305	0.769983	5.89896	5e-05	0.000118977	yes	1.70525
LmxM.30.0320	product=amino acid transporter, putative	TCONS_00006815	XLOC_006607	LmxM.30.0320	LmxM.30:92178-93003	WT	TKT	OK	279.817	477.052	0.769663	7.00284	5e-05	0.000118977	yes	1.70487
LmxM.36.1440	product=hypothetical protein, conserved	TCONS_00003821	XLOC_003695	LmxM.36.1440	LmxM.20:521165-537986	TKT	RIB	OK	13.2165	22.5307	0.769557	5.37158	5e-05	0.000118977	yes	1.70474
LmxM.34.4280	product=hypothetical protein, conserved	TCONS_00008600	XLOC_008372	LmxM.34.4280	LmxM.34:1612308-1614765	TKT	RIB	OK	13.3557	22.7605	0.76908	6.21973	5e-05	0.000118977	yes	1.70418
LmxM.05.0830	product=methylthioadenosine phosphorylase, putative	TCONS_00000703	XLOC_000670	LmxM.05.0830	LmxM.05:306946-307867	TKT	RIB	OK	226.499	385.807	0.768378	6.58019	5e-05	0.000118977	yes	1.70335
LmxM.31.3320	product=CYC2-like cyclin, putative,cyclin 6, putative	TCONS_00007247	XLOC_007039	LmxM.31.3320	LmxM.31:1317379-1318294	WT	RIB	OK	34.4357	58.629	0.767709	6.47764	5e-05	0.000118977	yes	1.70256
LmxM.01.0315	product=hypothetical protein, conserved	TCONS_00000280	XLOC_000265	LmxM.01.0315	LmxM.01:77186-77618	TKT	RIB	OK	18.5938	31.6567	0.767686	3.85862	0.00025	0.000543284	yes	1.70254
LmxM.18.1250	product=hypothetical protein, conserved	TCONS_00003061	XLOC_002942	LmxM.18.1250	LmxM.18:510059-512453	TKT	RIB	OK	15.6217	26.5925	0.767467	6.76499	5e-05	0.000118977	yes	1.70228
LmxM.31.3900	product=60S ribosomal protein L2, putative	TCONS_00007300	XLOC_007092	LmxM.31.3900	LmxM.31:1478893-1479676	WT	TKT	OK	1263.25	2150.35	0.767429	6.80321	5e-05	0.000118977	yes	1.70224
LmxM.26.2570	product=protein kinase, putative	TCONS_00005664	XLOC_005466	LmxM.26.2570	LmxM.26:976265-977573	WT	TKT	OK	776.455	1321.64	0.767355	6.09592	5e-05	0.000118977	yes	1.70215
LmxM.19.0180	product=mitogen-activated protein kinase (MPK9)	TCONS_00003336	XLOC_003214	LmxM.19.0180	LmxM.19:44524-45748	TKT	RIB	OK	23.3228	39.69	0.767035	6.18325	5e-05	0.000118977	yes	1.70177
LmxM.24.1400	product=hypothetical protein, conserved	TCONS_00005061	XLOC_004919	LmxM.24.1400	LmxM.24:497623-498226	WT	RIB	OK	54.9864	93.5646	0.766889	7.00652	5e-05	0.000118977	yes	1.7016
LmxM.34.2010	product=40S ribosomal protein S6, putative	TCONS_00008493	XLOC_008270	LmxM.34.2010	LmxM.34:720893-721643	WT	TKT	OK	1295.43	2204.04	0.76672	6.634	5e-05	0.000118977	yes	1.7014
LmxM.30.2670	product=hypothetical protein, unknown function	TCONS_00007059	XLOC_006851	LmxM.30.2670	LmxM.30:1257960-1260144	WT	TKT	OK	25.1467	42.7769	0.766463	6.93749	5e-05	0.000118977	yes	1.70109
LmxM.14.0720	product=unspecified product	TCONS_00000072	XLOC_000069	LmxM.14.0720	LmxM.00:441810-442938	WT	TKT	OK	58.1178	98.8486	0.766239	8.20531	5e-05	0.000118977	yes	1.70083
LmxM.27.1605	product=ghistone H1 like	TCONS_00005878	XLOC_005680	LmxM.27.1605	LmxM.27:629935-630115	TKT	RIB	OK	764.465	1300.19	0.766198	31.9149	5e-05	0.000118977	yes	1.70078
LmxM.28.2080	product=mitochondrial DEAD box protein, putative	TCONS_00006348	XLOC_006142	LmxM.28.2080	LmxM.28:804047-805682	WT	TKT	OK	40.6269	69.086	0.76596	7.61724	5e-05	0.000118977	yes	1.7005
LmxM.18.0830	product=periodic tryptophan protein 2-like protein	TCONS_00003019	XLOC_002900	LmxM.18.0830	LmxM.18:331858-334687	TKT	RIB	OK	21.7082	36.898	0.765299	7.26602	5e-05	0.000118977	yes	1.69973
LmxM.05.0620	product=hypothetical protein, conserved	TCONS_00000682	XLOC_000649	LmxM.05.0620	LmxM.05:211372-214012	WT	RIB	OK	25.1593	42.7558	0.765026	7.73793	5e-05	0.000118977	yes	1.6994
LmxM.13.1220	product=40S ribosomal protein S4, putative	TCONS_00002243	XLOC_002148	LmxM.13.1220	LmxM.13:394764-396057	WT	TKT	OK	831.638	1412.11	0.76382	6.0279	5e-05	0.000118977	yes	1.69799
LmxM.33.2500	product=protein phosphatase 2C-like protein	TCONS_00008334	XLOC_008111	LmxM.33.2500	LmxM.33:932088-933264	WT	TKT	OK	6.43165	10.9164	0.763237	3.09414	5e-05	0.000118977	yes	1.69729
LmxM.33.0110	product=adenylate kinase, putative	TCONS_00007897	XLOC_007686	LmxM.33.0110	LmxM.33:35996-36653	TKT	RIB	OK	21.3294	36.1891	0.76271	4.40564	5e-05	0.000118977	yes	1.69668
LmxM.34.2550	product=RNA binding protein, putative	TCONS_00008550	XLOC_008327	LmxM.34.2550	LmxM.34:967983-969351	TKT	RIB	OK	14.6351	24.8225	0.762213	4.88241	5e-05	0.000118977	yes	1.69609
LmxM.34.1020	product=hypothetical protein, unknown function	TCONS_00008421	XLOC_008198	LmxM.34.1020	LmxM.34:379673-380963	WT	RIB	OK	9.7169	16.4772	0.761901	4.01318	5e-05	0.000118977	yes	1.69573
LmxM.19.0480	product=hypothetical protein, unknown function	TCONS_00003195	XLOC_003073	LmxM.19.0480	LmxM.19:183329-183848	WT	RIB	OK	39.9766	67.7656	0.761398	5.91616	5e-05	0.000118977	yes	1.69513
LmxM.36.2110	product=hypothetical protein, conserved	TCONS_00003445	XLOC_003323	LmxM.36.2110	LmxM.20:828534-829395	TKT	RIB	OK	32.2305	54.6269	0.761188	6.15013	5e-05	0.000118977	yes	1.69488
LmxM.19.0920	product=pteridine transporter, putative	TCONS_00003238	XLOC_003116	LmxM.19.0920	LmxM.19:350471-352490	TKT	RIB	OK	65.0348	110.215	0.761031	7.2322	5e-05	0.000118977	yes	1.69471
LmxM.25.2220	product=hypothetical protein, conserved	TCONS_00005279	XLOC_005083	LmxM.25.2220	LmxM.25:815465-817379	WT	RIB	OK	21.033	35.6359	0.760679	6.88391	5e-05	0.000118977	yes	1.69429
LmxM.10.1240	product=hypothetical protein, conserved	TCONS_00001744	XLOC_001667	LmxM.10.1240	LmxM.10:485350-486316	WT	RIB	OK	105.706	179.043	0.760253	7.79921	5e-05	0.000118977	yes	1.69378
LmxM.36.5350	product=protein kinase, putative	TCONS_00004047	XLOC_003921	LmxM.36.5350	LmxM.20:2041781-2045549	TKT	RIB	OK	15.7136	26.6127	0.760101	7.12652	5e-05	0.000118977	yes	1.69361
LmxM.33.3760	product=actin-like protein, putative	TCONS_00008137	XLOC_007919	LmxM.33.3760	LmxM.33:1424938-1426210	TKT	RIB	OK	23.6736	40.0916	0.760017	6.16226	5e-05	0.000118977	yes	1.69352
LmxM.30.1800	product=amino acid permease	TCONS_00006968	XLOC_006760	LmxM.30.1800	LmxM.30:829940-832271	WT	TKT	OK	101.36	171.598	0.759551	5.62548	5e-05	0.000118977	yes	1.69296
LmxM.28.2820	product=heat shock protein 70, putative	TCONS_00006364	XLOC_006158	LmxM.28.2820	LmxM.28:1057054-1059040	WT	TKT	OK	50.8412	86.0612	0.759366	7.23088	5e-05	0.000118977	yes	1.69275
LmxM.08_29.1350	product=RNA binding protein, putative	TCONS_00001417	XLOC_001356	LmxM.08_29.1350	LmxM.08:599681-602453	WT	TKT	OK	1.45065	2.45474	0.758874	2.16985	0.00075	0.00151367	yes	1.69217
LmxM.30.0440a	product=unspecified product	TCONS_00000024	XLOC_000024	LmxM.30.0440a	LmxM.00:112648-113156	TKT	RIB	OK	105.758	178.957	0.758845	9.20929	5e-05	0.000118977	yes	1.69214
LmxM.19.0240	product=hypothetical protein, conserved	TCONS_00003169	XLOC_003047	LmxM.19.0240	LmxM.19:71914-73930	TKT	RIB	OK	17.042	28.8363	0.758793	6.39679	5e-05	0.000118977	yes	1.69207
LmxM.33.0580	product=hypothetical protein, conserved	TCONS_00007952	XLOC_007736	LmxM.33.0580	LmxM.33:237028-237397	WT	RIB	OK	384.429	650.214	0.758196	11.9421	5e-05	0.000118977	yes	1.69138
LmxM.36.6400	product=40S ribosomal protein S8, putative	TCONS_00004157	XLOC_004031	LmxM.36.6400	LmxM.20:2447799-2448582	TKT	RIB	OK	28.1635	47.6282	0.757988	5.36035	5e-05	0.000118977	yes	1.69113
LmxM.30.1395	product=hypothetical protein, conserved	TCONS_00006925	XLOC_006717	LmxM.30.1395	LmxM.30:608507-608888	TKT	RIB	OK	92.7941	156.912	0.757855	8.564	5e-05	0.000118977	yes	1.69097
LmxM.28.2010	product=hypothetical protein, conserved	TCONS_00006341	XLOC_006135	LmxM.28.2010	LmxM.28:788186-789836	WT	TKT	OK	23.1105	39.0622	0.757225	6.68305	5e-05	0.000118977	yes	1.69024
LmxM.21.1210	product=thymidine kinase, putative	TCONS_00004467	XLOC_004329	LmxM.21.1210	LmxM.21:474554-475409	WT	RIB	OK	23.9439	40.4561	0.756702	5.22139	5e-05	0.000118977	yes	1.68962
LmxM.08_29.1520	product=hypothetical protein, conserved	TCONS_00001151	XLOC_001090	LmxM.08_29.1520	LmxM.08:479751-481698	WT	TKT	OK	130.453	220.39	0.756523	5.44606	5e-05	0.000118977	yes	1.68942
LmxM.32.1380	product=mitogen activated protein kinase, putative (MPK11)	TCONS_00007620	XLOC_007410	LmxM.32.1380	LmxM.32:504209-505436	TKT	RIB	OK	30.9123	52.2204	0.756433	6.66333	5e-05	0.000118977	yes	1.68931
LmxM.36.5670	product=RNA helicase, putative	TCONS_00004079	XLOC_003953	LmxM.36.5670	LmxM.20:2148033-2150127	TKT	RIB	OK	10.187	17.2027	0.75591	4.96235	5e-05	0.000118977	yes	1.68869
LmxM.15%3AncRNA%3Arfamscan%3A14200-14393		TCONS_00002516	XLOC_002418	LmxM.15%3AncRNA%3Arfamscan%3A14200-14393	LmxM.15:14199-14393	WT	RIB	OK	41.1283	69.4479	0.7558	6.46198	0.02915	0.04404	yes	1.68857
LmxM.23.0580	product=hypothetical protein, conserved	TCONS_00004852	XLOC_004710	LmxM.23.0580	LmxM.23:257525-260960	TKT	RIB	OK	11.7323	19.8035	0.755272	6.84564	5e-05	0.000118977	yes	1.68795
LmxM.31.3770	product=kinetoplast-associated protein p18-2, putative	TCONS_00007287	XLOC_007079	LmxM.31.3770	LmxM.31:1442839-1443238	WT	RIB	OK	201.019	339.284	0.755162	10.929	5e-05	0.000118977	yes	1.68782
LmxM.27.2270	product=hypothetical protein, conserved	TCONS_00006053	XLOC_005849	LmxM.27.2270	LmxM.27:946304-948308	WT	RIB	OK	25.143	42.4198	0.75458	6.84886	5e-05	0.000118977	yes	1.68714
LmxM.33.0960	product=amastin-like surface protein, putative	TCONS_00007992	XLOC_007776	LmxM.33.0960	LmxM.33:394832-395429	WT	RIB	OK	159.067	268.348	0.754475	9.71142	5e-05	0.000118977	yes	1.68701
LmxM.30.0450g	product=unspecified product	TCONS_00000015	XLOC_000015	LmxM.30.0450g	LmxM.00:77472-78099	WT	TKT	OK	125.669	211.847	0.753387	9.46701	5e-05	0.000118977	yes	1.68575
LmxM.36.0450	product=hypothetical protein, conserved	TCONS_00003800	XLOC_003674	LmxM.36.0450	LmxM.20:122089-123673	TKT	RIB	OK	14.5942	24.5996	0.753246	5.33191	5e-05	0.000118977	yes	1.68557
LmxM.36.1210	product=hypothetical protein, conserved	TCONS_00003412	XLOC_003290	LmxM.36.1210	LmxM.20:443629-444394	WT	TKT	OK	81.2877	136.875	0.751751	8.19685	5e-05	0.000118977	yes	1.68383
LmxM.19.1690	product=hypothetical protein	TCONS_00003319	XLOC_003197	LmxM.19.1690	LmxM.19:654636-655046	WT	TKT	OK	6.64642	11.1909	0.751676	2.21527	0.027	0.0411094	yes	1.68375
LmxM.32.2000	product=hypothetical protein, conserved	TCONS_00007682	XLOC_007471	LmxM.32.2000	LmxM.32:763168-763516	TKT	RIB	OK	26.2511	44.1935	0.751457	4.35712	0.00015	0.0003367	yes	1.68349
LmxM.36.5820	product=mkiaa0324 protein-like protein	TCONS_00004094	XLOC_003968	LmxM.36.5820	LmxM.20:2193381-2194884	TKT	RIB	OK	42.7538	71.9192	0.750325	7.63757	5e-05	0.000118977	yes	1.68217
LmxM.03.0100	product=cytochrome c oxidase assembly protein, putative	TCONS_00000374	XLOC_000353	LmxM.03.0100	LmxM.03:26169-26664	WT	TKT	OK	160.904	270.66	0.750287	10.0594	5e-05	0.000118977	yes	1.68212
LmxM.32.1960	product=hypothetical protein, conserved	TCONS_00007678	XLOC_007467	LmxM.32.1960	LmxM.32:746840-748472	WT	TKT	OK	9.37188	15.76	0.749858	4.22136	5e-05	0.000118977	yes	1.68163
LmxM.28.1670	product=zinc finger protein kinase-like	TCONS_00006307	XLOC_006101	LmxM.28.1670	LmxM.28:620999-624968	WT	TKT	OK	43.1223	72.503	0.749609	5.67457	5e-05	0.000118977	yes	1.68133
LmxM.29.2340	product=zinc-finger protein, conserved	TCONS_00006677	XLOC_006470	LmxM.29.2340	LmxM.29:851723-855314	TKT	RIB	OK	13.667	22.9786	0.749588	6.48738	5e-05	0.000118977	yes	1.68132
LmxM.08.1222	product=hypothetical protein, conserved	TCONS_00001352	XLOC_001291	LmxM.08.1222	LmxM.08:1652589-1652889	TKT	RIB	OK	167.295	281.263	0.749527	11.0277	5e-05	0.000118977	yes	1.68124
LmxM.33.0490	product=importin beta-1 subunit, putative	TCONS_00007942	XLOC_007726	LmxM.33.0490	LmxM.33:179637-182250	TKT	RIB	OK	33.4273	56.1714	0.748808	6.86089	5e-05	0.000118977	yes	1.6804
LmxM.36.2980	product=hypothetical protein, conserved,predicted bromodomain protein	TCONS_00003926	XLOC_003800	LmxM.36.2980	LmxM.20:1200162-1200876	WT	TKT	OK	68.4518	115.02	0.748726	7.51804	5e-05	0.000118977	yes	1.68031
LmxM.10.0090	product=dehydrogenase-like protein	TCONS_00001681	XLOC_001609	LmxM.10.0090	LmxM.10:25853-27092	WT	RIB	OK	42.2198	70.9262	0.748398	7.06742	5e-05	0.000118977	yes	1.67993
LmxM.30.1200	product=hypothetical protein, unknown function	TCONS_00006903	XLOC_006695	LmxM.30.1200	LmxM.30:459418-459826	TKT	RIB	OK	157.083	263.868	0.748286	9.86831	5e-05	0.000118977	yes	1.6798
LmxM.34.2780	product=transporter-like protein	TCONS_00008772	XLOC_008544	LmxM.34.2780	LmxM.34:1043318-1045412	WT	TKT	OK	38.7357	65.0413	0.747693	7.19295	5e-05	0.000118977	yes	1.6791
LmxM.13.1230	product=40S ribosomal protein S4, putative	TCONS_00002244	XLOC_002149	LmxM.13.1230	LmxM.13:397421-398243	WT	TKT	OK	1295.59	2174.42	0.747018	6.14489	5e-05	0.000118977	yes	1.67832
LmxM.02.0300	product=ABC1 transporter, putative	TCONS_00000337	XLOC_000317	LmxM.02.0300	LmxM.02:110064-117423	WT	TKT	OK	42.7359	71.723	0.746988	5.13147	5e-05	0.000118977	yes	1.67828
LmxM.25.1645	product=hypothetical protein, conserved	TCONS_00005444	XLOC_005246	LmxM.25.1645	LmxM.25:643686-643947	TKT	RIB	OK	49.5713	83.1466	0.746151	6.12962	0.0002	0.000440905	yes	1.67731
LmxM.23.1290	product=hypothetical protein, unknown function	TCONS_00004795	XLOC_004653	LmxM.23.1290	LmxM.23:592160-594182	WT	RIB	OK	58.1152	97.4755	0.746123	6.82818	5e-05	0.000118977	yes	1.67728
LmxM.15.0650	product=hypothetical protein, unknown function	TCONS_00002498	XLOC_002400	LmxM.15.0650	LmxM.15:248928-251079	WT	TKT	OK	72.0909	120.916	0.746112	6.39455	5e-05	0.000118977	yes	1.67727
LmxM.36.1500	product=hypothetical protein, conserved	TCONS_00003827	XLOC_003701	LmxM.36.1500	LmxM.20:556951-559693	TKT	RIB	OK	17.7833	29.8245	0.745974	6.51409	5e-05	0.000118977	yes	1.67711
LmxM.26.2300	product=hypothetical protein, conserved	TCONS_00005635	XLOC_005437	LmxM.26.2300	LmxM.26:862944-866670	TKT	RIB	OK	15.4126	25.8395	0.745467	6.77866	5e-05	0.000118977	yes	1.67652
LmxM.19.0300	product=RNA binding protein, putative	TCONS_00003175	XLOC_003053	LmxM.19.0300	LmxM.19:106494-107439	TKT	RIB	OK	58.9858	98.8811	0.745327	7.3249	5e-05	0.000118977	yes	1.67635
LmxM.06.0860	product=dihydrofolate reductase-thymidylate synthase	TCONS_00000816	XLOC_000777	LmxM.06.0860	LmxM.06:347313-348876	TKT	RIB	OK	34.6844	58.1392	0.745224	6.90769	5e-05	0.000118977	yes	1.67623
LmxM.26.0560	product=hypothetical protein, conserved	TCONS_00005731	XLOC_005533	LmxM.26.0560	LmxM.26:143167-145276	TKT	RIB	OK	52.6266	88.1896	0.744817	6.61132	5e-05	0.000118977	yes	1.67576
LmxM.33.0961	product=amastin-like surface protein, putative	TCONS_00007993	XLOC_007777	LmxM.33.0961	LmxM.33:398959-399550	WT	RIB	OK	269.299	451.159	0.744427	8.84304	5e-05	0.000118977	yes	1.67531
LmxM.15.1520	product=hypothetical protein, conserved	TCONS_00002615	XLOC_002517	LmxM.15.1520	LmxM.15:555194-555482	WT	RIB	OK	1161.93	1946.51	0.744366	13.7937	5e-05	0.000118977	yes	1.67524
LmxM.29.2330	product=hypothetical protein, unknown function	TCONS_00006676	XLOC_006469	LmxM.29.2330	LmxM.29:849221-850271	WT	RIB	OK	137.099	229.582	0.743798	6.51898	5e-05	0.000118977	yes	1.67457
LmxM.34.3330a	product=unspecified product	TCONS_00000132	XLOC_000126	LmxM.34.3330a	LmxM.00:289605-290694	TKT	RIB	OK	12.7417	21.3345	0.743633	4.1401	5e-05	0.000118977	yes	1.67438
LmxM.28.1280	product=phenylalanine-4-hydroxylase, putative	TCONS_00006158	XLOC_005953	LmxM.28.1280	LmxM.28:469065-470424	WT	RIB	OK	44.7904	74.996	0.743623	7.38555	5e-05	0.000118977	yes	1.67438
LmxM.13.1670	product=60S ribosomal protein L44, putative	TCONS_00002289	XLOC_002194	LmxM.13.1670	LmxM.13:602216-602537	WT	TKT	OK	2015.4	3373.42	0.743147	10.8166	5e-05	0.000118977	yes	1.67382
LmxM.00%3ArRNA%3Arfamscan%3A1128121-1128229		TCONS_00000187	XLOC_000177	LmxM.00%3ArRNA%3Arfamscan%3A1128121-1128229	LmxM.00:1128120-1128229	TKT	RIB	OK	4323.48	7234.39	0.74268	180.078	5e-05	0.000118977	yes	1.67328
LmxM.11.0120	product=hypothetical protein, conserved	TCONS_00001854	XLOC_001772	LmxM.11.0120	LmxM.11:32732-33302	WT	TKT	OK	75.1275	125.63	0.741773	7.85203	5e-05	0.000118977	yes	1.67222
LmxM.29.2110	product=hypothetical protein, conserved	TCONS_00006654	XLOC_006447	LmxM.29.2110	LmxM.29:740165-741776	TKT	RIB	OK	20.8548	34.8669	0.741477	6.28289	5e-05	0.000118977	yes	1.67189
LmxM.29.1890	product=hypothetical protein, conserved	TCONS_00006500	XLOC_006294	LmxM.29.1890	LmxM.29:654091-654634	TKT	RIB	OK	18.7928	31.4141	0.741231	3.71884	5e-05	0.000118977	yes	1.6716
LmxM.36.6170	product=hypothetical protein, conserved	TCONS_00004130	XLOC_004004	LmxM.36.6170	LmxM.20:2334736-2336194	TKT	RIB	OK	19.4847	32.5701	0.741206	5.83007	5e-05	0.000118977	yes	1.67157
LmxM.28.0770	product=hypothetical protein, conserved	TCONS_00006297	XLOC_006091	LmxM.28.0770	LmxM.28:270767-272207	WT	TKT	OK	23.481	39.1958	0.739208	6.23357	5e-05	0.000118977	yes	1.66926
LmxM.16.1020	product=hypothetical protein, conserved	TCONS_00002639	XLOC_002536	LmxM.16.1020	LmxM.16:384087-386940	WT	TKT	OK	28.5373	47.6161	0.7386	7.1506	5e-05	0.000118977	yes	1.66856
LmxM.22.0180	product=hypothetical protein, conserved	TCONS_00004616	XLOC_004475	LmxM.22.0180	LmxM.22:73438-74218	TKT	RIB	OK	131.839	219.883	0.737955	8.06545	5e-05	0.000118977	yes	1.66781
LmxM.09.0150	product=ATG8/AUT7/APG8/PAZ2, putative (ATG8C.1)	TCONS_00001503	XLOC_001442	LmxM.09.0150	LmxM.09:63218-63593	WT	RIB	OK	86.3312	143.868	0.736788	7.89799	5e-05	0.000118977	yes	1.66647
LmxM.25.2450	product=histone H4	TCONS_00005303	XLOC_005107	LmxM.25.2450	LmxM.25:879227-879530	TKT	RIB	OK	1884.17	3138.31	0.736063	11.362	5e-05	0.000118977	yes	1.66562
LmxM.25.0830	product=hypothetical protein, conserved	TCONS_00005243	XLOC_005050	LmxM.25.0830	LmxM.25:301673-304766	TKT	RIB	OK	18.4838	30.782	0.735824	6.8973	5e-05	0.000118977	yes	1.66535
LmxM.26.1870	product=hypothetical protein, conserved	TCONS_00005592	XLOC_005394	LmxM.26.1870	LmxM.26:662936-670790	TKT	RIB	OK	15.5218	25.8452	0.735602	6.32876	5e-05	0.000118977	yes	1.66509
LmxM.18.1450	product=hypothetical protein, conserved	TCONS_00003085	XLOC_002963	LmxM.18.1450	LmxM.18:608863-614926	TKT	RIB	OK	20.8256	34.6556	0.734727	6.359	5e-05	0.000118977	yes	1.66409
LmxM.01.0480	product=beta eliminating lyase,putative	TCONS_00000211	XLOC_000198	LmxM.01.0480	LmxM.01:124163-125273	WT	TKT	OK	89.6588	149.172	0.734462	7.51779	5e-05	0.000118977	yes	1.66377
LmxM.05.0160	product=hypothetical protein, unknown function	TCONS_00000632	XLOC_000599	LmxM.05.0160	LmxM.05:47391-48927	WT	RIB	OK	23.9253	39.8056	0.734432	6.52761	5e-05	0.000118977	yes	1.66375
LmxM.16.0200	product=mitochondrial ornithine carrier protein-like protein	TCONS_00002691	XLOC_002584	LmxM.16.0200	LmxM.16:68317-69217	TKT	RIB	OK	38.0997	63.3725	0.734078	6.59278	5e-05	0.000118977	yes	1.66333
LmxM.36.4560	product=hypothetical protein, conserved	TCONS_00003588	XLOC_003466	LmxM.36.4560	LmxM.20:1747349-1749107	TKT	RIB	OK	13.9823	23.2565	0.73403	5.21205	5e-05	0.000118977	yes	1.66328
LmxM.36.4190	product=hypothetical protein, conserved	TCONS_00003550	XLOC_003428	LmxM.36.4190	LmxM.20:1573293-1574325	TKT	RIB	OK	20.759	34.5259	0.733941	5.06083	5e-05	0.000118977	yes	1.66318
LmxM.28.0030	product=origin recognition complex subunit 1 (ORC1), putative,cell division cycle 6 (CDC6), putative	TCONS_00006066	XLOC_005862	LmxM.28.0030	LmxM.28:6583-7879	WT	TKT	OK	33.0357	54.9086	0.733009	7.09379	5e-05	0.000118977	yes	1.6621
LmxM.34.1310	product=histone H4	TCONS_00008449	XLOC_008226	LmxM.34.1310	LmxM.34:491840-492143	TKT	RIB	OK	976.297	1622.6	0.732913	13.8456	5e-05	0.000118977	yes	1.66199
LmxM.33.3190	product=hypothetical protein, conserved	TCONS_00008075	XLOC_007857	LmxM.33.3190	LmxM.33:1220193-1221726	TKT	RIB	OK	16.769	27.8606	0.732427	5.40052	5e-05	0.000118977	yes	1.66143
LmxM.07.1080	product=hypothetical protein, conserved	TCONS_00001001	XLOC_000951	LmxM.07.1080	LmxM.07:525004-527521	WT	TKT	OK	41.5747	69.0604	0.732154	6.16408	5e-05	0.000118977	yes	1.66112
LmxM.31.3220	product=hypothetical protein, conserved	TCONS_00007236	XLOC_007028	LmxM.31.3220	LmxM.31:1263472-1265353	WT	RIB	OK	9.28696	15.4198	0.731503	4.42802	5e-05	0.000118977	yes	1.66037
LmxM.29.3130	product=valyl-tRNA synthetase, putative	TCONS_00006760	XLOC_006552	LmxM.29.3130	LmxM.29:1115721-1118625	TKT	RIB	OK	39.8443	66.0998	0.730275	6.19668	5e-05	0.000118977	yes	1.65895
LmxM.10.0390	product=GP63, leishmanolysin	TCONS_00001726	XLOC_001650	LmxM.10.0390	LmxM.10:180316-182125	TKT	RIB	OK	140.143	232.428	0.729885	5.59822	5e-05	0.000118977	yes	1.65851
LmxM.08_29.0867	product=guanine deaminase, putative	TCONS_00001163	XLOC_001102	LmxM.08_29.0867	LmxM.08:830637-832002	WT	RIB	OK	117.99	195.662	0.729694	6.5294	5e-05	0.000118977	yes	1.65829
LmxM.36.4510	product=60S ribosomal protein L18, putative	TCONS_00003582	XLOC_003460	LmxM.36.4510	LmxM.20:1717136-1717733	WT	TKT	OK	1108.65	1838.34	0.729609	7.08141	5e-05	0.000118977	yes	1.65818
LmxM.30.2280	product=ADP-ribosylation factor, putative	TCONS_00007019	XLOC_006811	LmxM.30.2280	LmxM.30:1099709-1100258	TKT	RIB	OK	58.6866	97.3105	0.729565	6.72045	5e-05	0.000118977	yes	1.65814
LmxM.33.3440	product=DNA topoisomerase IB, large subunit	TCONS_00008100	XLOC_007882	LmxM.33.3440	LmxM.33:1313416-1315330	TKT	RIB	OK	18.6822	30.9772	0.729546	6.00619	5e-05	0.000118977	yes	1.65811
LmxM.23.1640	product=hypothetical protein	TCONS_00004845	XLOC_004703	LmxM.23.1640	LmxM.23:220076-230015	TKT	RIB	OK	7.4688	12.3811	0.729188	6.34913	5e-05	0.000118977	yes	1.65771
LmxM.36.1540	product=hypothetical protein, conserved	TCONS_00003831	XLOC_003705	LmxM.36.1540	LmxM.20:575835-578640	TKT	RIB	OK	25.555	42.3362	0.728288	6.88822	5e-05	0.000118977	yes	1.65667
LmxM.32.3250	product=hypothetical protein, conserved	TCONS_00007810	XLOC_007599	LmxM.32.3250	LmxM.32:1398476-1399637	TKT	RIB	OK	26.4095	43.75	0.728224	5.86961	5e-05	0.000118977	yes	1.6566
LmxM.29.3400	product=hypothetical protein, unknown function	TCONS_00006543	XLOC_006336	LmxM.29.3400	LmxM.29:1219960-1220665	WT	TKT	OK	107.48	178.017	0.727949	8.78534	5e-05	0.000118977	yes	1.65628
LmxM.14.0500	product=hypothetical protein, unknown function	TCONS_00002396	XLOC_002298	LmxM.14.0500	LmxM.14:177678-179667	WT	TKT	OK	68.5964	113.612	0.727905	6.28863	5e-05	0.000118977	yes	1.65624
LmxM.34.1550	product=hypothetical protein, conserved	TCONS_00008733	XLOC_008505	LmxM.34.1550	LmxM.34:582988-585031	TKT	RIB	OK	19.8136	32.8015	0.727269	6.67408	5e-05	0.000118977	yes	1.6555
LmxM.08_29.0830	product=hypothetical protein, conserved	TCONS_00001168	XLOC_001107	LmxM.08_29.0830	LmxM.08:845848-847285	TKT	RIB	OK	17.8798	29.5827	0.726425	5.22968	5e-05	0.000118977	yes	1.65453
LmxM.13.1210	product=nucleobase transporter	TCONS_00002242	XLOC_002147	LmxM.13.1210	LmxM.13:391788-393291	WT	RIB	OK	456.739	755.343	0.725761	5.55034	5e-05	0.000118977	yes	1.65377
LmxM.20.0630	product=hypothetical protein, conserved	TCONS_00003666	XLOC_003544	LmxM.20.0630	LmxM.20:2860481-2864117	WT	RIB	OK	11.8764	19.6389	0.725614	6.44054	5e-05	0.000118977	yes	1.65361
LmxM.33.4560	product=RNA-binding protein-like protein	TCONS_00008202	XLOC_007984	LmxM.33.4560	LmxM.33:1631825-1632998	TKT	RIB	OK	27.5724	45.5769	0.725078	6.05486	5e-05	0.000118977	yes	1.65299
LmxM.30.2750	product=hypothetical protein, conserved	TCONS_00007069	XLOC_006861	LmxM.30.2750	LmxM.30:1284176-1285496	WT	RIB	OK	30.9987	51.2221	0.724559	6.81211	5e-05	0.000118977	yes	1.6524
LmxM.33.1150	product=hypothetical protein, conserved	TCONS_00008230	XLOC_008007	LmxM.33.1150	LmxM.33:489631-490771	WT	TKT	OK	61.837	102.162	0.724313	7.95932	5e-05	0.000118977	yes	1.65212
LmxM.11.0840	product=hypothetical protein, conserved	TCONS_00001930	XLOC_001848	LmxM.11.0840	LmxM.11:317090-318338	WT	RIB	OK	52.2804	86.3682	0.724231	7.49753	5e-05	0.000118977	yes	1.65202
LmxM.36.3220	product=hypothetical protein, conserved	TCONS_00003950	XLOC_003824	LmxM.36.3220	LmxM.20:1266970-1268623	WT	RIB	OK	17.0417	28.1399	0.723549	5.59757	5e-05	0.000118977	yes	1.65124
LmxM.36.1550	product=hypothetical protein, conserved	TCONS_00003832	XLOC_003706	LmxM.36.1550	LmxM.20:582333-584880	TKT	RIB	OK	14.1104	23.287	0.722762	6.1804	5e-05	0.000118977	yes	1.65034
LmxM.03.0680	product=hypothetical protein	TCONS_00000437	XLOC_000412	LmxM.03.0680	LmxM.03:247701-248562	TKT	RIB	OK	12.122	20.0021	0.722531	3.5533	5e-05	0.000118977	yes	1.65007
LmxM.07.1160	product=transmembrane amino acid transporter, putative	TCONS_00001010	XLOC_000960	LmxM.07.1160	LmxM.07:556146-557622	WT	RIB	OK	908.126	1498.11	0.722174	5.70249	5e-05	0.000118977	yes	1.64967
LmxM.08.0350	product=unspecified product	TCONS_00001288	XLOC_001227	LmxM.08.0350	LmxM.08:1284173-1285994	TKT	RIB	OK	15.9502	26.2945	0.72119	5.67871	5e-05	0.000118977	yes	1.64854
LmxM.29.3310	product=hypothetical protein, conserved	TCONS_00006534	XLOC_006327	LmxM.29.3310	LmxM.29:1180382-1181459	TKT	RIB	OK	67.103	110.521	0.719874	7.01799	5e-05	0.000118977	yes	1.64704
LmxM.22.1690a	product=unspecified product	TCONS_00000025	XLOC_000025	LmxM.22.1690a	LmxM.00:113158-117442	WT	RIB	OK	22.5925	37.2093	0.719818	7.10481	5e-05	0.000118977	yes	1.64698
LmxM.26.0330	product=mitotic cyclin, putative	TCONS_00005711	XLOC_005513	LmxM.26.0330	LmxM.26:79827-81174	TKT	RIB	OK	21.6025	35.5678	0.719378	5.79618	5e-05	0.000118977	yes	1.64647
LmxM.27.1220	product=hypothetical protein, conserved	TCONS_00005980	XLOC_005780	LmxM.27.1220	LmxM.27:496030-497281	TKT	RIB	OK	59.9637	98.719	0.719238	7.03455	5e-05	0.000118977	yes	1.64631
LmxM.19.1060	product=hypothetical protein, conserved	TCONS_00003253	XLOC_003131	LmxM.19.1060	LmxM.19:414292-418021	TKT	RIB	OK	18.3173	30.1534	0.719119	7.12429	5e-05	0.000118977	yes	1.64617
LmxM.36.3070	product=fibrillarin	TCONS_00003935	XLOC_003809	LmxM.36.3070	LmxM.20:1218946-1219651	TKT	RIB	OK	83.787	137.861	0.718413	8.06616	5e-05	0.000118977	yes	1.64537
LmxM.24.0760	product=DNA repair and recombination protein RAD54, putative	TCONS_00004992	XLOC_004850	LmxM.24.0760	LmxM.24:265796-269189	WT	RIB	OK	21.1472	34.7915	0.718269	6.45853	5e-05	0.000118977	yes	1.64521
LmxM.36.4330	product=hypothetical protein, conserved	TCONS_00003564	XLOC_003442	LmxM.36.4330	LmxM.20:1651961-1656842	TKT	RIB	OK	19.4531	31.9903	0.717631	6.63393	5e-05	0.000118977	yes	1.64448
LmxM.07.0805	product=phosphoacetylglucosamine mutase-like protein,acetylglucosaminephosphomutase, putative,N-acetylglucosamine-phosphate mutase, putative	TCONS_00000964	XLOC_000919	LmxM.07.0805	LmxM.07:364771-366565	WT	TKT	OK	51.0038	83.8524	0.717247	6.91794	5e-05	0.000118977	yes	1.64404
LmxM.08_29.1310	product=carnitine/choline acetyltransferase, putative	TCONS_00001422	XLOC_001361	LmxM.08_29.1310	LmxM.08:630308-632192	TKT	RIB	OK	13.4489	22.1021	0.716697	5.10388	5e-05	0.000118977	yes	1.64341
LmxM.17.0790	product=protein kinase, putative,polo-like protein kinase, putative	TCONS_00002967	XLOC_002850	LmxM.17.0790	LmxM.17:332037-334158	WT	RIB	OK	13.281	21.8166	0.716062	5.41498	5e-05	0.000118977	yes	1.64269
LmxM.08_29.1570	product=glutamamyl carboxypeptidase, putative,metallo-peptidase, Clan MH, Family M18	TCONS_00001146	XLOC_001085	LmxM.08_29.1570	LmxM.08:462145-463351	WT	RIB	OK	120.683	198.101	0.71501	6.18778	5e-05	0.000118977	yes	1.6415
LmxM.33.0650	product=proteasome regulatory non-ATP-ase subunit 11, putative,19S proteasome regulatory subunit, Metallo- peptidase, Clan MP, Family M67	TCONS_00007960	XLOC_007744	LmxM.33.0650	LmxM.33:273131-274061	TKT	RIB	OK	59.9982	98.4859	0.714998	6.94001	5e-05	0.000118977	yes	1.64148
LmxM.32.2290	product=protein kinase, putative	TCONS_00007712	XLOC_007501	LmxM.32.2290	LmxM.32:906500-912443	TKT	RIB	OK	6.30896	10.3531	0.714596	6.01371	5e-05	0.000118977	yes	1.64102
LmxM.27.1430	product=hypothetical protein, conserved	TCONS_00005862	XLOC_005664	LmxM.27.1430	LmxM.27:573078-575820	TKT	RIB	OK	22.9226	37.614	0.714498	7.04723	5e-05	0.000118977	yes	1.64091
LmxM.22.0120	product=hypothetical protein, conserved	TCONS_00004610	XLOC_004469	LmxM.22.0120	LmxM.22:49939-50674	WT	TKT	OK	42.2851	69.3641	0.71404	6.10864	5e-05	0.000118977	yes	1.64039
LmxM.24.0050	product=hypothetical protein, conserved	TCONS_00004919	XLOC_004777	LmxM.24.0050	LmxM.24:8885-10286	TKT	RIB	OK	27.0722	44.4034	0.713858	6.38894	5e-05	0.000118977	yes	1.64018
LmxM.36.0020	product=histone H4	TCONS_00003756	XLOC_003630	LmxM.36.0020	LmxM.20:8372-8675	WT	RIB	OK	759.914	1246.11	0.713519	14.4889	5e-05	0.000118977	yes	1.6398
LmxM.30.1970	product=tryparedoxin-like protein	TCONS_00006986	XLOC_006778	LmxM.30.1970	LmxM.30:940744-941287	WT	TKT	OK	120.51	197.601	0.713431	8.43913	5e-05	0.000118977	yes	1.63971
LmxM.08_29.0480partial	product=unspecified product	TCONS_00001205	XLOC_001144	LmxM.08_29.0480partial	LmxM.08:988507-989257	WT	TKT	OK	23.5618	38.6296	0.713257	4.74422	5e-05	0.000118977	yes	1.6395
LmxM.29.0550	product=hypothetical protein, conserved	TCONS_00006633	XLOC_006426	LmxM.29.0550	LmxM.29:175483-177310	TKT	RIB	OK	19.7064	32.3038	0.71304	6.13119	5e-05	0.000118977	yes	1.63925
LmxM.20.0705	product=hypothetical protein, conserved	TCONS_00003674	XLOC_003552	LmxM.20.0705	LmxM.20:2919401-2924312	WT	TKT	OK	18.7055	30.6611	0.712951	6.65664	5e-05	0.000118977	yes	1.63915
LmxM.36.3760	product=60S ribosomal protein L10a, putative	TCONS_00003505	XLOC_003383	LmxM.36.3760	LmxM.20:1420191-1420836	WT	TKT	OK	2013.67	3300.66	0.712926	6.20292	5e-05	0.000118977	yes	1.63913
LmxM.33.0580	product=hypothetical protein, conserved	TCONS_00007952	XLOC_007736	LmxM.33.0580	LmxM.33:237028-237397	WT	TKT	OK	384.429	630.046	0.712737	11.1514	5e-05	0.000118977	yes	1.63891
LmxM.30.1440a	product=unspecified product	TCONS_00000012	XLOC_000012	LmxM.30.1440a	LmxM.00:61485-63948	TKT	RIB	OK	27.0149	44.266	0.712442	6.65755	5e-05	0.000118977	yes	1.63858
LmxM.08.0410	product=hypothetical protein, conserved	TCONS_00001294	XLOC_001233	LmxM.08.0410	LmxM.08:1312211-1316417	TKT	RIB	OK	27.5686	45.1707	0.71236	6.30913	5e-05	0.000118977	yes	1.63848
LmxM.28.0822	product=hypothetical protein, conserved	TCONS_00006107	XLOC_005902	LmxM.28.0822	LmxM.28:284100-284859	WT	TKT	OK	18.7833	30.7732	0.712228	4.16363	5e-05	0.000118977	yes	1.63833
LmxM.08.1225	product=hypothetical protein, unknown function	TCONS_00001354	XLOC_001293	LmxM.08.1225	LmxM.08:1656300-1657017	WT	TKT	OK	144.357	236.429	0.711766	7.95217	5e-05	0.000118977	yes	1.63781
LmxM.33.3950	product=hypothetical protein, conserved	TCONS_00008157	XLOC_007939	LmxM.33.3950	LmxM.33:1498468-1499281	TKT	RIB	OK	22.2889	36.4975	0.711472	4.64857	5e-05	0.000118977	yes	1.63747
LmxM.31.1635	product=hypothetical protein, conserved	TCONS_00007391	XLOC_007181	LmxM.31.1635	LmxM.31:631602-632355	WT	RIB	OK	24.7531	40.5252	0.711212	4.83158	5e-05	0.000118977	yes	1.63718
LmxM.33.2040	product=hypothetical protein, unknown function	TCONS_00008283	XLOC_008060	LmxM.33.2040	LmxM.33:713212-714463	WT	TKT	OK	2.73963	4.48434	0.710915	1.9648	0.0056	0.00969004	yes	1.63684
LmxM.22.1560	product=40S ribosomal protein L14, putative	TCONS_00004586	XLOC_004445	LmxM.22.1560	LmxM.22:622369-622897	WT	TKT	OK	2133.63	3490.98	0.710322	7.05981	5e-05	0.000118977	yes	1.63617
LmxM.34.2050	product=60S ribosomal protein L32	TCONS_00008497	XLOC_008274	LmxM.34.2050	LmxM.34:744320-744722	WT	TKT	OK	2324.98	3803.46	0.710093	8.48812	5e-05	0.000118977	yes	1.63591
LmxM.03.0840	product=hypothetical protein, conserved	TCONS_00000458	XLOC_000433	LmxM.03.0840	LmxM.03:323106-326034	TKT	RIB	OK	20.3687	33.3148	0.70981	6.82992	5e-05	0.000118977	yes	1.63559
LmxM.20.1650	product=ribosomal protein S11 homolog	TCONS_00004271	XLOC_004140	LmxM.20.1650	LmxM.20:3296284-3296710	WT	TKT	OK	1405.22	2298.06	0.709619	8.00918	5e-05	0.000118977	yes	1.63537
LmxM.19.0170	product=hypothetical protein, conserved	TCONS_00003335	XLOC_003213	LmxM.19.0170	LmxM.19:35347-39820	TKT	RIB	OK	36.7377	60.0755	0.709514	5.74297	5e-05	0.000118977	yes	1.63525
LmxM.12.1330	product=serine peptidase, putative,serine peptidase, Clan SC, Family S9D	TCONS_00002098	XLOC_002008	LmxM.12.1330	LmxM.12:495097-496960	TKT	RIB	OK	25.0171	40.8924	0.708919	7.00496	5e-05	0.000118977	yes	1.63458
LmxM.33.1430	product=tyrosine phosphatase isoform, putative	TCONS_00008262	XLOC_008039	LmxM.33.1430	LmxM.33:624306-626037	TKT	RIB	OK	20.1486	32.9308	0.708759	6.04146	5e-05	0.000118977	yes	1.6344
LmxM.18.0230	product=60S ribosomal protein L7, putative	TCONS_00003131	XLOC_003009	LmxM.18.0230	LmxM.18:106859-107756	TKT	RIB	OK	34.0974	55.7191	0.708511	5.84459	5e-05	0.000118977	yes	1.63412
LmxM.27.0130	product=hypothetical protein, conserved	TCONS_00005930	XLOC_005730	LmxM.27.0130	LmxM.27:31863-32211	WT	TKT	OK	903.061	1475.01	0.707829	9.63678	5e-05	0.000118977	yes	1.63334
LmxM.34.1890	product=60S ribosomal protein L5, putative	TCONS_00008480	XLOC_008257	LmxM.34.1890	LmxM.34:689364-690282	WT	TKT	OK	965.002	1576.09	0.707746	5.45189	5e-05	0.000118977	yes	1.63325
LmxM.33.0690	product=hypothetical protein, conserved	TCONS_00008219	XLOC_007996	LmxM.33.0690	LmxM.33:296544-302562	WT	TKT	OK	56.1618	91.6497	0.706539	4.57869	5e-05	0.000118977	yes	1.63189
LmxM.33.2430	product=DNAj-like protein	TCONS_00008323	XLOC_008100	LmxM.33.2430	LmxM.33:882708-885135	TKT	RIB	OK	27.7917	45.3177	0.705421	6.92595	5e-05	0.000118977	yes	1.63062
LmxM.36.0740	product=hypothetical protein, conserved	TCONS_00003365	XLOC_003243	LmxM.36.0740	LmxM.20:234521-236144	WT	RIB	OK	4.52864	7.38387	0.705298	2.65955	5e-05	0.000118977	yes	1.63048
LmxM.32.2070	product=mitogen-activated protein kinase, putative (MPK15)	TCONS_00007689	XLOC_007478	LmxM.32.2070	LmxM.32:799244-802223	TKT	RIB	OK	16.6286	27.1029	0.70478	6.37884	5e-05	0.000118977	yes	1.6299
LmxM.26.2280	product=nitrilase, putative	TCONS_00005633	XLOC_005435	LmxM.26.2280	LmxM.26:859614-860454	WT	RIB	OK	77.936	126.991	0.70437	7.71259	5e-05	0.000118977	yes	1.62943
LmxM.20.0820	product=hypothetical protein, conserved	TCONS_00003680	XLOC_003558	LmxM.20.0820	LmxM.20:2959846-2960857	TKT	RIB	OK	9.00479	14.6713	0.704231	3.17123	5e-05	0.000118977	yes	1.62928
LmxM.28.2110	product=hypothetical protein, conserved	TCONS_00006191	XLOC_005985	LmxM.28.2110	LmxM.28:814017-816318	WT	TKT	OK	45.6025	74.2984	0.704218	6.4656	5e-05	0.000118977	yes	1.62926
LmxM.16.0710	product=hypothetical protein, conserved	TCONS_00002744	XLOC_002637	LmxM.16.0710	LmxM.16:241947-245064	TKT	RIB	OK	31.6139	51.4962	0.703906	6.79003	5e-05	0.000118977	yes	1.62891
LmxM.18.0020	product=diphosphomevalonate decarboxylase, putative	TCONS_00003110	XLOC_002988	LmxM.18.0020	LmxM.18:6351-7503	TKT	RIB	OK	51.0724	83.1894	0.703856	6.93176	5e-05	0.000118977	yes	1.62885
LmxM.31.1290	product=hypothetical protein, conserved	TCONS_00007200	XLOC_006992	LmxM.31.1290	LmxM.31:494870-496577	TKT	RIB	OK	19.8024	32.251	0.703667	5.84018	5e-05	0.000118977	yes	1.62864
LmxM.22.1520	product=40S ribosomal protein L14, putative	TCONS_00004582	XLOC_004441	LmxM.22.1520	LmxM.22:612579-613107	WT	TKT	OK	2151.75	3504.05	0.703512	6.9922	5e-05	0.000118977	yes	1.62847
LmxM.03.0010	product=hypothetical protein	TCONS_00000440	XLOC_000415	LmxM.03.0010	LmxM.03:2396-5330	WT	TKT	OK	12.6198	20.5454	0.703127	5.93048	5e-05	0.000118977	yes	1.62803
LmxM.32.2540	product=carboxypeptidase, putative,metallo-peptidase, Clan MA(E), Family M32	TCONS_00007738	XLOC_007527	LmxM.32.2540	LmxM.32:1011336-1012836	TKT	RIB	OK	110.255	179.491	0.703073	5.82401	5e-05	0.000118977	yes	1.62796
LmxM.34.3320	product=transport protein particle (TRAPP) subunit, putative	TCONS_00008827	XLOC_008599	LmxM.34.3320	LmxM.34:1264377-1265007	TKT	RIB	OK	33.7735	54.972	0.702806	5.2202	5e-05	0.000118977	yes	1.62767
LmxM.13.1620	product=squalene monooxygenase-like protein	TCONS_00002284	XLOC_002189	LmxM.13.1620	LmxM.13:571618-573328	WT	RIB	OK	27.4089	44.6051	0.702565	6.33327	5e-05	0.000118977	yes	1.62739
LmxM.33.3670	product=vacuolar ATP synthase catalytic subunit A, putative	TCONS_00008127	XLOC_007909	LmxM.33.3670	LmxM.33:1395243-1397076	TKT	RIB	OK	77.445	125.991	0.702079	6.15712	5e-05	0.000118977	yes	1.62684
LmxM.31.2710	product=ribosomal protein L27, putative	TCONS_00007505	XLOC_007295	LmxM.31.2710	LmxM.31:1057688-1058093	WT	TKT	OK	1292.91	2103.19	0.701953	8.10256	5e-05	0.000118977	yes	1.62671
LmxM.19.0370	product=hypothetical protein, conserved	TCONS_00003183	XLOC_003061	LmxM.19.0370	LmxM.19:146617-150049	TKT	RIB	OK	8.31758	13.5289	0.701812	5.23785	5e-05	0.000118977	yes	1.62654
LmxM.14.1040	product=hypothetical protein, conserved	TCONS_00002452	XLOC_002354	LmxM.14.1040	LmxM.14:405970-406513	TKT	RIB	OK	83.2379	135.341	0.701285	7.86563	5e-05	0.000118977	yes	1.62595
LmxM.07.0530	product=adp/ATP carrier-like protein	TCONS_00000930	XLOC_000885	LmxM.07.0530	LmxM.07:234776-235871	WT	TKT	OK	32.2301	52.3745	0.700453	6.27884	5e-05	0.000118977	yes	1.62502
LmxM.15.0230	product=lysyl-tRNA synthetase, putative	TCONS_00002456	XLOC_002358	LmxM.15.0230	LmxM.15:91344-93105	WT	TKT	OK	363.705	591.024	0.700446	5.01935	5e-05	0.000118977	yes	1.62501
LmxM.36.1470	product=hypothetical protein, conserved	TCONS_00003824	XLOC_003698	LmxM.36.1470	LmxM.20:544346-547649	TKT	RIB	OK	14.5859	23.6998	0.700303	6.21728	5e-05	0.000118977	yes	1.62484
LmxM.34.1990	product=hypothetical protein, conserved	TCONS_00008491	XLOC_008268	LmxM.34.1990	LmxM.34:712348-715528	TKT	RIB	OK	11.8142	19.1901	0.699845	6.03255	5e-05	0.000118977	yes	1.62432
LmxM.24.0770	product=malic enzyme, putative	TCONS_00004994	XLOC_004852	LmxM.24.0770	LmxM.24:275047-276769	WT	TKT	OK	71.4597	115.916	0.697875	6.22546	5e-05	0.000118977	yes	1.62212
LmxM.30.0810	product=hypothetical protein, conserved	TCONS_00006866	XLOC_006658	LmxM.30.0810	LmxM.30:306439-308332	WT	TKT	OK	92.4923	150	0.697558	5.61182	5e-05	0.000118977	yes	1.62176
LmxM.36.1630	product=clathrin heavy chain, putative	TCONS_00003841	XLOC_003715	LmxM.36.1630	LmxM.20:620760-625842	TKT	RIB	OK	19.4093	31.4752	0.697467	5.71371	5e-05	0.000118977	yes	1.62166
LmxM.25.0670	product=epsin, putative	TCONS_00005376	XLOC_005178	LmxM.25.0670	LmxM.25:225887-227795	TKT	RIB	OK	33.1062	53.6832	0.697371	6.86967	5e-05	0.000118977	yes	1.62155
LmxM.08_29.1180	product=hypothetical protein, conserved	TCONS_00001435	XLOC_001374	LmxM.08_29.1180	LmxM.08:689569-696892	TKT	RIB	OK	17.2679	27.9942	0.697034	6.11127	5e-05	0.000118977	yes	1.62117
LmxM.31.2690	product=ribosomal protein L27, putative	TCONS_00007503	XLOC_007293	LmxM.31.2690	LmxM.31:1051323-1051728	WT	TKT	OK	1915.68	3105.24	0.696847	8.10126	5e-05	0.000118977	yes	1.62096
LmxM.08_29.0160	product=hypothetical protein, conserved	TCONS_00001237	XLOC_001176	LmxM.08_29.0160	LmxM.08:1105486-1107196	WT	TKT	OK	85.389	138.403	0.696754	6.98632	5e-05	0.000118977	yes	1.62085
LmxM.30.0550	product=hypothetical protein, conserved	TCONS_00006837	XLOC_006629	LmxM.30.0550	LmxM.30:209717-213452	TKT	RIB	OK	21.7431	35.2397	0.696641	6.46249	5e-05	0.000118977	yes	1.62073
LmxM.36.0340	product=nuclear protein family a (nop10p), putative	TCONS_00003789	XLOC_003663	LmxM.36.0340	LmxM.20:90903-91095	TKT	RIB	OK	119.487	193.623	0.696399	10.2063	0.00095	0.00188449	yes	1.62045
LmxM.21.0750	product=hypothetical protein, conserved	TCONS_00004349	XLOC_004218	LmxM.21.0750	LmxM.21:221014-223183	TKT	RIB	OK	12.8992	20.9024	0.696385	5.25377	5e-05	0.000118977	yes	1.62044
LmxM.21.1568	product=hypothetical protein, conserved	TCONS_00004513	XLOC_004373	LmxM.21.1568	LmxM.21:644932-645373	WT	RIB	OK	33.9725	55.049	0.696349	4.66348	5e-05	0.000118977	yes	1.6204
LmxM.33.0480	product=calcium channel protein, putative,ion transporter, putative	TCONS_00007935	XLOC_007724	LmxM.33.0480	LmxM.33:170112-177756	TKT	RIB	OK	19.8986	32.2376	0.696079	5.49227	5e-05	0.000118977	yes	1.62009
LmxM.34.0550	product=proteophosphoglycan ppg1	TCONS_00008374	XLOC_008151	LmxM.34.0550	LmxM.34:184782-189501	WT	TKT	OK	13.1694	21.3327	0.695883	7.15554	5e-05	0.000118977	yes	1.61987
LmxM.34.1880	product=60S ribosomal protein L5, putative	TCONS_00008479	XLOC_008256	LmxM.34.1880	LmxM.34:687823-688741	WT	TKT	OK	964.981	1562.72	0.695485	5.35582	5e-05	0.000118977	yes	1.61943
LmxM.34.2410	product=ubiquitin hydrolase, putative,cysteine peptidase, Clan CA, family C19, putative	TCONS_00008537	XLOC_008314	LmxM.34.2410	LmxM.34:908624-911393	TKT	RIB	OK	14.5724	23.59	0.69494	6.11504	5e-05	0.000118977	yes	1.61881
LmxM.24.0630	product=ATPase subunit 9, putative	TCONS_00004979	XLOC_004837	LmxM.24.0630	LmxM.24:221804-222125	TKT	RIB	OK	167.289	270.742	0.694578	10.2491	5e-05	0.000118977	yes	1.61841
LmxM.26.1790	product=hypothetical protein, conserved	TCONS_00005583	XLOC_005385	LmxM.26.1790	LmxM.26:619679-627986	TKT	RIB	OK	16.7814	27.1494	0.694056	6.00169	5e-05	0.000118977	yes	1.61783
LmxM.28.1200	product=glucose-regulated protein 78, putative	TCONS_00006150	XLOC_005945	LmxM.28.1200	LmxM.28:441355-443332	WT	TKT	OK	123.343	199.51	0.693788	4.55756	5e-05	0.000118977	yes	1.61752
LmxM.24.1260	product=amastin-like surface protein-like protein	TCONS_00005046	XLOC_004904	LmxM.24.1260	LmxM.24:448475-448994	WT	TKT	OK	70.4877	114.014	0.693773	7.14813	5e-05	0.000118977	yes	1.6175
LmxM.19.0830	product=ATG8/AUT7/APG8/PAZ2, putative	TCONS_00003231	XLOC_003109	LmxM.19.0830	LmxM.19:340501-340867	WT	TKT	OK	138.616	224.207	0.693738	9.2827	5e-05	0.000118977	yes	1.61747
LmxM.29.0880	product=adenosine kinase, putative	TCONS_00006406	XLOC_006200	LmxM.29.0880	LmxM.29:277658-278696	TKT	RIB	OK	170.204	275.233	0.693393	6.23641	5e-05	0.000118977	yes	1.61708
LmxM.34.4230	product=hypothetical protein, conserved	TCONS_00008595	XLOC_008367	LmxM.34.4230	LmxM.34:1591220-1594223	TKT	RIB	OK	18.6778	30.1966	0.693064	6.34102	5e-05	0.000118977	yes	1.61671
LmxM.22.1290	product=ribonucleoside-diphosphate reductase small chain, putative	TCONS_00004687	XLOC_004545	LmxM.22.1290	LmxM.22:513215-514394	WT	RIB	OK	82.4641	133.315	0.693003	6.97967	5e-05	0.000118977	yes	1.61664
LmxM.08_29.0550	product=hypothetical protein, conserved	TCONS_00001198	XLOC_001137	LmxM.08_29.0550	LmxM.08:950336-952976	TKT	RIB	OK	14.4518	23.3621	0.692919	6.12869	5e-05	0.000118977	yes	1.61655
LmxM.33.1170	product=hypothetical protein, conserved	TCONS_00008233	XLOC_008010	LmxM.33.1170	LmxM.33:501735-503736	TKT	RIB	OK	21.1656	34.2139	0.692862	6.27315	5e-05	0.000118977	yes	1.61649
LmxM.08.0120	product=hypothetical protein, conserved	TCONS_00001264	XLOC_001203	LmxM.08.0120	LmxM.08:1192677-1193490	TKT	RIB	OK	57.8097	93.4476	0.692847	7.2919	5e-05	0.000118977	yes	1.61647
LmxM.08_29.0850	product=high mobility group protein homolog tdp-1, putative	TCONS_00001166	XLOC_001105	LmxM.08_29.0850	LmxM.08:840161-841064	WT	RIB	OK	84.0713	135.881	0.692655	6.99068	5e-05	0.000118977	yes	1.61626
LmxM.33.2060	product=hypothetical protein, conserved	TCONS_00008285	XLOC_008062	LmxM.33.2060	LmxM.33:722990-723923	TKT	RIB	OK	82.0179	132.554	0.692565	7.67328	5e-05	0.000118977	yes	1.61616
LmxM.33.3050	product=hypothetical protein, conserved	TCONS_00008061	XLOC_007843	LmxM.33.3050	LmxM.33:1167412-1167949	TKT	RIB	OK	93.6767	151.324	0.691878	7.99313	5e-05	0.000118977	yes	1.61539
LmxM.30.2240	product=hypothetical protein, unknown function	TCONS_00007015	XLOC_006807	LmxM.30.2240	LmxM.30:1089374-1089833	WT	RIB	OK	74.8189	120.848	0.691718	6.83495	5e-05	0.000118977	yes	1.61521
LmxM.16.0260	product=hypothetical protein, conserved	TCONS_00002697	XLOC_002590	LmxM.16.0260	LmxM.16:86567-88055	TKT	RIB	OK	45.8364	74.0214	0.69145	6.93497	5e-05	0.000118977	yes	1.6149
LmxM.29.0230	product=hypothetical protein, conserved	TCONS_00006599	XLOC_006392	LmxM.29.0230	LmxM.29:66019-67087	TKT	RIB	OK	43.3547	70.0084	0.691339	7.17774	5e-05	0.000118977	yes	1.61478
LmxM.20.0690	product=hypothetical protein, conserved	TCONS_00003672	XLOC_003550	LmxM.20.0690	LmxM.20:2885124-2889135	WT	RIB	OK	11.1189	17.9532	0.691233	6.06965	5e-05	0.000118977	yes	1.61466
LmxM.07.0760	product=6-phosphofructo-2-kinase-like protein	TCONS_00000958	XLOC_000913	LmxM.07.0760	LmxM.07:342515-346442	WT	TKT	OK	33.3326	53.8177	0.691147	6.05898	5e-05	0.000118977	yes	1.61457
LmxM.32.0520	product=d-xylulose reductase, putative	TCONS_00007867	XLOC_007656	LmxM.32.0520	LmxM.32:166101-167151	TKT	RIB	OK	29.7988	48.098	0.690721	5.6908	5e-05	0.000118977	yes	1.61409
LmxM.34.1355	product=hypothetical protein	TCONS_00008453	XLOC_008230	LmxM.34.1355	LmxM.34:503407-504385	TKT	RIB	OK	19.6456	31.6955	0.690075	4.57469	5e-05	0.000118977	yes	1.61336
LmxM.11.1340	product=hypothetical protein, conserved	TCONS_00001981	XLOC_001898	LmxM.11.1340	LmxM.11:543660-545562	WT	TKT	OK	35.1121	56.6484	0.690066	7.0041	5e-05	0.000118977	yes	1.61336
LmxM.06.0350	product=NAD(p)-dependent steroid dehydrogenase-like protein	TCONS_00000895	XLOC_000855	LmxM.06.0350	LmxM.06:118081-119173	WT	RIB	OK	63.2698	102.035	0.689478	7.10075	5e-05	0.000118977	yes	1.6127
LmxM.19.0980	product=hypothetical protein, conserved	TCONS_00003244	XLOC_003122	LmxM.19.0980	LmxM.19:370505-373187	TKT	RIB	OK	13.4868	21.7412	0.688885	5.84261	5e-05	0.000118977	yes	1.61204
LmxM.24.1720	product=cell division cycle protein 20, putative (CDC20)	TCONS_00005151	XLOC_004968	LmxM.24.1720	LmxM.24:644188-646672	WT	TKT	OK	100.321	161.698	0.688682	5.2213	5e-05	0.000118977	yes	1.61181
LmxM.34.5160	product=hypothetical protein, conserved	TCONS_00008684	XLOC_008456	LmxM.34.5160	LmxM.34:1885026-1885947	WT	RIB	OK	41.4007	66.726	0.688595	6.34382	5e-05	0.000118977	yes	1.61171
LmxM.28.2350	product=hypothetical protein, conserved	TCONS_00006215	XLOC_006009	LmxM.28.2350	LmxM.28:899837-900662	WT	TKT	OK	73.2	117.977	0.688587	6.96013	5e-05	0.000118977	yes	1.61171
LmxM.07.0260	product=homoserine dehydrogenase-like protein	TCONS_00001023	XLOC_000973	LmxM.07.0260	LmxM.07:100009-101113	WT	TKT	OK	83.365	134.343	0.68841	6.82204	5e-05	0.000118977	yes	1.6115
LmxM.10.0070	product=ribosomal protein l35a, putative	TCONS_00001679	XLOC_001607	LmxM.10.0070	LmxM.10:19734-20169	WT	TKT	OK	1504.47	2423.89	0.688075	7.47694	5e-05	0.000118977	yes	1.61113
LmxM.06.0700	product=hypothetical protein, conserved	TCONS_00000801	XLOC_000762	LmxM.06.0700	LmxM.06:258029-260237	WT	TKT	OK	36.6092	58.9462	0.687193	7.07937	5e-05	0.000118977	yes	1.61015
LmxM.32.1490	product=hypothetical protein, conserved	TCONS_00007632	XLOC_007421	LmxM.32.1490	LmxM.32:587505-597819	TKT	RIB	OK	11.7472	18.9147	0.687197	5.81003	5e-05	0.000118977	yes	1.61015
LmxM.27.0430	product=hypothetical protein, conserved	TCONS_00005795	XLOC_005597	LmxM.27.0430	LmxM.27:119322-121155	WT	RIB	OK	21.6108	34.7954	0.687144	6.10183	5e-05	0.000118977	yes	1.61009
LmxM.23.1580	product=hypothetical protein, conserved	TCONS_00004836	XLOC_004694	LmxM.23.1580	LmxM.23:742085-742553	WT	RIB	OK	518.625	834.953	0.687004	8.12682	5e-05	0.000118977	yes	1.60994
LmxM.25.1210	product=hypothetical protein, conserved	TCONS_00005398	XLOC_005200	LmxM.25.1210	LmxM.25:468455-471647	TKT	RIB	OK	10.9185	17.5717	0.686479	5.80098	5e-05	0.000118977	yes	1.60935
LmxM.20.0080	product=hypothetical protein, conserved	TCONS_00004232	XLOC_004106	LmxM.20.0080	LmxM.20:2659851-2661579	TKT	RIB	OK	13.4599	21.6533	0.685917	4.71776	5e-05	0.000118977	yes	1.60873
LmxM.33.2210	product=hypothetical protein, unknown function	TCONS_00008301	XLOC_008078	LmxM.33.2210	LmxM.33:803248-805153	TKT	RIB	OK	13.734	22.0732	0.684551	5.01941	5e-05	0.000118977	yes	1.60719
LmxM.08_29.1150	product=tryparedoxin, putative	TCONS_00001438	XLOC_001377	LmxM.08_29.1150	LmxM.08:703885-704335	WT	RIB	OK	227.432	365.392	0.684009	9.30836	5e-05	0.000118977	yes	1.6066
LmxM.19.0840	product=ATG8/AUT7/APG8/PAZ2, putative	TCONS_00003232	XLOC_003110	LmxM.19.0840	LmxM.19:341557-341923	WT	TKT	OK	138.463	222.399	0.683644	9.12219	5e-05	0.000118977	yes	1.6062
LmxM.28.1430	product=DNA polymerase kappa, putative	TCONS_00006174	XLOC_005969	LmxM.28.1430	LmxM.28:531567-532959	WT	RIB	OK	52.498	84.3221	0.683647	7.32395	5e-05	0.000118977	yes	1.6062
LmxM.33.1415	product=d-isomer specific 2-hydroxyacid dehydrogenase- like protein	TCONS_00008260	XLOC_008037	LmxM.33.1415	LmxM.33:620001-621009	TKT	RIB	OK	153.927	247.222	0.683566	6.22164	5e-05	0.000118977	yes	1.6061
LmxM.18.1590	product=hypothetical protein, unknown function	TCONS_00003099	XLOC_002977	LmxM.18.1590	LmxM.18:662571-663213	TKT	RIB	OK	41.8671	67.2323	0.683335	5.52939	5e-05	0.000118977	yes	1.60585
LmxM.36.1820	product=ras-like small GTPases, putative	TCONS_00003862	XLOC_003736	LmxM.36.1820	LmxM.20:709318-711937	TKT	RIB	OK	24.0187	38.5636	0.683083	6.49496	5e-05	0.000118977	yes	1.60557
LmxM.34.1900	product=60S ribosomal protein L5, putative	TCONS_00008481	XLOC_008258	LmxM.34.1900	LmxM.34:691255-692173	WT	TKT	OK	977.27	1568.82	0.682848	5.25845	5e-05	0.000118977	yes	1.60531
LmxM.29.1560	product=protein kinase, putative	TCONS_00006470	XLOC_006264	LmxM.29.1560	LmxM.29:524183-528077	TKT	RIB	OK	15.96	25.6141	0.682476	6.4453	5e-05	0.000118977	yes	1.60489
LmxM.36.6890	product=nuclear pore complex protein (NUP155), putative	TCONS_00004209	XLOC_004083	LmxM.36.6890	LmxM.20:2601936-2605857	TKT	RIB	OK	15.598	25.0245	0.68198	6.47367	5e-05	0.000118977	yes	1.60434
LmxM.12.0080	product=hypothetical protein, conserved	TCONS_00002003	XLOC_001920	LmxM.12.0080	LmxM.12:16462-17080	WT	RIB	OK	27.7892	44.5748	0.681703	4.49264	5e-05	0.000118977	yes	1.60403
LmxM.01.0820	product=unspecified product	TCONS_00000247	XLOC_000232	LmxM.01.0820	LmxM.01:247966-251329	TKT	RIB	OK	19.8246	31.7986	0.681674	6.74752	5e-05	0.000118977	yes	1.604
LmxM.28.0510	product=hypothetical protein, conserved	TCONS_00006270	XLOC_006064	LmxM.28.0510	LmxM.28:173508-174666	WT	TKT	OK	52.2398	83.7904	0.681635	7.00122	5e-05	0.000118977	yes	1.60396
LmxM.29.0640	product=hypothetical protein, conserved	TCONS_00006642	XLOC_006435	LmxM.29.0640	LmxM.29:211060-211657	TKT	RIB	OK	14.4019	23.0997	0.681614	3.17163	0.0002	0.000440905	yes	1.60393
LmxM.21.0870	product=hypothetical protein	TCONS_00004372	XLOC_004241	LmxM.21.0870	LmxM.21:331370-334091	WT	RIB	OK	25.9072	41.5436	0.681272	6.92353	5e-05	0.000118977	yes	1.60355
LmxM.20.0970	product=hypothetical protein, conserved	TCONS_00003697	XLOC_003574	LmxM.20.0970	LmxM.20:3017606-3018641	TKT	RIB	OK	32.7315	52.4839	0.681198	5.74697	5e-05	0.000118977	yes	1.60347
LmxM.13.1210	product=nucleobase transporter	TCONS_00002242	XLOC_002147	LmxM.13.1210	LmxM.13:391788-393291	WT	TKT	OK	456.739	732.306	0.681076	5.19522	5e-05	0.000118977	yes	1.60334
LmxM.13.0690	product=hypothetical protein, conserved	TCONS_00002141	XLOC_002050	LmxM.13.0690	LmxM.13:198806-201671	WT	RIB	OK	15.1805	24.3365	0.6809	6.28916	5e-05	0.000118977	yes	1.60314
LmxM.27.1690	product=hypothetical protein, conserved	TCONS_00005886	XLOC_005688	LmxM.27.1690	LmxM.27:677380-679231	TKT	RIB	OK	11.9775	19.2006	0.680828	4.55899	5e-05	0.000118977	yes	1.60306
LmxM.34.4850	product=proteasome alpha 1 subunit, putative	TCONS_00008655	XLOC_008427	LmxM.34.4850	LmxM.34:1773428-1774181	TKT	RIB	OK	53.1088	85.129	0.680701	6.70141	5e-05	0.000118977	yes	1.60292
LmxM.34.0910	product=hypothetical protein, conserved	TCONS_00008409	XLOC_008186	LmxM.34.0910	LmxM.34:331758-337209	TKT	RIB	OK	22.1234	35.4597	0.680612	5.80105	5e-05	0.000118977	yes	1.60281
LmxM.21.1780	product=40S ribosomal protein S6, putative	TCONS_00004420	XLOC_004283	LmxM.21.1780	LmxM.21:709894-710644	WT	TKT	OK	1894.16	3035.75	0.680494	5.92234	5e-05	0.000118977	yes	1.60269
LmxM.30.1450partial	product=unspecified product	TCONS_00000022	XLOC_000022	LmxM.30.1450partial	LmxM.00:100053-100413	WT	TKT	OK	60.5656	97.0581	0.68035	5.93354	5e-05	0.000118977	yes	1.60253
LmxM.18.1600	product=kinesin, putative	TCONS_00003100	XLOC_002978	LmxM.18.1600	LmxM.18:665137-667528	TKT	RIB	OK	18.1963	29.1582	0.680259	6.32024	5e-05	0.000118977	yes	1.60242
LmxM.34.1310	product=histone H4	TCONS_00008449	XLOC_008226	LmxM.34.1310	LmxM.34:491840-492143	WT	RIB	OK	1012.63	1622.6	0.680203	12.9269	5e-05	0.000118977	yes	1.60236
LmxM.16.1540	product=DNA polymerase I alpha catalytic subunit, putative	TCONS_00002652	XLOC_002549	LmxM.16.1540	LmxM.16:627701-631724	TKT	RIB	OK	16.2517	26.039	0.680084	6.40374	5e-05	0.000118977	yes	1.60223
LmxM.34.0560	product=phosphatidylinositol-4-phosphate 5-kinase-like, putative	TCONS_00008375	XLOC_008152	LmxM.34.0560	LmxM.34:194447-197708	TKT	RIB	OK	13.3643	21.4108	0.679954	5.98979	5e-05	0.000118977	yes	1.60209
LmxM.34.5040	product=polyadenylate-binding protein 1, putative	TCONS_00008672	XLOC_008444	LmxM.34.5040	LmxM.34:1846541-1848236	TKT	RIB	OK	175.525	280.942	0.678594	4.91957	5e-05	0.000118977	yes	1.60058
LmxM.30.0660	product=hypothetical protein, conserved	TCONS_00006850	XLOC_006642	LmxM.30.0660	LmxM.30:247475-253190	TKT	RIB	OK	32.5607	52.077	0.677516	5.05522	5e-05	0.000118977	yes	1.59938
LmxM.36.3800	product=aminomethyltransferase, mitochondrial precursor, putative	TCONS_00003509	XLOC_003387	LmxM.36.3800	LmxM.20:1431252-1432386	TKT	RIB	OK	48.4616	77.4957	0.677273	6.48715	5e-05	0.000118977	yes	1.59912
LmxM.26.0140	product=adenine phosphoribosyltransferase	TCONS_00005691	XLOC_005493	LmxM.26.0140	LmxM.26:27264-27978	TKT	RIB	OK	237.427	379.609	0.677029	7.11125	5e-05	0.000118977	yes	1.59885
LmxM.18.1110	product=methyltransferase, putative	TCONS_00003047	XLOC_002928	LmxM.18.1110	LmxM.18:452138-454688	TKT	RIB	OK	16.261	25.9985	0.677009	6.04778	5e-05	0.000118977	yes	1.59883
LmxM.05.1090	product=double-strand-break repair protein rad21 homolog, putative	TCONS_00000728	XLOC_000692	LmxM.05.1090	LmxM.05:400493-402218	WT	TKT	OK	28.3487	45.3167	0.676759	6.35413	5e-05	0.000118977	yes	1.59855
LmxM.06.0310	product=pteridine transporter, putative	TCONS_00000891	XLOC_000851	LmxM.06.0310	LmxM.06:102932-104966	WT	TKT	OK	60.9846	97.4654	0.676445	6.0624	5e-05	0.000118977	yes	1.5982
LmxM.36.3510	product=hypothetical protein, conserved	TCONS_00003980	XLOC_003854	LmxM.36.3510	LmxM.20:1347726-1348227	TKT	RIB	OK	26.947	43.0626	0.676314	4.10526	5e-05	0.000118977	yes	1.59805
LmxM.28.1150	product=long-chain-fatty-acid-CoA ligase, putative	TCONS_00006144	XLOC_005939	LmxM.28.1150	LmxM.28:423939-426165	WT	TKT	OK	53.1839	84.9535	0.675683	5.96952	5e-05	0.000118977	yes	1.59735
LmxM.24.1640	product=hypothetical protein, conserved	TCONS_00005107	XLOC_004948	LmxM.24.1640	LmxM.24:622662-624402	WT	RIB	OK	68.9403	110.089	0.675254	6.05378	5e-05	0.000118977	yes	1.59687
LmxM.32.0720	product=60S ribosomal protein L6, putative	TCONS_00007549	XLOC_007339	LmxM.32.0720	LmxM.32:239399-239987	WT	TKT	OK	1755.7	2802.16	0.674495	6.20855	5e-05	0.000118977	yes	1.59604
LmxM.18.0640	product=serine/threonine kinase-like protein, putative	TCONS_00002997	XLOC_002880	LmxM.18.0640	LmxM.18:252830-253646	WT	TKT	OK	181.953	290.373	0.674345	6.90033	5e-05	0.000118977	yes	1.59587
LmxM.18.1420	product=pumilio protein, putative	TCONS_00003080	XLOC_002959	LmxM.18.1420	LmxM.18:582917-585551	TKT	RIB	OK	14.9993	23.934	0.674168	5.8311	5e-05	0.000118977	yes	1.59567
LmxM.32.1470	product=RNA-binding protein, putative	TCONS_00007631	XLOC_007420	LmxM.32.1470	LmxM.32:579258-579645	TKT	RIB	OK	20.0265	31.9415	0.673522	3.34279	0.00105	0.00206892	yes	1.59496
LmxM.25.0140	product=hypothetical protein, conserved	TCONS_00005318	XLOC_005122	LmxM.25.0140	LmxM.25:42760-43150	TKT	RIB	OK	19.4804	31.0703	0.673518	3.36956	0.00175	0.00332012	yes	1.59495
LmxM.21.1190	product=PIF1 helicase-like protein, putative,DNA repair and recombination protein, mitochondrial precursor, putative	TCONS_00004465	XLOC_004327	LmxM.21.1190	LmxM.21:467829-470160	TKT	RIB	OK	16.9953	27.098	0.673052	5.94214	5e-05	0.000118977	yes	1.59444
LmxM.14.0560	product=hypothetical protein, unknown function	TCONS_00002402	XLOC_002304	LmxM.14.0560	LmxM.14:197695-199165	WT	TKT	OK	96.5917	153.96	0.672581	6.422	5e-05	0.000118977	yes	1.59393
LmxM.29.2180	product=hypothetical protein, conserved	TCONS_00006661	XLOC_006454	LmxM.29.2180	LmxM.29:772386-773892	WT	TKT	OK	24.2454	38.6443	0.672547	5.80702	5e-05	0.000118977	yes	1.59388
LmxM.28.0600	product=hypothetical protein, conserved	TCONS_00006279	XLOC_006073	LmxM.28.0600	LmxM.28:208808-209093	WT	TKT	OK	108.112	172.313	0.672507	8.00438	5e-05	0.000118977	yes	1.59384
LmxM.21.1220	product=hypothetical protein, conserved	TCONS_00004468	XLOC_004330	LmxM.21.1220	LmxM.21:476937-481053	WT	RIB	OK	28.4832	45.3898	0.672259	5.74706	5e-05	0.000118977	yes	1.59356
LmxM.13.0610	product=actyltransferase-like protein	TCONS_00002131	XLOC_002041	LmxM.13.0610	LmxM.13:171369-172176	WT	RIB	OK	152.194	242.517	0.672172	7.76663	5e-05	0.000118977	yes	1.59347
LmxM.14.0830	product=protein kinase, putative	TCONS_00002431	XLOC_002333	LmxM.14.0830	LmxM.14:315921-318900	TKT	RIB	OK	14.3025	22.7717	0.670974	6.15968	5e-05	0.000118977	yes	1.59215
LmxM.34.4470	product=hypothetical protein, conserved	TCONS_00008618	XLOC_008390	LmxM.34.4470	LmxM.34:1676162-1676771	TKT	RIB	OK	457.987	729.128	0.670866	5.93354	5e-05	0.000118977	yes	1.59203
LmxM.33.3120	product=lipophosphoglycan biosynthetic protein (lpg2)	TCONS_00008068	XLOC_007850	LmxM.33.3120	LmxM.33:1197242-1198268	TKT	RIB	OK	69.821	111.14	0.670645	7.42046	5e-05	0.000118977	yes	1.59178
LmxM.32.2750	product=hypothetical protein, conserved	TCONS_00007760	XLOC_007549	LmxM.32.2750	LmxM.32:1109461-1112899	TKT	RIB	OK	11.2225	17.8631	0.670583	5.82544	5e-05	0.000118977	yes	1.59172
LmxM.19.0390	product=40S ribosomal protein S13, putative	TCONS_00003185	XLOC_003063	LmxM.19.0390	LmxM.19:160419-160875	WT	TKT	OK	1425.57	2268.93	0.670475	7.03891	5e-05	0.000118977	yes	1.59159
LmxM.28.1080	product=hypothetical protein, conserved	TCONS_00006136	XLOC_005931	LmxM.28.1080	LmxM.28:387550-389722	WT	TKT	OK	19.7586	31.4432	0.67027	6.07636	5e-05	0.000118977	yes	1.59137
LmxM.23.1420	product=hypothetical protein, conserved	TCONS_00004808	XLOC_004666	LmxM.23.1420	LmxM.23:657078-658044	TKT	RIB	OK	20.3332	32.3462	0.669759	4.53864	5e-05	0.000118977	yes	1.59081
LmxM.04.0625	product=hypothetical protein	TCONS_00000553	XLOC_000521	LmxM.04.0625	LmxM.04:244234-245251	WT	RIB	OK	134.655	214.191	0.669627	6.55047	5e-05	0.000118977	yes	1.59067
LmxM.24.0320	product=fumarate hydratase, putative	TCONS_00004945	XLOC_004803	LmxM.24.0320	LmxM.24:90690-92340	WT	RIB	OK	44.0289	70.0327	0.669577	6.4743	5e-05	0.000118977	yes	1.59061
LmxM.08_29.2460	product=60S ribosomal protein L13, putative	TCONS_00001398	XLOC_001337	LmxM.08_29.2460	LmxM.08:130751-131414	WT	TKT	OK	1727.56	2747.42	0.669336	5.94299	5e-05	0.000118977	yes	1.59035
LmxM.27.0770	product=hypothetical protein, conserved	TCONS_00005830	XLOC_005632	LmxM.27.0770	LmxM.27:294867-298866	TKT	RIB	OK	15.797	25.1224	0.669327	6.38472	5e-05	0.000118977	yes	1.59033
LmxM.34.1470	product=choline/ethanolamine kinase, putative	TCONS_00008465	XLOC_008242	LmxM.34.1470	LmxM.34:554088-556089	WT	RIB	OK	101.733	161.784	0.66928	4.99108	5e-05	0.000118977	yes	1.59028
LmxM.19.0670	product=U3 snoRNA-associated protein UTP11, putative	TCONS_00003215	XLOC_003093	LmxM.19.0670	LmxM.19:280554-281640	TKT	RIB	OK	44.736	71.1391	0.669206	6.46793	5e-05	0.000118977	yes	1.5902
LmxM.34.5240	product=hypothetical protein, unknown function	TCONS_00008692	XLOC_008464	LmxM.34.5240	LmxM.34:1912745-1913552	WT	RIB	OK	62.5229	99.3888	0.668699	7.38967	5e-05	0.000118977	yes	1.58964
LmxM.36.5060	product=hypothetical protein, conserved	TCONS_00004018	XLOC_003892	LmxM.36.5060	LmxM.20:1929827-1931150	TKT	RIB	OK	22.7904	36.2222	0.668444	5.20304	5e-05	0.000118977	yes	1.58936
LmxM.25.0050	product=hypothetical protein, conserved	TCONS_00005309	XLOC_005113	LmxM.25.0050	LmxM.25:19441-19957	WT	RIB	OK	13.0658	20.7646	0.668329	2.8798	0.0015	0.00288186	yes	1.58923
LmxM.03.0120	product=hypothetical protein, conserved	TCONS_00000376	XLOC_000355	LmxM.03.0120	LmxM.03:31388-34166	TKT	RIB	OK	21.1335	33.582	0.668156	6.2799	5e-05	0.000118977	yes	1.58904
LmxM.33.1400	product=d-isomer specific 2-hydroxyacid dehydrogenase- like protein	TCONS_00008258	XLOC_008035	LmxM.33.1400	LmxM.33:615159-616047	TKT	RIB	OK	227.239	360.978	0.667702	5.65486	5e-05	0.000118977	yes	1.58854
LmxM.24.0210	product=transcription elongation factor, putative	TCONS_00004934	XLOC_004792	LmxM.24.0210	LmxM.24:43936-44950	TKT	RIB	OK	28.619	45.4615	0.667671	5.25514	5e-05	0.000118977	yes	1.58851
LmxM.20.0960	product=protein kinase, putative	TCONS_00003696	XLOC_003573	LmxM.20.0960	LmxM.20:3004048-3015007	WT	TKT	OK	27.1596	43.1427	0.667653	4.51883	5e-05	0.000118977	yes	1.58849
LmxM.26.0010	product=brix domain containing-like protein	TCONS_00005680	XLOC_005482	LmxM.26.0010	LmxM.26:2474-3563	TKT	RIB	OK	17.9549	28.5161	0.667401	4.28914	5e-05	0.000118977	yes	1.58821
LmxM.32.1230	product=hypothetical protein, conserved	TCONS_00007602	XLOC_007392	LmxM.32.1230	LmxM.32:452564-454406	WT	RIB	OK	14.646	23.2601	0.66735	5.03433	5e-05	0.000118977	yes	1.58815
LmxM.21.1820	product=60S ribosomal protein L37a, putative	TCONS_00004424	XLOC_004287	LmxM.21.1820	LmxM.21:717586-717865	WT	TKT	OK	1835.73	2915.15	0.667219	12.1051	5e-05	0.000118977	yes	1.58801
LmxM.36.0310	product=hypothetical protein, conserved	TCONS_00003785	XLOC_003659	LmxM.36.0310	LmxM.20:82927-83620	TKT	RIB	OK	45.1346	71.6475	0.666683	5.7266	5e-05	0.000118977	yes	1.58742
LmxM.34.2750	product=hypothetical protein, conserved	TCONS_00008769	XLOC_008541	LmxM.34.2750	LmxM.34:1030316-1031606	TKT	RIB	OK	9.89592	15.7082	0.666613	3.45844	5e-05	0.000118977	yes	1.58734
LmxM.28.2990	product=hypothetical protein, conserved	TCONS_00006381	XLOC_006175	LmxM.28.2990	LmxM.28:1119840-1120548	WT	TKT	OK	132.378	210.119	0.666549	7.15324	5e-05	0.000118977	yes	1.58727
LmxM.28.0890	product=ribonucleoside-diphosphate reductase large chain, putative	TCONS_00006116	XLOC_005911	LmxM.28.0890	LmxM.28:312910-315310	WT	TKT	OK	76.207	120.933	0.666219	4.90887	5e-05	0.000118977	yes	1.5869
LmxM.14.0500	product=hypothetical protein, unknown function	TCONS_00002396	XLOC_002298	LmxM.14.0500	LmxM.14:177678-179667	WT	RIB	OK	68.5964	108.851	0.666147	5.9798	5e-05	0.000118977	yes	1.58683
LmxM.25.2430	product=aminopeptidase P1, putative,metallo-peptidase, Clan MG, Family M24	TCONS_00005301	XLOC_005105	LmxM.25.2430	LmxM.25:875107-876708	WT	TKT	OK	37.4325	59.3909	0.665951	6.29439	5e-05	0.000118977	yes	1.58661
LmxM.33.3980	product=nucleolar protein family a member-like protein	TCONS_00008162	XLOC_007944	LmxM.33.3980	LmxM.33:1517721-1518168	TKT	RIB	OK	50.0897	79.4653	0.665811	5.30051	5e-05	0.000118977	yes	1.58646
LmxM.30.0450b	product=unspecified product	TCONS_00000112	XLOC_000106	LmxM.30.0450b	LmxM.00:190197-190833	WT	TKT	OK	715.323	1134.73	0.665683	6.14377	5e-05	0.000118977	yes	1.58632
LmxM.27.0090	product=cytochrome p450-like protein	TCONS_00005926	XLOC_005726	LmxM.27.0090	LmxM.27:20076-21855	WT	TKT	OK	56.9812	90.3901	0.665681	6.54658	5e-05	0.000118977	yes	1.58631
LmxM.36.4551	product=myosin heavy chain kinase a-like protein	TCONS_00003587	XLOC_003465	LmxM.36.4551	LmxM.20:1743662-1744670	TKT	RIB	OK	25.4997	40.4476	0.665575	4.87074	5e-05	0.000118977	yes	1.5862
LmxM.27.0450	product=RNA processing factor 1, putative,ribosome biogenesis protein	TCONS_00005797	XLOC_005599	LmxM.27.0450	LmxM.27:125896-126889	TKT	RIB	OK	31.7087	50.2891	0.665367	5.36272	5e-05	0.000118977	yes	1.58597
LmxM.09.0120	product=kinesin, putative	TCONS_00001501	XLOC_001440	LmxM.09.0120	LmxM.09:55459-58705	TKT	RIB	OK	13.9862	22.1779	0.665116	6.22567	5e-05	0.000118977	yes	1.5857
LmxM.28.1340	product=hypothetical protein, conserved	TCONS_00006164	XLOC_005959	LmxM.28.1340	LmxM.28:489293-489860	WT	TKT	OK	42.2597	67.0095	0.665081	5.24461	5e-05	0.000118977	yes	1.58566
LmxM.36.1600	product=proteasome alpha 1 subunit, putative	TCONS_00003838	XLOC_003712	LmxM.36.1600	LmxM.20:607252-608047	TKT	RIB	OK	72.0887	114.303	0.665015	7.06559	5e-05	0.000118977	yes	1.58559
LmxM.34.5160	product=hypothetical protein, conserved	TCONS_00008684	XLOC_008456	LmxM.34.5160	LmxM.34:1885026-1885947	WT	TKT	OK	41.4007	65.6197	0.664475	6.07841	5e-05	0.000118977	yes	1.58499
LmxM.33.3020	product=protein kinase, putative	TCONS_00008058	XLOC_007840	LmxM.33.3020	LmxM.33:1156456-1159267	TKT	RIB	OK	15.9303	25.2382	0.663841	6.14741	5e-05	0.000118977	yes	1.58429
LmxM.18.0620	product=60S ribosomal protein L10a, putative	TCONS_00002995	XLOC_002878	LmxM.18.0620	LmxM.18:247170-247815	WT	TKT	OK	1736.95	2751.74	0.663784	5.76824	5e-05	0.000118977	yes	1.58424
LmxM.15.0200	product=60S ribosomal protein L13a, putative	TCONS_00002533	XLOC_002435	LmxM.15.0200	LmxM.15:80358-81027	WT	TKT	OK	1416.47	2242.94	0.663094	6.25752	5e-05	0.000118977	yes	1.58347
LmxM.36.1510	product=hypothetical protein, conserved	TCONS_00003828	XLOC_003702	LmxM.36.1510	LmxM.20:560615-561140	TKT	RIB	OK	74.3301	117.689	0.662957	6.65522	5e-05	0.000118977	yes	1.58333
LmxM.36.3690	product=hypothetical protein, conserved	TCONS_00003497	XLOC_003375	LmxM.36.3690	LmxM.20:1398273-1401504	TKT	RIB	OK	23.2793	36.857	0.662891	6.1577	5e-05	0.000118977	yes	1.58325
LmxM.36.2860	product=40S ribosomal protein S24e	TCONS_00003914	XLOC_003788	LmxM.36.2860	LmxM.20:1152860-1153274	WT	TKT	OK	1849.78	2928.65	0.662883	7.50862	5e-05	0.000118977	yes	1.58324
LmxM.32.0220	product=hypothetical protein, conserved	TCONS_00007835	XLOC_007624	LmxM.32.0220	LmxM.32:61222-61834	TKT	RIB	OK	37.0035	58.579	0.662722	4.91591	5e-05	0.000118977	yes	1.58307
LmxM.24.1800	product=hypothetical protein, conserved	TCONS_00005159	XLOC_004976	LmxM.24.1800	LmxM.24:674011-674332	TKT	RIB	OK	75.4427	119.423	0.662632	6.45584	5e-05	0.000118977	yes	1.58296
LmxM.26.2660	product=hypothetical protein, conserved	TCONS_00005673	XLOC_005475	LmxM.26.2660	LmxM.26:1004370-1006854	WT	RIB	OK	26.2646	41.5635	0.662196	6.30717	5e-05	0.000118977	yes	1.58249
LmxM.20.1670	product=ribosome biogenesis protein, putative	TCONS_00004273	XLOC_004142	LmxM.20.1670	LmxM.20:3299716-3300667	TKT	RIB	OK	42.4834	67.215	0.661883	6.2333	5e-05	0.000118977	yes	1.58215
LmxM.33.1270	product=hypothetical protein, conserved	TCONS_00008245	XLOC_008022	LmxM.33.1270	LmxM.33:544082-549677	TKT	RIB	OK	28.9439	45.7898	0.661765	5.45743	5e-05	0.000118977	yes	1.58202
LmxM.27.1180	product=hypothetical protein, conserved	TCONS_00005976	XLOC_005776	LmxM.27.1180	LmxM.27:477826-479095	WT	RIB	OK	18.6996	29.5753	0.661383	4.62509	5e-05	0.000118977	yes	1.5816
LmxM.36.4340	product=hypothetical protein, unknown function	TCONS_00003565	XLOC_003443	LmxM.36.4340	LmxM.20:1659028-1660606	TKT	RIB	OK	13.1679	20.8243	0.661244	4.30663	5e-05	0.000118977	yes	1.58144
LmxM.24.1190	product=hypothetical protein, conserved	TCONS_00005037	XLOC_004895	LmxM.24.1190	LmxM.24:428061-429003	TKT	RIB	OK	64.2631	101.625	0.661188	7.10974	5e-05	0.000118977	yes	1.58139
LmxM.36.2580	product=related to multifunctional cyclin-dependent kinase pho85-like protein	TCONS_00003885	XLOC_003759	LmxM.36.2580	LmxM.20:1026571-1029547	WT	RIB	OK	67.4901	106.723	0.661124	5.02763	5e-05	0.000118977	yes	1.58131
LmxM.28.0120	product=DNA-direcetd RNA polymerase II, subunit 9, putative	TCONS_00006075	XLOC_005871	LmxM.28.0120	LmxM.28:33375-33798	WT	TKT	OK	149.63	236.595	0.661022	9.09452	5e-05	0.000118977	yes	1.5812
LmxM.33.0140	product=malate dehydrogenase	TCONS_00007900	XLOC_007689	LmxM.33.0140	LmxM.33:44234-45185	WT	RIB	OK	398.388	629.912	0.660977	5.29549	5e-05	0.000118977	yes	1.58115
LmxM.26.1640	product=40S ribosomal protein S33, putative	TCONS_00005566	XLOC_005368	LmxM.26.1640	LmxM.26:570935-571199	WT	TKT	OK	1638.17	2589.89	0.660802	12.536	5e-05	0.000118977	yes	1.58097
LmxM.29.2530	product=hypothetical protein, conserved	TCONS_00006694	XLOC_006487	LmxM.29.2530	LmxM.29:917769-918378	WT	TKT	OK	68.3271	108.018	0.660739	6.76977	5e-05	0.000118977	yes	1.5809
LmxM.32.0290	product=glucose transporter/membrane transporter D2, putative	TCONS_00007843	XLOC_007632	LmxM.32.0290	LmxM.32:94095-95979	WT	RIB	OK	124.646	197.029	0.660577	4.71127	5e-05	0.000118977	yes	1.58071
LmxM.36.4710	product=hypothetical protein, conserved	TCONS_00003603	XLOC_003481	LmxM.36.4710	LmxM.20:1800404-1802588	TKT	RIB	OK	12.1594	19.2199	0.660522	4.71696	5e-05	0.000118977	yes	1.58066
LmxM.36.5030	product=hypothetical protein, conserved	TCONS_00004015	XLOC_003889	LmxM.36.5030	LmxM.20:1921301-1922468	WT	TKT	OK	29.1012	45.9988	0.660519	5.55059	5e-05	0.000118977	yes	1.58065
LmxM.23.0540	product=acetyl-CoA synthetase, putative	TCONS_00004764	XLOC_004622	LmxM.23.0540	LmxM.23:189613-191755	WT	TKT	OK	93.5199	147.817	0.660465	4.87725	5e-05	0.000118977	yes	1.58059
LmxM.28.1640	product=hypothetical protein, conserved	TCONS_00006304	XLOC_006098	LmxM.28.1640	LmxM.28:606231-610356	WT	TKT	OK	48.2073	76.1898	0.660346	4.9589	5e-05	0.000118977	yes	1.58046
LmxM.05.0050	product=hypothetical protein, conserved	TCONS_00000621	XLOC_000588	LmxM.05.0050	LmxM.05:14862-17388	WT	RIB	OK	15.514	24.5184	0.66029	5.70404	5e-05	0.000118977	yes	1.5804
LmxM.24.2120	product=hypothetical protein, conserved	TCONS_00005202	XLOC_005013	LmxM.24.2120	LmxM.24:774284-777881	TKT	RIB	OK	18.5308	29.2761	0.6598	6.38737	5e-05	0.000118977	yes	1.57986
LmxM.34.3280	product=60S ribosomal subunit protein L31, putative	TCONS_00008823	XLOC_008595	LmxM.34.3280	LmxM.34:1255538-1256105	WT	TKT	OK	1598.88	2525.81	0.659684	6.13464	5e-05	0.000118977	yes	1.57974
LmxM.28.0430	product=hypothetical protein, conserved	TCONS_00006261	XLOC_006055	LmxM.28.0430	LmxM.28:136803-138084	WT	TKT	OK	60.7359	95.9127	0.659173	6.33488	5e-05	0.000118977	yes	1.57918
LmxM.08_29.1560	product=GTPase activator protein, putative	TCONS_00001147	XLOC_001086	LmxM.08_29.1560	LmxM.08:465663-467817	TKT	RIB	OK	14.3568	22.6718	0.659169	5.19773	5e-05	0.000118977	yes	1.57917
LmxM.30.1140	product=monoglyceride lipase, putative	TCONS_00006895	XLOC_006687	LmxM.30.1140	LmxM.30:439480-440416	TKT	RIB	OK	44.1786	69.7649	0.659153	6.39465	5e-05	0.000118977	yes	1.57916
LmxM.15.0710	product=hypothetical protein, conserved	TCONS_00002504	XLOC_002406	LmxM.15.0710	LmxM.15:271457-281558	TKT	RIB	OK	18.8878	29.8141	0.658544	4.99972	5e-05	0.000118977	yes	1.57848
LmxM.21.1180	product=hypothetical protein, conserved	TCONS_00004464	XLOC_004326	LmxM.21.1180	LmxM.21:466128-466932	TKT	RIB	OK	16.7384	26.4208	0.658507	3.7259	5e-05	0.000118977	yes	1.57845
LmxM.31.0840	product=hypothetical protein, conserved	TCONS_00007153	XLOC_006945	LmxM.31.0840	LmxM.31:306202-307762	WT	RIB	OK	85.0771	134.281	0.658408	6.14034	5e-05	0.000118977	yes	1.57834
LmxM.24.2110	product=hypothetical protein, conserved	TCONS_00005201	XLOC_005012	LmxM.24.2110	LmxM.24:772103-773609	TKT	RIB	OK	241.965	381.707	0.657667	4.82884	5e-05	0.000118977	yes	1.57753
LmxM.36.1250	product=40S ribosomal protein S9, putative	TCONS_00003416	XLOC_003294	LmxM.36.1250	LmxM.20:454637-455207	WT	TKT	OK	1288.2	2031.91	0.657475	6.34078	5e-05	0.000118977	yes	1.57732
LmxM.19.0880	product=ATG8/AUT7/APG8/PAZ2, putative	TCONS_00003237	XLOC_003115	LmxM.19.0880	LmxM.19:348384-348750	WT	RIB	OK	70.1864	110.663	0.656904	6.25633	5e-05	0.000118977	yes	1.5767
LmxM.36.4790	product=hypothetical protein, conserved	TCONS_00003611	XLOC_003489	LmxM.36.4790	LmxM.20:1831289-1834079	TKT	RIB	OK	15.9904	25.2095	0.656763	5.77914	5e-05	0.000118977	yes	1.57654
LmxM.21.1550	product=40S ribosomal protein S11, putative	TCONS_00004504	XLOC_004364	LmxM.21.1550	LmxM.21:608418-608844	WT	TKT	OK	1504.1	2370.55	0.656318	7.40481	5e-05	0.000118977	yes	1.57606
LmxM.28.2250	product=glycosomal membrane protein-like protein	TCONS_00006206	XLOC_006000	LmxM.28.2250	LmxM.28:865296-865962	WT	TKT	OK	166.902	262.972	0.655911	7.7033	5e-05	0.000118977	yes	1.57561
LmxM.36.3653	product=hypothetical protein, conserved	TCONS_00003995	XLOC_003869	LmxM.36.3653	LmxM.20:1386686-1387280	TKT	RIB	OK	32.7095	51.5369	0.655897	4.56428	5e-05	0.000118977	yes	1.57559
LmxM.17.0250	product=cystathionine beta-synthase	TCONS_00002918	XLOC_002802	LmxM.17.0250	LmxM.17:125668-126748	WT	TKT	OK	53.3735	84.0928	0.655858	6.2704	5e-05	0.000118977	yes	1.57555
LmxM.13.0560	product=60S ribosomal protein L18, putative	TCONS_00002126	XLOC_002036	LmxM.13.0560	LmxM.13:155859-156456	WT	TKT	OK	2318.15	3651.75	0.655613	6.48462	5e-05	0.000118977	yes	1.57529
LmxM.33.2040	product=hypothetical protein, unknown function	TCONS_00008283	XLOC_008060	LmxM.33.2040	LmxM.33:713212-714463	WT	RIB	OK	2.73963	4.31474	0.655293	1.79574	0.0099	0.0163625	yes	1.57494
LmxM.08_29.2461	product=60S ribosomal protein L13, putative	TCONS_00001397	XLOC_001336	LmxM.08_29.2461	LmxM.08:128834-129497	WT	TKT	OK	1730.72	2724.58	0.654661	5.81108	5e-05	0.000118977	yes	1.57425
LmxM.11.0720	product=hypothetical protein, conserved	TCONS_00001918	XLOC_001836	LmxM.11.0720	LmxM.11:273922-275884	WT	TKT	OK	71.3164	112.265	0.654598	6.0738	5e-05	0.000118977	yes	1.57418
LmxM.25.0460	product=hypothetical protein, conserved	TCONS_00005351	XLOC_005155	LmxM.25.0460	LmxM.25:139557-139959	TKT	RIB	OK	27.9382	43.9763	0.654486	3.89504	5e-05	0.000118977	yes	1.57406
LmxM.24.2110	product=hypothetical protein, conserved	TCONS_00005201	XLOC_005012	LmxM.24.2110	LmxM.24:772103-773609	WT	TKT	OK	153.723	241.965	0.654462	4.8452	5e-05	0.000118977	yes	1.57403
LmxM.30.2760	product=kinetoplast-associated protein-like protein	TCONS_00007070	XLOC_006862	LmxM.30.2760	LmxM.30:1287021-1290855	TKT	RIB	OK	27.3378	43.0285	0.654395	6.32126	5e-05	0.000118977	yes	1.57396
LmxM.34.1920	product=60S Ribosomal protein L36, putative	TCONS_00008483	XLOC_008260	LmxM.34.1920	LmxM.34:694645-694963	WT	TKT	OK	1797.2	2828.13	0.654099	9.27778	5e-05	0.000118977	yes	1.57363
LmxM.34.2860	product=hypothetical protein, conserved	TCONS_00008780	XLOC_008552	LmxM.34.2860	LmxM.34:1088866-1089322	TKT	RIB	OK	27.3695	43.0629	0.653879	3.92867	0.0001	0.000229278	yes	1.57339
LmxM.28.2470	product=MRP protein-like protein	TCONS_00006229	XLOC_006023	LmxM.28.2470	LmxM.28:948962-949841	WT	TKT	OK	58.1479	91.4732	0.653622	6.61202	5e-05	0.000118977	yes	1.57311
LmxM.08.0020	product=hypothetical protein, conserved	TCONS_00001254	XLOC_001193	LmxM.08.0020	LmxM.08:1164672-1165494	TKT	RIB	OK	37.1686	58.4628	0.653435	5.53939	5e-05	0.000118977	yes	1.57291
LmxM.04.0470	product=60S ribosomal protein L11 (L5, L16)	TCONS_00000537	XLOC_000505	LmxM.04.0470	LmxM.04:169453-170020	WT	TKT	OK	1750.46	2752.95	0.653242	6.04759	5e-05	0.000118977	yes	1.5727
LmxM.30.1440	product=hypothetical protein, unknown function	TCONS_00006930	XLOC_006722	LmxM.30.1440	LmxM.30:654792-656160	TKT	RIB	OK	9.48224	14.9118	0.653155	3.36836	5e-05	0.000118977	yes	1.5726
LmxM.18.0810	product=hypothetical protein, conserved	TCONS_00003017	XLOC_002898	LmxM.18.0810	LmxM.18:320833-322066	WT	RIB	OK	113.559	178.582	0.653144	6.48575	5e-05	0.000118977	yes	1.57259
LmxM.05.0650	product=hypothetical protein, conserved	TCONS_00000685	XLOC_000652	LmxM.05.0650	LmxM.05:226620-229185	WT	TKT	OK	66.9412	105.264	0.653045	5.60241	5e-05	0.000118977	yes	1.57248
LmxM.32.1310	product=expression-site associated gene (ESAG3), putative	TCONS_00007612	XLOC_007402	LmxM.32.1310	LmxM.32:480924-482937	TKT	RIB	OK	25.8999	40.7269	0.653034	6.09484	5e-05	0.000118977	yes	1.57247
LmxM.19.0720	product=hypothetical protein, conserved	TCONS_00003220	XLOC_003098	LmxM.19.0720	LmxM.19:311766-312594	TKT	RIB	OK	37.9763	59.7129	0.652941	5.56545	5e-05	0.000118977	yes	1.57237
LmxM.24.2220	product=hypothetical protein, conserved	TCONS_00005212	XLOC_005023	LmxM.24.2220	LmxM.24:808031-809222	TKT	RIB	OK	25.4814	40.0657	0.652925	5.26934	5e-05	0.000118977	yes	1.57235
LmxM.34.3510	product=structural maintenance of chromosome (SMC) family protein, putative	TCONS_00008846	XLOC_008618	LmxM.34.3510	LmxM.34:1328799-1332768	TKT	RIB	OK	27.5698	43.3492	0.652917	5.68753	5e-05	0.000118977	yes	1.57234
LmxM.27.1245	product=carboxypeptidase, putative	TCONS_00005983	XLOC_005783	LmxM.27.1245	LmxM.27:502629-504463	WT	RIB	OK	50.4446	79.3051	0.652715	6.17514	5e-05	0.000118977	yes	1.57212
LmxM.08_29.1800	product=40S ribosomal protein S15A, putative	TCONS_00001122	XLOC_001061	LmxM.08_29.1800	LmxM.08:381128-381521	WT	TKT	OK	1348.99	2120.67	0.65264	7.51711	5e-05	0.000118977	yes	1.57204
LmxM.36.2870	product=40S ribosomal protein S24e	TCONS_00003915	XLOC_003789	LmxM.36.2870	LmxM.20:1154124-1154538	WT	TKT	OK	1841.15	2893.29	0.6521	7.38602	5e-05	0.000118977	yes	1.57146
LmxM.18.0400	product=hypothetical protein, conserved	TCONS_00003148	XLOC_003026	LmxM.18.0400	LmxM.18:162967-164656	WT	TKT	OK	46.8031	73.5317	0.651762	6.45325	5e-05	0.000118977	yes	1.57109
LmxM.36.4350	product=hypothetical protein, conserved	TCONS_00003566	XLOC_003444	LmxM.36.4350	LmxM.20:1662045-1664724	TKT	RIB	OK	10.6094	16.6673	0.651682	4.82871	5e-05	0.000118977	yes	1.57099
LmxM.33.2970	product=hypothetical protein, conserved	TCONS_00008053	XLOC_007835	LmxM.33.2970	LmxM.33:1141994-1142570	TKT	RIB	OK	29.2471	45.9469	0.651672	4.4242	5e-05	0.000118977	yes	1.57099
LmxM.33.1270	product=hypothetical protein, conserved	TCONS_00008245	XLOC_008022	LmxM.33.1270	LmxM.33:544082-549677	WT	RIB	OK	29.148	45.7898	0.651629	5.38038	5e-05	0.000118977	yes	1.57094
LmxM.24.0240	product=WD repeat protein	TCONS_00004937	XLOC_004795	LmxM.24.0240	LmxM.24:51196-52597	TKT	RIB	OK	22.8366	35.8724	0.651528	5.27249	5e-05	0.000118977	yes	1.57083
LmxM.25.0610	product=hypothetical protein, conserved	TCONS_00005367	XLOC_005171	LmxM.25.0610	LmxM.25:204866-209291	TKT	RIB	OK	13.893	21.8217	0.651405	6.20619	5e-05	0.000118977	yes	1.5707
LmxM.28.1100	product=hypothetical protein, conserved	TCONS_00006139	XLOC_005934	LmxM.28.1100	LmxM.28:400568-403115	WT	TKT	OK	38.3596	60.2489	0.651346	6.07234	5e-05	0.000118977	yes	1.57063
LmxM.31.1635	product=hypothetical protein, conserved	TCONS_00007391	XLOC_007181	LmxM.31.1635	LmxM.31:631602-632355	TKT	RIB	OK	25.8051	40.5252	0.651163	4.48491	5e-05	0.000118977	yes	1.57043
LmxM.27.0350	product=hypothetical protein, conserved	TCONS_00005787	XLOC_005589	LmxM.27.0350	LmxM.27:93331-94819	TKT	RIB	OK	38.3529	60.2301	0.651151	6.28501	5e-05	0.000118977	yes	1.57042
LmxM.29.2200	product=hypothetical protein, conserved	TCONS_00006663	XLOC_006456	LmxM.29.2200	LmxM.29:793350-793860	WT	TKT	OK	64.9992	102.055	0.650858	6.17755	5e-05	0.000118977	yes	1.5701
LmxM.29.2580	product=reticulon domain protein, 22 kDa potentially aggravating protein (paple22)	TCONS_00006699	XLOC_006492	LmxM.29.2580	LmxM.29:950483-951077	WT	RIB	OK	96.5731	151.626	0.650825	7.77068	5e-05	0.000118977	yes	1.57006
LmxM.36.5760	product=hypothetical protein, conserved	TCONS_00004088	XLOC_003962	LmxM.36.5760	LmxM.20:2169965-2175281	TKT	RIB	OK	16.9643	26.6346	0.650802	6.20047	5e-05	0.000118977	yes	1.57004
LmxM.27.0430	product=hypothetical protein, conserved	TCONS_00005795	XLOC_005597	LmxM.27.0430	LmxM.27:119322-121155	TKT	RIB	OK	22.1716	34.7954	0.650185	5.8334	5e-05	0.000118977	yes	1.56937
LmxM.33.2050	product=ATP-dependent RNA helicase, putative	TCONS_00008284	XLOC_008061	LmxM.33.2050	LmxM.33:719839-722254	TKT	RIB	OK	34.7157	54.4669	0.649791	5.92138	5e-05	0.000118977	yes	1.56894
LmxM.36.3550	product=hypothetical protein, conserved	TCONS_00003984	XLOC_003858	LmxM.36.3550	LmxM.20:1354277-1357853	TKT	RIB	OK	21.0017	32.949	0.649725	6.45229	5e-05	0.000118977	yes	1.56887
LmxM.33.3962	product=unspecified product	TCONS_00008158	XLOC_007940	LmxM.33.3962	LmxM.33:1502135-1502468	TKT	RIB	OK	38.451	60.3113	0.649409	4.38029	0.0001	0.000229278	yes	1.56852
LmxM.20.0050	product=anti-silencing protein asf 1-like protein	TCONS_00004229	XLOC_004103	LmxM.20.0050	LmxM.20:2651565-2652042	WT	RIB	OK	23.8901	37.4685	0.649266	3.64045	0.00015	0.0003367	yes	1.56837
LmxM.34.0640	product=beta-fructofuranosidase-like protein	TCONS_00008383	XLOC_008160	LmxM.34.0640	LmxM.34:227300-230591	TKT	RIB	OK	140.294	220.023	0.649197	4.45005	5e-05	0.000118977	yes	1.5683
LmxM.08.0650	product=hypothetical protein, unknown function	TCONS_00001319	XLOC_001258	LmxM.08.0650	LmxM.08:1427137-1428004	TKT	RIB	OK	56.0198	87.8555	0.649196	6.75126	5e-05	0.000118977	yes	1.56829
LmxM.34.3290	product=60S ribosomal subunit protein L31, putative	TCONS_00008824	XLOC_008596	LmxM.34.3290	LmxM.34:1257094-1257661	WT	TKT	OK	1621.42	2541.84	0.648611	6.03315	5e-05	0.000118977	yes	1.56766
LmxM.25.1080	product=hypothetical protein, conserved	TCONS_00005269	XLOC_005076	LmxM.25.1080	LmxM.25:408213-409539	WT	RIB	OK	66.6166	104.41	0.648306	6.41913	5e-05	0.000118977	yes	1.56733
LmxM.36.1980	product=serine/threonine protein phosphatase 2B catalytic subunit A2, putative	TCONS_00003431	XLOC_003309	LmxM.36.1980	LmxM.20:771420-772644	WT	RIB	OK	53.618	84.0167	0.647958	6.5305	5e-05	0.000118977	yes	1.56695
LmxM.22.1530	product=dephospho-CoA kinase, putative	TCONS_00004583	XLOC_004442	LmxM.22.1530	LmxM.22:613704-614439	TKT	RIB	OK	27.8474	43.633	0.647876	4.5497	5e-05	0.000118977	yes	1.56686
LmxM.26.0010a	product=unspecified product	TCONS_00000048	XLOC_000048	LmxM.26.0010a	LmxM.00:284905-285994	TKT	RIB	OK	13.8113	21.6371	0.647657	3.66049	5e-05	0.000118977	yes	1.56662
LmxM.27.2290	product=hypothetical protein, conserved	TCONS_00006055	XLOC_005851	LmxM.27.2290	LmxM.27:953957-956117	TKT	RIB	OK	19.5997	30.704	0.647593	5.87574	5e-05	0.000118977	yes	1.56655
LmxM.23.0730	product=RNA-binding protein, putative	TCONS_00004868	XLOC_004726	LmxM.23.0730	LmxM.23:349125-350925	TKT	RIB	OK	4.97339	7.79002	0.647399	2.76537	5e-05	0.000118977	yes	1.56634
LmxM.19.0110	product=hypothetical protein, conserved	TCONS_00003329	XLOC_003207	LmxM.19.0110	LmxM.19:19874-20312	TKT	RIB	OK	100.075	156.725	0.647155	7.10316	5e-05	0.000118977	yes	1.56608
LmxM.08.0890	product=mitochondrial DNA polymerase beta	TCONS_00001469	XLOC_001408	LmxM.08.0890	LmxM.08:1526606-1527737	TKT	RIB	OK	22.0119	34.4659	0.646889	4.62059	5e-05	0.000118977	yes	1.56578
LmxM.36.3610	product=hypothetical protein, unknown function	TCONS_00003990	XLOC_003864	LmxM.36.3610	LmxM.20:1376454-1378086	TKT	RIB	OK	20.9477	32.7968	0.646759	5.40966	5e-05	0.000118977	yes	1.56565
LmxM.34.3050	product=hypothetical protein, conserved	TCONS_00008799	XLOC_008571	LmxM.34.3050	LmxM.34:1152558-1153782	TKT	RIB	OK	22.3493	34.9859	0.646544	4.9138	5e-05	0.000118977	yes	1.56541
LmxM.12.0500	product=hypothetical protein, unknown function	TCONS_00002113	XLOC_002023	LmxM.12.0500	LmxM.12:243916-246925	TKT	RIB	OK	8.73425	13.6712	0.646382	4.62188	5e-05	0.000118977	yes	1.56524
LmxM.10.1320	product=fatty acid desaturase, putative	TCONS_00001752	XLOC_001675	LmxM.10.1320	LmxM.10:512087-513272	TKT	RIB	OK	39.4951	61.7822	0.645515	6.48481	5e-05	0.000118977	yes	1.5643
LmxM.33.0860	product=60S ribosomal protein L13a, putative	TCONS_00007981	XLOC_007765	LmxM.33.0860	LmxM.33:362229-362898	WT	TKT	OK	1408.59	2203.07	0.645261	6.09534	5e-05	0.000118977	yes	1.56403
LmxM.34.5100	product=60S ribosomal protein L37	TCONS_00008678	XLOC_008450	LmxM.34.5100	LmxM.34:1869863-1870094	WT	TKT	OK	1076.75	1684.04	0.645245	19.2511	5e-05	0.000118977	yes	1.564
LmxM.19.0820	product=ATG8/AUT7/APG8/PAZ2, putative	TCONS_00003230	XLOC_003108	LmxM.19.0820	LmxM.19:339444-339810	WT	TKT	OK	135.023	211.121	0.644868	8.45656	5e-05	0.000118977	yes	1.56359
LmxM.29.3570	product=zinc finger-domain protein, putative	TCONS_00006559	XLOC_006352	LmxM.29.3570	LmxM.29:1273397-1274198	TKT	RIB	OK	50.6359	79.1723	0.644834	6.28482	5e-05	0.000118977	yes	1.56356
LmxM.33.0961	product=amastin-like surface protein, putative	TCONS_00007993	XLOC_007777	LmxM.33.0961	LmxM.33:398959-399550	WT	TKT	OK	269.299	420.876	0.644188	7.81281	5e-05	0.000118977	yes	1.56286
LmxM.30.1160	product=hypothetical protein, unknown function	TCONS_00006898	XLOC_006690	LmxM.30.1160	LmxM.30:447518-449408	WT	TKT	OK	133.109	207.982	0.643851	4.95319	5e-05	0.000118977	yes	1.56249
LmxM.15.1207	product=60S acidic ribosomal protein P2	TCONS_00002578	XLOC_002480	LmxM.15.1207	LmxM.15:444047-444383	WT	TKT	OK	1092.63	1707.18	0.643813	8.9652	5e-05	0.000118977	yes	1.56245
LmxM.20.1170	product=endo-1,4-beta-xylanase z precursor-like protein	TCONS_00003719	XLOC_003596	LmxM.20.1170	LmxM.20:3125761-3127015	WT	RIB	OK	24.7465	38.6621	0.643695	5.09643	5e-05	0.000118977	yes	1.56233
LmxM.34.1690	product=hypothetical protein, conserved	TCONS_00008748	XLOC_008520	LmxM.34.1690	LmxM.34:632758-634246	TKT	RIB	OK	13.4908	21.0735	0.643447	4.15361	5e-05	0.000118977	yes	1.56206
LmxM.08_29.2860	product=40S ribosomal protein S19-like protein	TCONS_00001358	XLOC_001297	LmxM.08_29.2860	LmxM.08:3016-3502	WT	TKT	OK	1433.07	2238.49	0.643419	6.82323	5e-05	0.000118977	yes	1.56202
LmxM.33.1970	product=tuzin-like protein	TCONS_00008276	XLOC_008053	LmxM.33.1970	LmxM.33:681921-682240	TKT	RIB	OK	17.0271	26.5901	0.643056	3.03954	0.02355	0.0362758	yes	1.56163
LmxM.36.0660	product=hypothetical protein, conserved	TCONS_00003357	XLOC_003235	LmxM.36.0660	LmxM.20:190094-190700	WT	TKT	OK	25.0092	39.0421	0.642567	3.93663	5e-05	0.000118977	yes	1.56111
LmxM.30.0452	product=amastin, putative	TCONS_00006827	XLOC_006619	LmxM.30.0452	LmxM.30:158839-159475	WT	TKT	OK	8.76509	13.6796	0.64218	2.38551	0.003	0.00544442	yes	1.56069
LmxM.34.0130	product=ADP-ribosylation factor, putative	TCONS_00008719	XLOC_008491	LmxM.34.0130	LmxM.34:26145-26706	TKT	RIB	OK	57.3106	89.4155	0.641724	5.89743	5e-05	0.000118977	yes	1.56019
LmxM.33.0670	product=ABC transporter-like protein	TCONS_00007962	XLOC_007746	LmxM.33.0670	LmxM.33:280349-286622	TKT	RIB	OK	17.0962	26.6721	0.641655	6.18239	5e-05	0.000118977	yes	1.56012
LmxM.28.0410	product=hypothetical protein, conserved	TCONS_00006259	XLOC_006053	LmxM.28.0410	LmxM.28:129255-131223	WT	TKT	OK	11.7034	18.255	0.641368	4.34549	5e-05	0.000118977	yes	1.5598
LmxM.36.1620	product=universal minicircle sequence binding protein	TCONS_00003840	XLOC_003714	LmxM.36.1620	LmxM.20:617614-618163	WT	TKT	OK	1362.41	2124.85	0.641204	6.50274	5e-05	0.000118977	yes	1.55963
LmxM.36.5840	product=hypothetical protein, conserved	TCONS_00004096	XLOC_003970	LmxM.36.5840	LmxM.20:2199285-2200332	TKT	RIB	OK	29.8127	46.4726	0.640453	5.19532	5e-05	0.000118977	yes	1.55882
LmxM.31.3320	product=CYC2-like cyclin, putative,cyclin 6, putative	TCONS_00007247	XLOC_007039	LmxM.31.3320	LmxM.31:1317379-1318294	WT	TKT	OK	34.4357	53.6777	0.640416	5.30401	5e-05	0.000118977	yes	1.55878
LmxM.03.0410	product=unspecified product	TCONS_00000410	XLOC_000385	LmxM.03.0410	LmxM.03:124633-126607	TKT	RIB	OK	150.76	234.932	0.639989	4.77088	5e-05	0.000118977	yes	1.55832
LmxM.32.2960	product=hypothetical protein, conserved	TCONS_00007782	XLOC_007571	LmxM.32.2960	LmxM.32:1262670-1264611	WT	TKT	OK	55.7214	86.8307	0.639975	5.46282	5e-05	0.000118977	yes	1.5583
LmxM.08_29.0850	product=high mobility group protein homolog tdp-1, putative	TCONS_00001166	XLOC_001105	LmxM.08_29.0850	LmxM.08:840161-841064	TKT	RIB	OK	87.2043	135.881	0.639869	6.25801	5e-05	0.000118977	yes	1.55819
LmxM.22.0190	product=hypothetical protein, conserved	TCONS_00004617	XLOC_004476	LmxM.22.0190	LmxM.22:77793-79137	TKT	RIB	OK	18.1991	28.3537	0.639673	4.5667	5e-05	0.000118977	yes	1.55797
LmxM.33.3500	product=ruvb-like 1 DNA helicase, putative	TCONS_00008106	XLOC_007888	LmxM.33.3500	LmxM.33:1330601-1331981	TKT	RIB	OK	49.4979	77.1137	0.63962	6.26428	5e-05	0.000118977	yes	1.55792
LmxM.29.2520	product=hypothetical protein, conserved	TCONS_00006693	XLOC_006486	LmxM.29.2520	LmxM.29:916196-917246	WT	RIB	OK	23.9445	37.3035	0.639615	4.81117	5e-05	0.000118977	yes	1.55792
LmxM.23.0540	product=acetyl-CoA synthetase, putative	TCONS_00004764	XLOC_004622	LmxM.23.0540	LmxM.23:189613-191755	WT	RIB	OK	93.5199	145.695	0.639604	4.74128	5e-05	0.000118977	yes	1.5579
LmxM.30.2290	product=phosphatidylethanolaminen-methyltransferase-lik e protein	TCONS_00007020	XLOC_006812	LmxM.30.2290	LmxM.30:1102838-1103516	TKT	RIB	OK	39.6768	61.8074	0.639482	5.18031	5e-05	0.000118977	yes	1.55777
LmxM.34.0180	product=hypothetical protein, conserved	TCONS_00008724	XLOC_008496	LmxM.34.0180	LmxM.34:33524-36113	WT	RIB	OK	22.8049	35.5075	0.638784	5.87629	5e-05	0.000118977	yes	1.55701
LmxM.22.0030	product=60S ribosomal protein L11 (L5, L16)	TCONS_00004601	XLOC_004460	LmxM.22.0030	LmxM.22:11968-12535	WT	TKT	OK	1802.08	2805.85	0.638773	5.92307	5e-05	0.000118977	yes	1.55701
LmxM.20.1170	product=endo-1,4-beta-xylanase z precursor-like protein	TCONS_00003719	XLOC_003596	LmxM.20.1170	LmxM.20:3125761-3127015	WT	TKT	OK	24.7465	38.5227	0.638483	5.04951	5e-05	0.000118977	yes	1.55669
LmxM.33.2230	product=hypothetical protein, conserved	TCONS_00008303	XLOC_008080	LmxM.33.2230	LmxM.33:810951-811425	TKT	RIB	OK	35.5093	55.274	0.638404	4.49061	5e-05	0.000118977	yes	1.55661
LmxM.34.2490	product=hypothetical protein, conserved	TCONS_00008544	XLOC_008321	LmxM.34.2490	LmxM.34:951375-956298	TKT	RIB	OK	18.5273	28.8385	0.638341	5.97152	5e-05	0.000118977	yes	1.55654
LmxM.10.0350	product=pteridine transporter ft5, putative	TCONS_00001710	XLOC_001638	LmxM.10.0350	LmxM.10:137168-139406	WT	RIB	OK	79.5652	123.801	0.637816	5.21238	5e-05	0.000118977	yes	1.55597
LmxM.25.0160	product=hypothetical protein, conserved	TCONS_00005320	XLOC_005124	LmxM.25.0160	LmxM.25:46792-47440	TKT	RIB	OK	32.7711	50.9859	0.637675	4.66824	5e-05	0.000118977	yes	1.55582
LmxM.29.0450	product=eukaryotic translation initiation factor 4e, putative	TCONS_00006622	XLOC_006415	LmxM.29.0450	LmxM.29:145988-146915	TKT	RIB	OK	24.2012	37.6402	0.637194	4.42936	5e-05	0.000118977	yes	1.5553
LmxM.36.3880	product=eukaryotic translation initiation factor 3 subunit, putative	TCONS_00003517	XLOC_003395	LmxM.36.3880	LmxM.20:1460933-1462004	TKT	RIB	OK	56.9534	88.5768	0.637148	6.16049	5e-05	0.000118977	yes	1.55525
LmxM.32.3230	product=60S ribosomal protein L44, putative	TCONS_00007808	XLOC_007597	LmxM.32.3230	LmxM.32:1395335-1395656	WT	TKT	OK	1595.4	2480.46	0.636692	9.23939	5e-05	0.000118977	yes	1.55476
LmxM.07.0810	product=cytochrome b5-like protein	TCONS_00000965	XLOC_000920	LmxM.07.0810	LmxM.07:367758-368178	WT	RIB	OK	48.9199	76.0578	0.636676	5.04142	5e-05	0.000118977	yes	1.55474
LmxM.18.1540	product=hypothetical protein, conserved	TCONS_00003094	XLOC_002972	LmxM.18.1540	LmxM.18:649172-650264	TKT	RIB	OK	42.3138	65.783	0.636586	6.37773	5e-05	0.000118977	yes	1.55465
LmxM.34.4930	product=tubulin tyrosine ligase, putative	TCONS_00008662	XLOC_008434	LmxM.34.4930	LmxM.34:1795373-1797551	TKT	RIB	OK	18.7728	29.1824	0.636458	5.56867	5e-05	0.000118977	yes	1.5545
LmxM.03.0670	product=hypothetical protein, conserved	TCONS_00000436	XLOC_000411	LmxM.03.0670	LmxM.03:236374-237994	TKT	RIB	OK	8.00452	12.4426	0.636401	3.34738	5e-05	0.000118977	yes	1.55445
LmxM.24.1840	product=lysophospholipase, putative	TCONS_00005163	XLOC_004980	LmxM.24.1840	LmxM.24:681433-682270	TKT	RIB	OK	40.879	63.5355	0.636204	5.66579	5e-05	0.000118977	yes	1.55423
LmxM.36.3360	product=hypothetical protein, conserved	TCONS_00003965	XLOC_003839	LmxM.36.3360	LmxM.20:1313990-1314662	TKT	RIB	OK	38.688	60.1081	0.635673	5.0299	5e-05	0.000118977	yes	1.55366
LmxM.18.0810	product=hypothetical protein, conserved	TCONS_00003017	XLOC_002898	LmxM.18.0810	LmxM.18:320833-322066	WT	TKT	OK	113.559	176.425	0.635613	6.30081	5e-05	0.000118977	yes	1.5536
LmxM.36.2240	product=hypothetical protein, conserved	TCONS_00003459	XLOC_003337	LmxM.36.2240	LmxM.20:879907-887755	TKT	RIB	OK	15.1937	23.5951	0.635016	5.45326	5e-05	0.000118977	yes	1.55295
LmxM.28.0420	product=hypothetical protein, conserved	TCONS_00006260	XLOC_006054	LmxM.28.0420	LmxM.28:135128-136304	WT	TKT	OK	94.129	146.134	0.634578	6.64956	5e-05	0.000118977	yes	1.55249
LmxM.24.1250	product=amastin-like surface protein-like protein	TCONS_00005045	XLOC_004903	LmxM.24.1250	LmxM.24:445617-446181	WT	RIB	OK	338.56	525.521	0.634337	8.00126	5e-05	0.000118977	yes	1.55222
LmxM.29.1920	product=hypothetical protein, unknown function	TCONS_00006502	XLOC_006296	LmxM.29.1920	LmxM.29:660705-662580	WT	RIB	OK	23.5244	36.5083	0.634066	5.96597	5e-05	0.000118977	yes	1.55193
LmxM.36.6920	product=hypothetical protein, conserved	TCONS_00004212	XLOC_004086	LmxM.36.6920	LmxM.20:2612723-2613530	TKT	RIB	OK	18.8357	29.2224	0.633605	3.73924	5e-05	0.000118977	yes	1.55144
LmxM.28.0520	product=protein kinase, putative	TCONS_00006271	XLOC_006065	LmxM.28.0520	LmxM.28:176292-177198	WT	TKT	OK	43.395	67.3141	0.63338	5.74914	5e-05	0.000118977	yes	1.55119
LmxM.30.0740	product=hypothetical protein, conserved	TCONS_00006858	XLOC_006650	LmxM.30.0740	LmxM.30:283475-284471	TKT	RIB	OK	48.811	75.6835	0.632773	6.46845	5e-05	0.000118977	yes	1.55054
LmxM.32.1230	product=hypothetical protein, conserved	TCONS_00007602	XLOC_007392	LmxM.32.1230	LmxM.32:452564-454406	TKT	RIB	OK	15.0036	23.2601	0.632548	4.80397	5e-05	0.000118977	yes	1.5503
LmxM.36.2580	product=related to multifunctional cyclin-dependent kinase pho85-like protein	TCONS_00003885	XLOC_003759	LmxM.36.2580	LmxM.20:1026571-1029547	WT	TKT	OK	67.4901	104.626	0.632489	4.802	5e-05	0.000118977	yes	1.55024
LmxM.30.2180	product=hypothetical protein, unknown function	TCONS_00007008	XLOC_006800	LmxM.30.2180	LmxM.30:1045706-1048292	WT	RIB	OK	18.389	28.5058	0.632416	5.56917	5e-05	0.000118977	yes	1.55015
LmxM.36.6100	product=hypothetical protein, conserved	TCONS_00004123	XLOC_003997	LmxM.36.6100	LmxM.20:2311466-2313140	TKT	RIB	OK	14.7596	22.8749	0.632112	4.48704	5e-05	0.000118977	yes	1.54983
LmxM.26.1900	product=hypothetical protein, conserved	TCONS_00005595	XLOC_005397	LmxM.26.1900	LmxM.26:679729-683398	TKT	RIB	OK	13.1839	20.4307	0.631957	5.83368	5e-05	0.000118977	yes	1.54967
LmxM.15.1530	product=presenilin-like aspartic peptidase, putative,presenilin-like aspartic peptidase, clan AD, family A22A, putative	TCONS_00002616	XLOC_002518	LmxM.15.1530	LmxM.15:555987-557046	TKT	RIB	OK	28.4834	44.1379	0.631896	5.1938	5e-05	0.000118977	yes	1.5496
LmxM.30.0810	product=hypothetical protein, conserved	TCONS_00006866	XLOC_006658	LmxM.30.0810	LmxM.30:306439-308332	WT	RIB	OK	92.4923	143.31	0.63173	5.08958	5e-05	0.000118977	yes	1.54943
LmxM.08_29.2370	product=60S ribosomal protein L39, putative	TCONS_00001407	XLOC_001346	LmxM.08_29.2370	LmxM.08:166833-166989	WT	TKT	OK	2105.73	3262.27	0.631559	49.4576	5e-05	0.000118977	yes	1.54923
LmxM.13.1680	product=pyrroline-5-carboxylate reductase	TCONS_00002290	XLOC_002195	LmxM.13.1680	LmxM.13:603253-604072	WT	RIB	OK	86.4006	133.85	0.631505	6.91435	5e-05	0.000118977	yes	1.54918
LmxM.34.4070	product=hypothetical protein, conserved	TCONS_00008578	XLOC_008350	LmxM.34.4070	LmxM.34:1523494-1524511	TKT	RIB	OK	31.3602	48.5743	0.631259	5.23987	5e-05	0.000118977	yes	1.54892
LmxM.33.0600	product=hypothetical protein, conserved	TCONS_00007955	XLOC_007739	LmxM.33.0600	LmxM.33:243281-245768	TKT	RIB	OK	18.6301	28.8557	0.631222	5.73715	5e-05	0.000118977	yes	1.54888
LmxM.25.1120	product=aldehyde dehydrogenase, mitochondrial precursor	TCONS_00005388	XLOC_005190	LmxM.25.1120	LmxM.25:440733-442233	WT	TKT	OK	304.9	472.233	0.631163	4.45642	5e-05	0.000118977	yes	1.54881
LmxM.36.0680	product=hypothetical protein, conserved	TCONS_00003359	XLOC_003237	LmxM.36.0680	LmxM.20:198857-201728	TKT	RIB	OK	15.5057	24.0059	0.63059	5.93701	5e-05	0.000118977	yes	1.5482
LmxM.34.0950	product=hypothetical protein, conserved	TCONS_00008413	XLOC_008190	LmxM.34.0950	LmxM.34:348547-349792	TKT	RIB	OK	33.7896	52.3028	0.63031	5.75028	5e-05	0.000118977	yes	1.5479
LmxM.34.3330	product=mitochondrial carrier protein, putative	TCONS_00008828	XLOC_008600	LmxM.34.3330	LmxM.34:1270975-1272064	TKT	RIB	OK	14.0707	21.7754	0.630005	3.62973	5e-05	0.000118977	yes	1.54757
LmxM.22.1000	product=hypothetical protein, conserved	TCONS_00004556	XLOC_004415	LmxM.22.1000	LmxM.22:399979-401743	TKT	RIB	OK	17.2693	26.7146	0.629418	5.02167	5e-05	0.000118977	yes	1.54694
LmxM.25.0430	product=hypothetical protein, conserved	TCONS_00005348	XLOC_005152	LmxM.25.0430	LmxM.25:129220-132274	TKT	RIB	OK	16.4044	25.3731	0.629216	5.46193	5e-05	0.000118977	yes	1.54673
LmxM.22.0460	product=40S ribosomal protein S15, putative	TCONS_00004643	XLOC_004502	LmxM.22.0460	LmxM.22:179021-179480	WT	TKT	OK	1351.64	2089.65	0.628553	6.63564	5e-05	0.000118977	yes	1.54601
LmxM.31.2940	product=hypothetical protein, conserved	TCONS_00007529	XLOC_007319	LmxM.31.2940	LmxM.31:1149523-1151338	WT	RIB	OK	19.2492	29.7554	0.628353	5.18451	5e-05	0.000118977	yes	1.5458
LmxM.33.2020	product=hypothetical protein, conserved	TCONS_00008281	XLOC_008058	LmxM.33.2020	LmxM.33:698251-700141	TKT	RIB	OK	38.2673	59.1448	0.628138	5.97726	5e-05	0.000118977	yes	1.54557
LmxM.31.2250	product=hypothetical protein, unknown function	TCONS_00007459	XLOC_007249	LmxM.31.2250	LmxM.31:874239-875280	WT	TKT	OK	21.4569	33.1624	0.628108	4.36797	5e-05	0.000118977	yes	1.54554
LmxM.26.1620	product=cdp-diacylglycerol synthetase-like protein	TCONS_00005564	XLOC_005366	LmxM.26.1620	LmxM.26:567497-568787	WT	TKT	OK	75.7254	117.007	0.627744	6.52985	5e-05	0.000118977	yes	1.54515
LmxM.11.0770	product=40S ribosomal protein S21, putative	TCONS_00001923	XLOC_001841	LmxM.11.0770	LmxM.11:290144-290624	WT	TKT	OK	1440.29	2225.42	0.627716	6.12731	5e-05	0.000118977	yes	1.54512
LmxM.08.0520	product=hypothetical protein, conserved	TCONS_00001305	XLOC_001244	LmxM.08.0520	LmxM.08:1357124-1364048	TKT	RIB	OK	23.2158	35.8661	0.627517	5.09996	5e-05	0.000118977	yes	1.5449
LmxM.29.3190	product=3-hydroxy-3-methylglutaryl-CoA reductase, putative	TCONS_00006766	XLOC_006558	LmxM.29.3190	LmxM.29:1144534-1145839	TKT	RIB	OK	36.3923	56.2073	0.627124	6.19165	5e-05	0.000118977	yes	1.54448
LmxM.36.3750	product=40S ribosomal protein S27-1, putative	TCONS_00003504	XLOC_003382	LmxM.36.3750	LmxM.20:1419246-1419507	WT	TKT	OK	1340.1	2069.31	0.626815	14.2701	5e-05	0.000118977	yes	1.54415
LmxM.32.1330	product=cysteine conjugate beta-lyase, aminotransferase- like protein	TCONS_00007614	XLOC_007404	LmxM.32.1330	LmxM.32:487004-488249	TKT	RIB	OK	45.9472	70.948	0.626784	6.08171	5e-05	0.000118977	yes	1.54412
LmxM.36.0550	product=cell division related protein kinase 2,cdc2-related kinase	TCONS_00003345	XLOC_003223	LmxM.36.0550	LmxM.20:152341-153277	TKT	RIB	OK	69.0659	106.642	0.626737	6.48975	5e-05	0.000118977	yes	1.54406
LmxM.36.4190	product=hypothetical protein, conserved	TCONS_00003550	XLOC_003428	LmxM.36.4190	LmxM.20:1573293-1574325	WT	RIB	OK	22.3615	34.5259	0.626664	4.40492	5e-05	0.000118977	yes	1.54399
LmxM.22.1690c	product=unspecified product	TCONS_00000168	XLOC_000161	LmxM.22.1690c	LmxM.00:511961-513923	WT	RIB	OK	7.68515	11.8628	0.626304	3.59722	5e-05	0.000118977	yes	1.5436
LmxM.22.1690b	product=unspecified product	TCONS_00000056	XLOC_000056	LmxM.22.1690b	LmxM.00:361395-362370	WT	RIB	OK	7.67998	11.8542	0.626222	2.62351	0.0013	0.00252122	yes	1.54352
LmxM.28.0680	product=hypothetical protein, conserved	TCONS_00006287	XLOC_006081	LmxM.28.0680	LmxM.28:243573-244281	WT	TKT	OK	101.472	156.624	0.626216	6.89074	5e-05	0.000118977	yes	1.54352
LmxM.36.2760	product=hypothetical protein, conserved	TCONS_00003903	XLOC_003777	LmxM.36.2760	LmxM.20:1107463-1109242	WT	RIB	OK	46.7155	72.0958	0.626015	5.93947	5e-05	0.000118977	yes	1.5433
LmxM.21.0090	product=hypothetical protein, conserved	TCONS_00004299	XLOC_004168	LmxM.21.0090	LmxM.21:21943-22495	WT	RIB	OK	40.1415	61.9315	0.625581	4.92725	5e-05	0.000118977	yes	1.54283
LmxM.30.1960	product=tryparedoxin-like protein	TCONS_00006985	XLOC_006777	LmxM.30.1960	LmxM.30:936625-937201	WT	RIB	OK	39.8896	61.524	0.625137	4.75952	5e-05	0.000118977	yes	1.54236
LmxM.26.2070	product=SUMO1/Ulp2, putative,cysteine peptidase, Clan CA, family C48, putative	TCONS_00005612	XLOC_005414	LmxM.26.2070	LmxM.26:752029-756076	TKT	RIB	OK	19.2622	29.7069	0.625028	5.81305	5e-05	0.000118977	yes	1.54224
LmxM.29.1260	product=hypothetical protein, conserved	TCONS_00006446	XLOC_006240	LmxM.29.1260	LmxM.29:421292-427286	TKT	RIB	OK	12.5033	19.282	0.624951	6.10537	5e-05	0.000118977	yes	1.54215
LmxM.30.1320	product=hypothetical protein, conserved	TCONS_00006917	XLOC_006709	LmxM.30.1320	LmxM.30:535611-543312	TKT	RIB	OK	19.101	29.4474	0.624496	5.03698	5e-05	0.000118977	yes	1.54167
LmxM.29.2065	product=hypothetical protein, conserved	TCONS_00006520	XLOC_006314	LmxM.29.2065	LmxM.29:726238-727180	WT	RIB	OK	35.1023	54.1132	0.624414	5.34351	5e-05	0.000118977	yes	1.54159
LmxM.20.0050	product=anti-silencing protein asf 1-like protein	TCONS_00004229	XLOC_004103	LmxM.20.0050	LmxM.20:2651565-2652042	TKT	RIB	OK	24.3063	37.4685	0.624349	3.54796	0.0002	0.000440905	yes	1.54151
LmxM.34.3750	product=hypothetical protein, conserved	TCONS_00008869	XLOC_008641	LmxM.34.3750	LmxM.34:1410460-1412152	TKT	RIB	OK	16.9085	26.0588	0.62402	4.77844	5e-05	0.000118977	yes	1.54117
LmxM.36.1150	product=endonuclease/exonuclease/phosphatase, putative	TCONS_00003406	XLOC_003284	LmxM.36.1150	LmxM.20:426213-428997	TKT	RIB	OK	16.1648	24.9015	0.623379	5.74855	5e-05	0.000118977	yes	1.54048
LmxM.17.0191	product=receptor-type adenylate cyclase a	TCONS_00002905	XLOC_002789	LmxM.17.0191	LmxM.17:68269-72448	WT	TKT	OK	68.4752	105.476	0.623263	4.25144	5e-05	0.000118977	yes	1.54035
LmxM.24.0670	product=protein kinase, putative	TCONS_00004983	XLOC_004841	LmxM.24.0670	LmxM.24:235413-238896	TKT	RIB	OK	25.8961	39.8859	0.62314	5.90582	5e-05	0.000118977	yes	1.54023
LmxM.27.0330	product=hypothetical protein, conserved	TCONS_00005785	XLOC_005587	LmxM.27.0330	LmxM.27:85572-87783	WT	TKT	OK	68.1186	104.915	0.623096	5.26535	5e-05	0.000118977	yes	1.54018
LmxM.26.2100	product=serine/threonine protein phosphatase-like protein	TCONS_00005615	XLOC_005417	LmxM.26.2100	LmxM.26:768673-771562	TKT	RIB	OK	14.0191	21.5908	0.623026	5.45168	5e-05	0.000118977	yes	1.5401
LmxM.19.1170	product=hypothetical protein, unknown function	TCONS_00003266	XLOC_003144	LmxM.19.1170	LmxM.19:486956-489953	TKT	RIB	OK	11.3487	17.4775	0.622972	5.15084	5e-05	0.000118977	yes	1.54004
LmxM.24.2210	product=60S ribosomal protein L12, putative	TCONS_00005211	XLOC_005022	LmxM.24.2210	LmxM.24:806812-807307	WT	TKT	OK	2032.55	3129.71	0.622736	6.30676	5e-05	0.000118977	yes	1.53979
LmxM.28.0190	product=hypothetical protein, unknown function	TCONS_00006082	XLOC_005878	LmxM.28.0190	LmxM.28:53441-54995	WT	TKT	OK	68.0151	104.728	0.62272	6.3213	5e-05	0.000118977	yes	1.53978
LmxM.34.1080	product=hypothetical protein, conserved	TCONS_00008426	XLOC_008203	LmxM.34.1080	LmxM.34:413453-414980	TKT	RIB	OK	17.7669	27.3524	0.62247	4.66176	5e-05	0.000118977	yes	1.53951
LmxM.11.1160	product=protein transport protein Sec31, putative	TCONS_00001963	XLOC_001880	LmxM.11.1160	LmxM.11:448915-452410	TKT	RIB	OK	22.8996	35.2488	0.622255	5.68217	5e-05	0.000118977	yes	1.53928
LmxM.30.0450h	product=unspecified product	TCONS_00000077	XLOC_000074	LmxM.30.0450h	LmxM.00:474038-474674	WT	TKT	OK	405.906	624.558	0.621689	6.1472	5e-05	0.000118977	yes	1.53868
LmxM.28.2790	product=hypothetical protein, unknown function	TCONS_00006361	XLOC_006155	LmxM.28.2790	LmxM.28:1051119-1052580	WT	TKT	OK	48.7484	75.0052	0.621636	6.44197	5e-05	0.000118977	yes	1.53862
LmxM.34.0180	product=hypothetical protein, conserved	TCONS_00008724	XLOC_008496	LmxM.34.0180	LmxM.34:33524-36113	WT	TKT	OK	22.8049	35.0878	0.621627	5.695	5e-05	0.000118977	yes	1.53861
LmxM.15.0270	product=replication Factor A 28 kDa subunit, putative	TCONS_00002460	XLOC_002362	LmxM.15.0270	LmxM.15:107154-107928	TKT	RIB	OK	57.6873	88.754	0.621556	6.29732	5e-05	0.000118977	yes	1.53854
LmxM.22.1410	product=centrin, putative,Ca2 -binding EF-hand protein	TCONS_00004699	XLOC_004557	LmxM.22.1410	LmxM.22:578082-578532	TKT	RIB	OK	185.39	285.205	0.621439	8.32578	5e-05	0.000118977	yes	1.53841
LmxM.16.0320	product=hypothetical protein, conserved	TCONS_00002703	XLOC_002596	LmxM.16.0320	LmxM.16:111526-115273	TKT	RIB	OK	34.4786	53.0395	0.621363	5.51621	5e-05	0.000118977	yes	1.53833
LmxM.25.1010	product=hypothetical protein, conserved	TCONS_00005261	XLOC_005068	LmxM.25.1010	LmxM.25:379860-381156	TKT	RIB	OK	24.9569	38.3914	0.621347	4.96605	5e-05	0.000118977	yes	1.53831
LmxM.16.0441	product=fucose kinase, putative	TCONS_00002716	XLOC_002609	LmxM.16.0441	LmxM.16:150155-151231	WT	TKT	OK	31.7633	48.8556	0.621163	5.51918	5e-05	0.000118977	yes	1.53811
LmxM.12.1150	product=hypothetical protein, unknown function	TCONS_00002080	XLOC_001990	LmxM.12.1150	LmxM.12:418481-421868	TKT	RIB	OK	27.8358	42.8098	0.621002	6.0219	5e-05	0.000118977	yes	1.53794
LmxM.16.1170	product=60S ribosomal protein L39, putative	TCONS_00002772	XLOC_002665	LmxM.16.1170	LmxM.16:449289-449445	WT	TKT	OK	2861.55	4400.03	0.620717	56.5611	5e-05	0.000118977	yes	1.53764
LmxM.08_29.2770	product=hypothetical protein, conserved	TCONS_00001367	XLOC_001306	LmxM.08_29.2770	LmxM.08:27620-28235	TKT	RIB	OK	44.614	68.591	0.620524	5.10783	5e-05	0.000118977	yes	1.53743
LmxM.19%3AncRNA%3Arfamscan%3A173533-173698		TCONS_00003191	XLOC_003069	LmxM.19%3AncRNA%3Arfamscan%3A173533-173698	LmxM.19:173532-173698	TKT	RIB	OK	125.699	193.25	0.620495	10.8955	0.0238	0.0366113	yes	1.5374
LmxM.36.1700	product=hypothetical protein, conserved	TCONS_00003849	XLOC_003723	LmxM.36.1700	LmxM.20:654507-656148	TKT	RIB	OK	34.1008	52.4218	0.620361	5.83506	5e-05	0.000118977	yes	1.53726
LmxM.31.3770	product=kinetoplast-associated protein p18-2, putative	TCONS_00007287	XLOC_007079	LmxM.31.3770	LmxM.31:1442839-1443238	WT	TKT	OK	201.019	308.871	0.619676	9.45142	5e-05	0.000118977	yes	1.53653
LmxM.20.0560	product=cytidine triphosphate synthase, putative	TCONS_00003660	XLOC_003538	LmxM.20.0560	LmxM.20:2835118-2836909	TKT	RIB	OK	29.7505	45.705	0.619437	5.63903	5e-05	0.000118977	yes	1.53628
LmxM.19.0060	product=40S ribosomal protein S2	TCONS_00003324	XLOC_003202	LmxM.19.0060	LmxM.19:7651-8560	WT	TKT	OK	2035.94	3127.54	0.619334	5.12285	5e-05	0.000118977	yes	1.53617
LmxM.14.1340	product=delta-6 fatty acid desaturase, putative	TCONS_00002376	XLOC_002278	LmxM.14.1340	LmxM.14:554252-555497	WT	RIB	OK	59.5592	91.4406	0.618511	6.60325	5e-05	0.000118977	yes	1.53529
LmxM.20.0460	product=hypothetical protein, conserved	TCONS_00003650	XLOC_003528	LmxM.20.0460	LmxM.20:2811350-2812478	WT	RIB	OK	37.2694	57.2057	0.618167	5.80422	5e-05	0.000118977	yes	1.53492
LmxM.34.3360	product=hypothetical protein, conserved	TCONS_00008831	XLOC_008603	LmxM.34.3360	LmxM.34:1281508-1288396	TKT	RIB	OK	13.81	21.1957	0.61806	5.82994	5e-05	0.000118977	yes	1.53481
LmxM.18.1620	product=hypothetical protein, conserved	TCONS_00003102	XLOC_002980	LmxM.18.1620	LmxM.18:671875-672307	TKT	RIB	OK	47.742	73.2571	0.617711	4.92435	5e-05	0.000118977	yes	1.53444
LmxM.30.0451	product=amastin, putative	TCONS_00006826	XLOC_006618	LmxM.30.0451	LmxM.30:153151-153778	WT	TKT	OK	197.957	303.739	0.617646	7.59622	5e-05	0.000118977	yes	1.53437
LmxM.25.1590	product=hypothetical protein, conserved	TCONS_00005438	XLOC_005240	LmxM.25.1590	LmxM.25:624556-628003	TKT	RIB	OK	10.0054	15.3509	0.617545	5.02259	5e-05	0.000118977	yes	1.53426
LmxM.28.1470	product=Qa-SNARE protein	TCONS_00006178	XLOC_005973	LmxM.28.1470	LmxM.28:544258-545293	WT	TKT	OK	62.2222	95.4515	0.617339	6.12507	5e-05	0.000118977	yes	1.53404
LmxM.26.0170	product=60S ribosomal protein L7, putative	TCONS_00005694	XLOC_005496	LmxM.26.0170	LmxM.26:40112-40871	WT	TKT	OK	1897.91	2910.6	0.616908	5.11175	5e-05	0.000118977	yes	1.53358
LmxM.28.2880	product=dynein heavy chain, putative	TCONS_00006370	XLOC_006164	LmxM.28.2880	LmxM.28:1072749-1085442	WT	TKT	OK	44.836	68.7585	0.616882	4.08527	5e-05	0.000118977	yes	1.53356
LmxM.29.0620	product=ribosome biogenesis regulatory protein (RRS1), putative	TCONS_00006640	XLOC_006433	LmxM.29.0620	LmxM.29:206493-207144	TKT	RIB	OK	43.9921	67.4612	0.616814	5.05294	5e-05	0.000118977	yes	1.53348
LmxM.33.3750	product=hypothetical protein, conserved	TCONS_00008136	XLOC_007918	LmxM.33.3750	LmxM.33:1422244-1423956	TKT	RIB	OK	15.6295	23.9664	0.616741	4.39032	5e-05	0.000118977	yes	1.53341
LmxM.33.1130	product=hypothetical protein, conserved	TCONS_00008228	XLOC_008005	LmxM.33.1130	LmxM.33:479247-486351	TKT	RIB	OK	9.93264	15.2307	0.616734	5.64831	5e-05	0.000118977	yes	1.5334
LmxM.32.1955	product=60S ribosomal protein L37	TCONS_00007677	XLOC_007466	LmxM.32.1955	LmxM.32:744744-744996	WT	TKT	OK	1281.94	1965.51	0.616573	14.4103	5e-05	0.000118977	yes	1.53323
LmxM.29.1990	product=cyclosome subunit-like protein	TCONS_00006512	XLOC_006306	LmxM.29.1990	LmxM.29:689962-696445	TKT	RIB	OK	10.7218	16.434	0.616129	6.03571	5e-05	0.000118977	yes	1.53277
LmxM.11.0675	product=hypothetical protein, conserved in leishmania	TCONS_00001914	XLOC_001832	LmxM.11.0675	LmxM.11:262869-263205	WT	TKT	OK	64.4508	98.7826	0.616058	5.3061	5e-05	0.000118977	yes	1.53268
LmxM.11.0970	product=40S ribosomal protein S5	TCONS_00001946	XLOC_001864	LmxM.11.0970	LmxM.11:377504-378077	WT	TKT	OK	1869.1	2863.94	0.615663	5.95443	5e-05	0.000118977	yes	1.53226
LmxM.22.1450	product=cyclophilin, putative	TCONS_00004703	XLOC_004561	LmxM.22.1450	LmxM.22:591567-592257	TKT	RIB	OK	16.2764	24.9395	0.615654	3.12607	5e-05	0.000118977	yes	1.53225
LmxM.32.3150	product=40S ribosomal protein S13, putative	TCONS_00007800	XLOC_007589	LmxM.32.3150	LmxM.32:1372896-1373352	WT	TKT	OK	1445.81	2215.24	0.615577	6.45258	5e-05	0.000118977	yes	1.53218
LmxM.36.1640	product=universal minicircle sequence binding protein (UMSBP), putative	TCONS_00003843	XLOC_003717	LmxM.36.1640	LmxM.20:637959-638856	WT	TKT	OK	585.122	896.326	0.615287	5.20148	5e-05	0.000118977	yes	1.53186
LmxM.32.2350	product=hypothetical protein, conserved	TCONS_00007719	XLOC_007508	LmxM.32.2350	LmxM.32:934781-937364	TKT	RIB	OK	20.2122	30.9611	0.615229	5.68578	5e-05	0.000118977	yes	1.5318
LmxM.24.0640	product=MCAK-like kinesin, putative	TCONS_00004980	XLOC_004838	LmxM.24.0640	LmxM.24:224103-225837	TKT	RIB	OK	46.5135	71.2411	0.615061	5.53171	5e-05	0.000118977	yes	1.53162
LmxM.36.1070	product=ribosomal protein L24, putative	TCONS_00003398	XLOC_003276	LmxM.36.1070	LmxM.20:408927-409302	WT	TKT	OK	950.88	1456.3	0.614971	8.06244	5e-05	0.000118977	yes	1.53153
LmxM.23.0050	product=cyclophilin, putative,peptidyl-prolyl cis-trans isomerase, putative	TCONS_00004712	XLOC_004570	LmxM.23.0050	LmxM.23:12676-13549	TKT	RIB	OK	37.2909	57.1109	0.614942	5.13401	5e-05	0.000118977	yes	1.5315
LmxM.33.3940	product=phosphatidylinositol 3-kinase-like protein	TCONS_00008156	XLOC_007938	LmxM.33.3940	LmxM.33:1486370-1494257	TKT	RIB	OK	22.905	35.0775	0.614881	4.39187	5e-05	0.000118977	yes	1.53143
LmxM.31.0400	product=ATP-dependent RNA helicase, putative	TCONS_00007353	XLOC_007143	LmxM.31.0400	LmxM.31:154469-156338	WT	TKT	OK	31.9015	48.8499	0.614729	5.7824	5e-05	0.000118977	yes	1.53127
LmxM.19.0530	product=hypothetical protein, conserved	TCONS_00003200	XLOC_003078	LmxM.19.0530	LmxM.19:201313-204037	TKT	RIB	OK	19.4176	29.7324	0.614669	5.80593	5e-05	0.000118977	yes	1.53121
LmxM.10.0630	product=flagellar glycoprotein-like protein	TCONS_00001774	XLOC_001692	LmxM.10.0630	LmxM.10:274038-275847	TKT	RIB	OK	44.0121	67.3869	0.614569	5.62626	5e-05	0.000118977	yes	1.5311
LmxM.29.2390	product=hypothetical protein, conserved	TCONS_00006682	XLOC_006475	LmxM.29.2390	LmxM.29:868403-879770	TKT	RIB	OK	14.5685	22.3058	0.614567	4.9341	5e-05	0.000118977	yes	1.5311
LmxM.21.0090	product=hypothetical protein, conserved	TCONS_00004299	XLOC_004168	LmxM.21.0090	LmxM.21:21943-22495	TKT	RIB	OK	40.4708	61.9315	0.613795	4.84323	5e-05	0.000118977	yes	1.53028
LmxM.07.0805	product=phosphoacetylglucosamine mutase-like protein,acetylglucosaminephosphomutase, putative,N-acetylglucosamine-phosphate mutase, putative	TCONS_00000964	XLOC_000919	LmxM.07.0805	LmxM.07:364771-366565	WT	RIB	OK	51.0038	78.0379	0.613571	5.89436	5e-05	0.000118977	yes	1.53004
LmxM.11.0330	product=PIF1 helicase-like protein, putative,DNA repair and recombination protein, mitochondrial precursor, putative	TCONS_00001875	XLOC_001793	LmxM.11.0330	LmxM.11:101940-104910	WT	RIB	OK	17.8089	27.2434	0.613307	5.43434	5e-05	0.000118977	yes	1.52976
LmxM.32.1910	product=hypothetical protein, conserved	TCONS_00007672	XLOC_007461	LmxM.32.1910	LmxM.32:727636-729391	TKT	RIB	OK	20.267	31.0037	0.613306	4.98639	5e-05	0.000118977	yes	1.52976
LmxM.27.0510	product=calpain-like cysteine peptidase, putative,cysteine peptidase, Clan CA, family C2, putative	TCONS_00005803	XLOC_005605	LmxM.27.0510	LmxM.27:190106-203132	TKT	RIB	OK	16.1802	24.7385	0.612531	4.17666	5e-05	0.000118977	yes	1.52894
LmxM.34.3760	product=60S ribosomal protein L27A/L29, putative	TCONS_00008870	XLOC_008642	LmxM.34.3760	LmxM.34:1414115-1414553	WT	TKT	OK	2384.85	3646.2	0.612494	6.46807	5e-05	0.000118977	yes	1.5289
LmxM.30.0440	product=unspecified product	TCONS_00000026	XLOC_000026	LmxM.30.0440	LmxM.00:124631-126806	TKT	RIB	OK	234.398	358.247	0.611997	4.31932	5e-05	0.000118977	yes	1.52837
LmxM.18.1400	product=60S ribosomal protein L34, putative	TCONS_00003078	XLOC_002957	LmxM.18.1400	LmxM.18:576010-576517	WT	TKT	OK	1836.33	2806.43	0.611915	6.53518	5e-05	0.000118977	yes	1.52828
LmxM.21.1170	product=surface antigen-like protein	TCONS_00004463	XLOC_004325	LmxM.21.1170	LmxM.21:463492-464878	WT	RIB	OK	111.217	169.962	0.611837	5.54721	5e-05	0.000118977	yes	1.5282
LmxM.20.1380	product=hypothetical protein, conserved	TCONS_00003747	XLOC_003621	LmxM.20.1380	LmxM.20:3229362-3233106	TKT	RIB	OK	36.0101	55.0059	0.611183	5.52033	5e-05	0.000118977	yes	1.52751
LmxM.28.2010	product=hypothetical protein, conserved	TCONS_00006341	XLOC_006135	LmxM.28.2010	LmxM.28:788186-789836	WT	RIB	OK	23.1105	35.2961	0.610961	5.3107	5e-05	0.000118977	yes	1.52728
LmxM.07.0230	product=hypothetical protein, conserved	TCONS_00001020	XLOC_000970	LmxM.07.0230	LmxM.07:87403-87763	WT	TKT	OK	69.1524	105.609	0.610881	5.74531	5e-05	0.000118977	yes	1.52719
LmxM.14.1320	product=serine hydroxymethyltransferase, putative	TCONS_00002374	XLOC_002276	LmxM.14.1320	LmxM.14:546626-548024	TKT	RIB	OK	206.259	314.963	0.610722	4.53653	5e-05	0.000118977	yes	1.52703
LmxM.11.0675	product=hypothetical protein, conserved in leishmania	TCONS_00001914	XLOC_001832	LmxM.11.0675	LmxM.11:262869-263205	WT	RIB	OK	64.4508	98.399	0.610445	5.24977	5e-05	0.000118977	yes	1.52673
LmxM.07.0180	product=hypothetical protein, unknown function	TCONS_00001015	XLOC_000965	LmxM.07.0180	LmxM.07:70067-76379	WT	TKT	OK	8.92351	13.6173	0.609756	5.55893	5e-05	0.000118977	yes	1.526
LmxM.12.0500	product=hypothetical protein, unknown function	TCONS_00002113	XLOC_002023	LmxM.12.0500	LmxM.12:243916-246925	WT	RIB	OK	8.95913	13.6712	0.609709	4.38795	5e-05	0.000118977	yes	1.52595
LmxM.08_29.2650	product=hypothetical protein, conserved	TCONS_00001379	XLOC_001318	LmxM.08_29.2650	LmxM.08:60934-64057	TKT	RIB	OK	18.726	28.5572	0.608815	5.59505	5e-05	0.000118977	yes	1.525
LmxM.32.3160	product=hypothetical protein, conserved	TCONS_00007801	XLOC_007590	LmxM.32.3160	LmxM.32:1373969-1375439	TKT	RIB	OK	20.6005	31.4126	0.608665	4.65448	5e-05	0.000118977	yes	1.52485
LmxM.36.1490	product=hypothetical protein, conserved	TCONS_00003826	XLOC_003700	LmxM.36.1490	LmxM.20:551614-555214	TKT	RIB	OK	32.507	49.5648	0.608565	5.38505	5e-05	0.000118977	yes	1.52474
LmxM.21.1040	product=kinesin, putative	TCONS_00004399	XLOC_004266	LmxM.21.1040	LmxM.21:410772-417162	TKT	RIB	OK	32.4197	49.4252	0.608374	4.40759	5e-05	0.000118977	yes	1.52454
LmxM.33.3700	product=hypothetical protein, conserved	TCONS_00008130	XLOC_007912	LmxM.33.3700	LmxM.33:1405507-1406884	TKT	RIB	OK	36.5434	55.6727	0.607358	5.96242	5e-05	0.000118977	yes	1.52347
LmxM.20.0650	product=rRNA biogenesis protein-like protein	TCONS_00003668	XLOC_003546	LmxM.20.0650	LmxM.20:2870539-2872756	TKT	RIB	OK	25.1266	38.2769	0.607257	5.56493	5e-05	0.000118977	yes	1.52336
LmxM.28.0140	product=pantothenate kinase subunit, putative	TCONS_00006077	XLOC_005873	LmxM.28.0140	LmxM.28:35880-40266	WT	TKT	OK	105.093	160.044	0.606794	4.23859	5e-05	0.000118977	yes	1.52288
LmxM.28.0800	product=calmodulin-like protein	TCONS_00006104	XLOC_005899	LmxM.28.0800	LmxM.28:278806-279271	WT	TKT	OK	149.712	227.935	0.606436	8.06112	5e-05	0.000118977	yes	1.52249
LmxM.31.1860	product=hypothetical protein, conserved	TCONS_00007416	XLOC_007206	LmxM.31.1860	LmxM.31:711897-713142	WT	TKT	OK	35.2449	53.6474	0.606094	5.81081	5e-05	0.000118977	yes	1.52213
LmxM.26.0230	product=hypothetical protein, unknown function	TCONS_00005701	XLOC_005503	LmxM.26.0230	LmxM.26:54627-55755	WT	RIB	OK	35.7907	54.4741	0.605985	5.71481	5e-05	0.000118977	yes	1.52202
LmxM.15.1240	product=nucleoside transporter 1, putative	TCONS_00002582	XLOC_002484	LmxM.15.1240	LmxM.15:456683-458159	WT	TKT	OK	2144.01	3262.52	0.605674	4.63336	5e-05	0.000118977	yes	1.52169
LmxM.30.0070	product=helicase-like protein	TCONS_00006787	XLOC_006579	LmxM.30.0070	LmxM.30:17545-20398	WT	RIB	OK	32.7459	49.8276	0.605634	5.5484	5e-05	0.000118977	yes	1.52164
LmxM.25.0690	product=hypothetical protein, conserved	TCONS_00005379	XLOC_005181	LmxM.25.0690	LmxM.25:240693-243867	WT	TKT	OK	80.4093	122.353	0.605614	4.50645	5e-05	0.000118977	yes	1.52163
LmxM.30.2620	product=hypothetical protein, conserved	TCONS_00007053	XLOC_006845	LmxM.30.2620	LmxM.30:1235505-1236273	TKT	RIB	OK	12.6452	19.2412	0.605611	3.01947	0.00045	0.000940352	yes	1.52162
LmxM.20.0630	product=hypothetical protein, conserved	TCONS_00003666	XLOC_003544	LmxM.20.0630	LmxM.20:2860481-2864117	TKT	RIB	OK	12.9067	19.6389	0.605593	5.51352	5e-05	0.000118977	yes	1.52161
LmxM.08_29.0020	product=transcription factor-like protein	TCONS_00001251	XLOC_001190	LmxM.08_29.0020	LmxM.08:1149820-1152958	TKT	RIB	OK	40.197	61.1371	0.604961	5.07023	5e-05	0.000118977	yes	1.52094
LmxM.36.5820	product=mkiaa0324 protein-like protein	TCONS_00004094	XLOC_003968	LmxM.36.5820	LmxM.20:2193381-2194884	WT	TKT	OK	28.1136	42.7538	0.604783	5.61571	5e-05	0.000118977	yes	1.52075
LmxM.34.0290	product=hypothetical protein, conserved	TCONS_00008354	XLOC_008131	LmxM.34.0290	LmxM.34:66097-71001	TKT	RIB	OK	24.819	37.743	0.604767	6.15283	5e-05	0.000118977	yes	1.52073
LmxM.16.1660	product=hypothetical protein, conserved	TCONS_00002664	XLOC_002561	LmxM.16.1660	LmxM.16:673335-684918	WT	RIB	OK	48.2776	73.404	0.604506	4.17202	5e-05	0.000118977	yes	1.52046
LmxM.14.1450	product=hypothetical protein, conserved	TCONS_00002388	XLOC_002290	LmxM.14.1450	LmxM.14:595647-597705	TKT	RIB	OK	30.5639	46.4539	0.603973	5.92599	5e-05	0.000118977	yes	1.51989
LmxM.16.1470	product=kinesin, putative	TCONS_00002804	XLOC_002697	LmxM.16.1470	LmxM.16:598047-601206	WT	TKT	OK	100.45	152.663	0.603883	3.95708	5e-05	0.000118977	yes	1.51979
LmxM.32.1680	product=thiamine biosynthesis-like protein	TCONS_00007652	XLOC_007441	LmxM.32.1680	LmxM.32:650050-652438	TKT	RIB	OK	29.261	44.4669	0.603751	5.89909	5e-05	0.000118977	yes	1.51966
LmxM.34.0240	product=60S ribosomal protein L30	TCONS_00008349	XLOC_008126	LmxM.34.0240	LmxM.34:55237-55552	WT	RIB	OK	3609.65	5485.14	0.603668	8.56863	5e-05	0.000118977	yes	1.51958
LmxM.36.3740	product=60S ribosomal protein L34, putative	TCONS_00003503	XLOC_003381	LmxM.36.3740	LmxM.20:1418005-1418512	WT	TKT	OK	2481.65	3770.66	0.60352	6.4853	5e-05	0.000118977	yes	1.51942
LmxM.33.3140	product=hypothetical protein, conserved	TCONS_00008070	XLOC_007852	LmxM.33.3140	LmxM.33:1204867-1205635	WT	RIB	OK	63.6811	96.7543	0.603461	6.32672	5e-05	0.000118977	yes	1.51936
LmxM.29.2500	product=tyrosine/dopa decarboxylase, putative	TCONS_00006692	XLOC_006485	LmxM.29.2500	LmxM.29:914031-914864	TKT	RIB	OK	43.19	65.6144	0.603314	5.25025	5e-05	0.000118977	yes	1.5192
LmxM.34.5090	product=hypothetical protein, conserved	TCONS_00008677	XLOC_008449	LmxM.34.5090	LmxM.34:1867368-1869123	TKT	RIB	OK	33.5862	51.0092	0.602891	5.71619	5e-05	0.000118977	yes	1.51875
LmxM.24.0040	product=60S ribosomal protein L17, putative	TCONS_00004918	XLOC_004776	LmxM.24.0040	LmxM.24:7919-8420	WT	TKT	OK	1448.71	2199.84	0.602625	5.93917	5e-05	0.000118977	yes	1.51848
LmxM.36.2290	product=protein kinase, putative,serine/threonine protein kinase, putative	TCONS_00003464	XLOC_003342	LmxM.36.2290	LmxM.20:901335-902781	WT	TKT	OK	10.3075	15.6516	0.60261	3.33467	5e-05	0.000118977	yes	1.51847
LmxM.33.4550	product=cell differentiation protein-like protein	TCONS_00008201	XLOC_007983	LmxM.33.4550	LmxM.33:1629669-1630752	TKT	RIB	OK	42.4572	64.4688	0.602593	6.03538	5e-05	0.000118977	yes	1.51844
LmxM.32.2330	product=hypothetical protein, unknown function	TCONS_00007717	XLOC_007506	LmxM.32.2330	LmxM.32:927131-930314	TKT	RIB	OK	14.3631	21.8073	0.60244	5.6345	5e-05	0.000118977	yes	1.51829
LmxM.32.0650	product=hypothetical protein, conserved	TCONS_00007542	XLOC_007332	LmxM.32.0650	LmxM.32:217668-221880	TKT	RIB	OK	44.6834	67.8265	0.602109	4.29684	5e-05	0.000118977	yes	1.51794
LmxM.16.0040	product=hypothetical protein, conserved	TCONS_00002669	XLOC_002566	LmxM.16.0040	LmxM.16:7417-8371	TKT	RIB	OK	47.6721	72.351	0.601869	5.88855	5e-05	0.000118977	yes	1.51768
LmxM.26.0180	product=60S ribosomal protein L7, putative	TCONS_00005695	XLOC_005497	LmxM.26.0180	LmxM.26:41829-42702	WT	TKT	OK	1013.3	1537.64	0.601654	4.76367	5e-05	0.000118977	yes	1.51746
LmxM.26.1260	product=hypothetical protein, unknown function	TCONS_00005527	XLOC_005329	LmxM.26.1260	LmxM.26:409375-413248	WT	RIB	OK	35.5383	53.9264	0.601618	5.41568	5e-05	0.000118977	yes	1.51742
LmxM.24.0380	product=ppg3-related protein-like protein	TCONS_00004952	XLOC_004810	LmxM.24.0380	LmxM.24:123360-126336	WT	TKT	OK	26.2541	39.8361	0.601531	5.394	5e-05	0.000118977	yes	1.51733
LmxM.09.1540	product=hypothetical protein, conserved	TCONS_00001674	XLOC_001602	LmxM.09.1540	LmxM.09:538883-540707	WT	TKT	OK	21.2392	32.2268	0.601534	5.06121	5e-05	0.000118977	yes	1.51733
LmxM.08_29.2830	product=hypothetical protein, conserved	TCONS_00001361	XLOC_001300	LmxM.08_29.2830	LmxM.08:10695-11328	WT	RIB	OK	235.502	357.331	0.601524	7.29529	5e-05	0.000118977	yes	1.51732
LmxM.08_29.2600	product=poly(A) polymerase, putative	TCONS_00001384	XLOC_001323	LmxM.08_29.2600	LmxM.08:79486-81862	WT	TKT	OK	90.8997	137.906	0.601336	5.53195	5e-05	0.000118977	yes	1.51712
LmxM.34.1100	product=hypothetical protein, conserved	TCONS_00008428	XLOC_008205	LmxM.34.1100	LmxM.34:420825-422844	WT	RIB	OK	11.7001	17.7477	0.601111	4.12193	5e-05	0.000118977	yes	1.51688
LmxM.31.1160	product=long chain polyunsaturated fatty acid elongation enzyme-like protein	TCONS_00007186	XLOC_006978	LmxM.31.1160	LmxM.31:450788-451934	WT	TKT	OK	44.3666	67.2988	0.601108	6.33912	5e-05	0.000118977	yes	1.51688
LmxM.18.1610	product=hypothetical protein, conserved	TCONS_00003101	XLOC_002979	LmxM.18.1610	LmxM.18:668155-670120	TKT	RIB	OK	17.9888	27.2819	0.600849	4.98113	5e-05	0.000118977	yes	1.5166
LmxM.18.0720	product=hypothetical protein, conserved	TCONS_00003008	XLOC_002889	LmxM.18.0720	LmxM.18:296608-299164	TKT	RIB	OK	12.4629	18.9011	0.600831	4.81895	5e-05	0.000118977	yes	1.51659
LmxM.36.1170	product=hypothetical protein, conserved	TCONS_00003408	XLOC_003286	LmxM.36.1170	LmxM.20:433530-435444	WT	RIB	OK	103.76	157.3	0.600269	4.64199	5e-05	0.000118977	yes	1.516
LmxM.15.1203	product=60S acidic ribosomal protein P2	TCONS_00002577	XLOC_002479	LmxM.15.1203	LmxM.15:442745-443081	WT	TKT	OK	1118.89	1695.89	0.599979	8.36201	5e-05	0.000118977	yes	1.51569
LmxM.21.1340	product=ATP synthase, putative	TCONS_00004481	XLOC_004343	LmxM.21.1340	LmxM.21:531280-532732	TKT	RIB	OK	36.9005	55.9074	0.599397	5.69777	5e-05	0.000118977	yes	1.51509
LmxM.08.0590	product=hypothetical protein, unknown function	TCONS_00001313	XLOC_001252	LmxM.08.0590	LmxM.08:1388071-1388842	WT	TKT	OK	44.4779	67.3823	0.599281	5.35414	5e-05	0.000118977	yes	1.51496
LmxM.03.0400	product=unspecified product	TCONS_00000409	XLOC_000384	LmxM.03.0400	LmxM.03:120510-121395	WT	RIB	OK	380.09	575.753	0.599108	5.17309	5e-05	0.000118977	yes	1.51478
LmxM.08_29.1710	product=MutS-like protein	TCONS_00001130	XLOC_001069	LmxM.08_29.1710	LmxM.08:401719-405010	WT	RIB	OK	11.602	17.572	0.598904	5.19675	5e-05	0.000118977	yes	1.51457
LmxM.36.3850	product=hypothetical protein, conserved	TCONS_00003514	XLOC_003392	LmxM.36.3850	LmxM.20:1450007-1450685	TKT	RIB	OK	47.6949	72.2255	0.598675	5.04301	5e-05	0.000118977	yes	1.51432
LmxM.27.1750	product=dynein heavy chain, putative	TCONS_00005988	XLOC_005788	LmxM.27.1750	LmxM.27:695618-709031	TKT	RIB	OK	12.6284	19.1202	0.598433	4.30116	5e-05	0.000118977	yes	1.51406
LmxM.36.0535	product=small nuclear ribonucleaoprotein, putative	TCONS_00003809	XLOC_003683	LmxM.36.0535	LmxM.20:147773-148199	TKT	RIB	OK	48.4613	73.3597	0.598153	4.69085	0.0001	0.000229278	yes	1.51378
LmxM.36.4280	product=hypothetical protein, conserved	TCONS_00003559	XLOC_003437	LmxM.36.4280	LmxM.20:1624870-1627336	TKT	RIB	OK	18.5404	28.0652	0.59811	5.6637	5e-05	0.000118977	yes	1.51373
LmxM.29.2430	product=hypothetical protein, conserved	TCONS_00006686	XLOC_006479	LmxM.29.2430	LmxM.29:888269-891917	TKT	RIB	OK	22.3413	33.8068	0.597599	5.45815	5e-05	0.000118977	yes	1.5132
LmxM.31.2410	product=hypothetical protein, conserved	TCONS_00007475	XLOC_007265	LmxM.31.2410	LmxM.31:937472-944012	WT	RIB	OK	34.9086	52.8231	0.597586	4.0378	5e-05	0.000118977	yes	1.51318
LmxM.29.3650	product=ribosomal protein L15, putative	TCONS_00006567	XLOC_006360	LmxM.29.3650	LmxM.29:1296384-1296999	WT	TKT	OK	2093.07	3166.99	0.597491	5.66432	5e-05	0.000118977	yes	1.51308
LmxM.34.2930	product=hypothetical protein, conserved	TCONS_00008787	XLOC_008559	LmxM.34.2930	LmxM.34:1110737-1112402	TKT	RIB	OK	13.8496	20.9539	0.597376	4.10816	5e-05	0.000118977	yes	1.51296
LmxM.36.3810	product=aminomethyltransferase, mitochondrial precursor, putative	TCONS_00003510	XLOC_003388	LmxM.36.3810	LmxM.20:1435313-1436447	TKT	RIB	OK	21.0714	31.8785	0.597298	4.19339	5e-05	0.000118977	yes	1.51288
LmxM.29.2230	product=hypothetical protein, unknown function	TCONS_00006666	XLOC_006459	LmxM.29.2230	LmxM.29:807662-808415	TKT	RIB	OK	32.8725	49.7296	0.597223	4.57718	5e-05	0.000118977	yes	1.5128
LmxM.08_29.1335	product=hypothetical protein	TCONS_00001419	XLOC_001358	LmxM.08_29.1335	LmxM.08:619816-620503	TKT	RIB	OK	13.4774	20.3879	0.59717	2.87248	0.0007	0.00141882	yes	1.51275
LmxM.33.4340	product=20s proteasome beta 7 subunit, (putative)	TCONS_00008198	XLOC_007980	LmxM.33.4340	LmxM.33:1618391-1619054	TKT	RIB	OK	98.5374	149.043	0.596985	6.50061	5e-05	0.000118977	yes	1.51255
LmxM.24.0910	product=minchromosome maintenance (MCM) complex subunit, putative	TCONS_00005008	XLOC_004866	LmxM.24.0910	LmxM.24:319799-322205	WT	RIB	OK	20.0289	30.2924	0.596869	5.51453	5e-05	0.000118977	yes	1.51243
LmxM.19.0590	product=protein kinase, putative	TCONS_00003207	XLOC_003085	LmxM.19.0590	LmxM.19:245896-250456	TKT	RIB	OK	21.932	33.1696	0.596825	5.58792	5e-05	0.000118977	yes	1.51238
LmxM.29.3180	product=hypothetical protein, conserved	TCONS_00006765	XLOC_006557	LmxM.29.3180	LmxM.29:1141922-1142348	TKT	RIB	OK	43.4687	65.725	0.596464	4.42053	5e-05	0.000118977	yes	1.51201
LmxM.15.0650	product=hypothetical protein, unknown function	TCONS_00002498	XLOC_002400	LmxM.15.0650	LmxM.15:248928-251079	WT	RIB	OK	72.0909	108.997	0.596394	5.42163	5e-05	0.000118977	yes	1.51194
LmxM.33.4310	product=coatomer alpha subunit, putative	TCONS_00008195	XLOC_007977	LmxM.33.4310	LmxM.33:1611487-1615078	TKT	RIB	OK	42.4238	64.1395	0.596339	4.52373	5e-05	0.000118977	yes	1.51188
LmxM.10.0200	product=mitogen-activated protein kinase, putative (MPK10)	TCONS_00001694	XLOC_001622	LmxM.10.0200	LmxM.10:70888-72112	WT	RIB	OK	76.0393	114.933	0.595982	5.88769	5e-05	0.000118977	yes	1.51149
LmxM.30.2410	product=hypothetical protein, unknown function	TCONS_00007032	XLOC_006824	LmxM.30.2410	LmxM.30:1165293-1165905	WT	TKT	OK	33.1599	50.1188	0.595915	4.29596	5e-05	0.000118977	yes	1.51143
LmxM.31.3070	product=hypothetical protein, conserved	TCONS_00007222	XLOC_007014	LmxM.31.3070	LmxM.31:1201326-1202697	TKT	RIB	OK	28.7717	43.4827	0.595789	5.34189	5e-05	0.000118977	yes	1.5113
LmxM.33.3230	product=hypothetical protein, conserved	TCONS_00008079	XLOC_007861	LmxM.33.3230	LmxM.33:1238343-1245039	TKT	RIB	OK	19.5364	29.5147	0.595265	5.08557	5e-05	0.000118977	yes	1.51075
LmxM.32.2770	product=ubiquitin-conjugating enzyme, putative	TCONS_00007762	XLOC_007551	LmxM.32.2770	LmxM.32:1117971-1118697	TKT	RIB	OK	43.7724	66.1121	0.594894	5.06844	5e-05	0.000118977	yes	1.51036
LmxM.36.3270	product=60S ribosomal protein L22, putative	TCONS_00003956	XLOC_003830	LmxM.36.3270	LmxM.20:1282549-1282939	WT	TKT	OK	1948.64	2943.12	0.594875	6.82193	5e-05	0.000118977	yes	1.51035
LmxM.27.0090	product=cytochrome p450-like protein	TCONS_00005926	XLOC_005726	LmxM.27.0090	LmxM.27:20076-21855	TKT	RIB	OK	90.3901	136.506	0.594727	5.01936	5e-05	0.000118977	yes	1.51019
LmxM.33.3520	product=peroxisome biosynthesis protein-like protein	TCONS_00008108	XLOC_007890	LmxM.33.3520	LmxM.33:1334918-1337783	TKT	RIB	OK	26.416	39.889	0.594579	5.54475	5e-05	0.000118977	yes	1.51003
LmxM.24.1640	product=hypothetical protein, conserved	TCONS_00005107	XLOC_004948	LmxM.24.1640	LmxM.24:622662-624402	WT	TKT	OK	68.9403	104.098	0.594527	5.48563	5e-05	0.000118977	yes	1.50997
LmxM.34.2190	product=60S ribosomal protein L12, putative	TCONS_00008513	XLOC_008290	LmxM.34.2190	LmxM.34:805732-806227	WT	TKT	OK	1461.65	2206.93	0.594438	5.95819	5e-05	0.000118977	yes	1.50989
LmxM.34.2880	product=hypothetical protein, conserved	TCONS_00008782	XLOC_008554	LmxM.34.2880	LmxM.34:1092923-1093349	TKT	RIB	OK	53.7686	81.1826	0.594405	4.89138	5e-05	0.000118977	yes	1.50985
LmxM.34.3440	product=hypothetical protein, conserved	TCONS_00008839	XLOC_008611	LmxM.34.3440	LmxM.34:1309110-1309464	TKT	RIB	OK	42.2201	63.7415	0.594304	4.27243	5e-05	0.000118977	yes	1.50974
LmxM.33.1490	product=hypothetical protein, conserved	TCONS_00008268	XLOC_008045	LmxM.33.1490	LmxM.33:648131-649190	TKT	RIB	OK	62.4012	94.2046	0.594223	6.1294	5e-05	0.000118977	yes	1.50966
LmxM.29.0690	product=40S ribosomal protein S30, putative	TCONS_00006646	XLOC_006439	LmxM.29.0690	LmxM.29:219190-219391	WT	TKT	OK	1441.93	2176.62	0.594093	24.6467	5e-05	0.000118977	yes	1.50952
LmxM.10.1180	product=hypothetical protein, conserved	TCONS_00001833	XLOC_001751	LmxM.10.1180	LmxM.10:460638-461061	TKT	RIB	OK	48.2457	72.82	0.593934	4.62407	5e-05	0.000118977	yes	1.50936
LmxM.34.0150	product=hypothetical protein, conserved	TCONS_00008721	XLOC_008493	LmxM.34.0150	LmxM.34:28607-29480	WT	RIB	OK	45.9075	69.2894	0.593906	5.87319	5e-05	0.000118977	yes	1.50933
LmxM.19.0600	product=hypothetical protein, unknown function	TCONS_00003208	XLOC_003086	LmxM.19.0600	LmxM.19:256187-258416	WT	RIB	OK	36.565	55.1771	0.593606	5.62783	5e-05	0.000118977	yes	1.50901
LmxM.20.1490	product=hypothetical protein, conserved	TCONS_00004263	XLOC_004132	LmxM.20.1490	LmxM.20:3265725-3268653	TKT	RIB	OK	15.1062	22.7952	0.59359	5.46674	5e-05	0.000118977	yes	1.509
LmxM.15.0670	product=hypothetical protein, conserved	TCONS_00002500	XLOC_002402	LmxM.15.0670	LmxM.15:259674-262773	TKT	RIB	OK	13.7412	20.7316	0.59332	5.44175	5e-05	0.000118977	yes	1.50872
LmxM.28.0230	product=hypothetical protein, unknown function	TCONS_00006086	XLOC_005882	LmxM.28.0230	LmxM.28:68898-69885	WT	RIB	OK	51.7273	78.0274	0.593055	6.07656	5e-05	0.000118977	yes	1.50844
LmxM.05.0400	product=structural maintenance of chromosome (SMC), putative	TCONS_00000659	XLOC_000626	LmxM.05.0400	LmxM.05:136034-139673	WT	TKT	OK	19.6152	29.5882	0.593053	5.24553	5e-05	0.000118977	yes	1.50843
LmxM.18.1030	product=hypothetical protein, conserved	TCONS_00003039	XLOC_002920	LmxM.18.1030	LmxM.18:417652-419980	WT	RIB	OK	42.1136	63.5235	0.593003	5.57295	5e-05	0.000118977	yes	1.50838
LmxM.30.0440b	product=unspecified product	TCONS_00000104	XLOC_000098	LmxM.30.0440b	LmxM.00:33898-35236	TKT	RIB	OK	151.249	228.111	0.59281	4.707	5e-05	0.000118977	yes	1.50818
LmxM.36.2790	product=hypothetical protein, conserved	TCONS_00003906	XLOC_003780	LmxM.36.2790	LmxM.20:1118809-1126873	TKT	RIB	OK	22.169	33.4345	0.592795	4.43022	5e-05	0.000118977	yes	1.50816
LmxM.36.3220	product=hypothetical protein, conserved	TCONS_00003950	XLOC_003824	LmxM.36.3220	LmxM.20:1266970-1268623	TKT	RIB	OK	18.6606	28.1399	0.592627	4.6741	5e-05	0.000118977	yes	1.50798
LmxM.25.0920	product=hypothetical protein, conserved	TCONS_00005252	XLOC_005059	LmxM.25.0920	LmxM.25:338625-341247	WT	RIB	OK	16.6971	25.1754	0.592415	5.50616	5e-05	0.000118977	yes	1.50777
LmxM.21.0870	product=hypothetical protein	TCONS_00004372	XLOC_004241	LmxM.21.0870	LmxM.21:331370-334091	TKT	RIB	OK	27.5544	41.5436	0.592343	5.7672	5e-05	0.000118977	yes	1.50769
LmxM.15.1160	product=tryparedoxin peroxidase	TCONS_00002572	XLOC_002474	LmxM.15.1160	LmxM.15:412847-413447	WT	RIB	OK	1358.87	2048.67	0.592277	5.57642	5e-05	0.000118977	yes	1.50763
LmxM.24.1090	product=hypothetical predicted multipass transmembrane protein	TCONS_00005026	XLOC_004884	LmxM.24.1090	LmxM.24:380161-381745	WT	TKT	OK	501.899	756.595	0.592123	4.66708	5e-05	0.000118977	yes	1.50746
LmxM.34.3880	product=hypothetical protein, conserved	TCONS_00008882	XLOC_008654	LmxM.34.3880	LmxM.34:1437828-1439163	TKT	RIB	OK	19.2963	29.0875	0.592074	4.25281	5e-05	0.000118977	yes	1.50741
LmxM.36.4220	product=hypothetical protein, conserved	TCONS_00003553	XLOC_003431	LmxM.36.4220	LmxM.20:1585116-1586865	TKT	RIB	OK	11.8066	17.7967	0.59202	3.84245	5e-05	0.000118977	yes	1.50735
LmxM.36.5740	product=hypothetical protein, conserved	TCONS_00004086	XLOC_003960	LmxM.36.5740	LmxM.20:2164590-2166621	TKT	RIB	OK	30.1099	45.3831	0.591915	5.66436	5e-05	0.000118977	yes	1.50725
LmxM.34.2070	product=hypothetical protein, conserved	TCONS_00008499	XLOC_008276	LmxM.34.2070	LmxM.34:748469-750590	TKT	RIB	OK	25.4152	38.3056	0.591865	5.49802	5e-05	0.000118977	yes	1.50719
LmxM.30.2400	product=hypothetical protein, unknown function	TCONS_00007031	XLOC_006823	LmxM.30.2400	LmxM.30:1153887-1157562	WT	RIB	OK	38.7241	58.3546	0.591615	5.25297	5e-05	0.000118977	yes	1.50693
LmxM.34.3780	product=60S ribosomal protein L27A/L29, putative	TCONS_00008872	XLOC_008644	LmxM.34.3780	LmxM.34:1419080-1419518	WT	TKT	OK	2454.23	3697.97	0.591463	6.25405	5e-05	0.000118977	yes	1.50677
LmxM.28.0070	product=hypothetical protein, conserved	TCONS_00006070	XLOC_005866	LmxM.28.0070	LmxM.28:16159-17725	WT	TKT	OK	29.698	44.743	0.591293	5.62108	5e-05	0.000118977	yes	1.5066
LmxM.10.1180	product=hypothetical protein, conserved	TCONS_00001833	XLOC_001751	LmxM.10.1180	LmxM.10:460638-461061	WT	RIB	OK	48.3386	72.82	0.591159	4.61113	5e-05	0.000118977	yes	1.50646
LmxM.08_29.0460	product=hypothetical protein, conserved	TCONS_00001207	XLOC_001146	LmxM.08_29.0460	LmxM.08:996215-998279	WT	RIB	OK	26.6783	40.1882	0.591106	5.51411	5e-05	0.000118977	yes	1.5064
LmxM.28.1040	product=hypothetical protein, unknown function	TCONS_00006132	XLOC_005927	LmxM.28.1040	LmxM.28:366670-369196	WT	TKT	OK	29.1692	43.9284	0.590705	5.954	5e-05	0.000118977	yes	1.50599
LmxM.11.0410	product=hypothetical protein, conserved	TCONS_00001883	XLOC_001801	LmxM.11.0410	LmxM.11:134304-136845	TKT	RIB	OK	27.1339	40.8501	0.590243	5.64465	5e-05	0.000118977	yes	1.5055
LmxM.36.4420	product=60S ribosomal protein L22, putative	TCONS_00003573	XLOC_003451	LmxM.36.4420	LmxM.20:1695572-1695962	WT	TKT	OK	1788.41	2692.26	0.590143	6.76665	5e-05	0.000118977	yes	1.50539
LmxM.21.1660	product=mitochondrial structure specific endonuclease I (SSE-1), putative	TCONS_00004527	XLOC_004387	LmxM.21.1660	LmxM.21:683643-684537	TKT	RIB	OK	54.6646	82.2812	0.589956	5.89605	5e-05	0.000118977	yes	1.5052
LmxM.12.0550	product=hypothetical protein, unknown function	TCONS_00002047	XLOC_001957	LmxM.12.0550	LmxM.12:282497-283997	TKT	RIB	OK	13.1123	19.7366	0.589956	3.73316	5e-05	0.000118977	yes	1.5052
LmxM.32.0030	product=hypothetical protein, conserved	TCONS_00007815	XLOC_007604	LmxM.32.0030	LmxM.32:5967-7638	TKT	RIB	OK	49.0765	73.8618	0.589795	5.79583	5e-05	0.000118977	yes	1.50503
LmxM.30.0980	product=hypothetical protein, conserved	TCONS_00006879	XLOC_006671	LmxM.30.0980	LmxM.30:364372-366685	TKT	RIB	OK	26.8051	40.3407	0.589732	5.63393	5e-05	0.000118977	yes	1.50496
LmxM.34.3230	product=cystathione gamma lyase, putative	TCONS_00008818	XLOC_008590	LmxM.34.3230	LmxM.34:1241872-1243105	TKT	RIB	OK	267.981	403.238	0.589502	4.38456	5e-05	0.000118977	yes	1.50473
LmxM.18.1410	product=hypothetical protein, conserved	TCONS_00003079	XLOC_002958	LmxM.18.1410	LmxM.18:577970-580955	TKT	RIB	OK	24.5342	36.9151	0.589419	5.73745	5e-05	0.000118977	yes	1.50464
LmxM.32.2620	product=hypothetical protein, conserved	TCONS_00007747	XLOC_007536	LmxM.32.2620	LmxM.32:1045225-1046704	TKT	RIB	OK	31.9309	48.0433	0.589382	5.79387	5e-05	0.000118977	yes	1.5046
LmxM.33.0940	product=serine/threonine-protein kinase, putative,protein kinase, putative	TCONS_00007990	XLOC_007774	LmxM.33.0940	LmxM.33:383620-386623	TKT	RIB	OK	16.7587	25.2151	0.589378	5.31437	5e-05	0.000118977	yes	1.5046
LmxM.21.1295	product=hypothetical protein, conserved	TCONS_00004476	XLOC_004338	LmxM.21.1295	LmxM.21:513283-514105	TKT	RIB	OK	21.6496	32.5717	0.589276	3.78288	5e-05	0.000118977	yes	1.50449
LmxM.29.3330	product=hypothetical protein, conserved	TCONS_00006536	XLOC_006329	LmxM.29.3330	LmxM.29:1187391-1188564	WT	TKT	OK	29.6087	44.5397	0.589073	4.9979	5e-05	0.000118977	yes	1.50428
LmxM.11.0930	product=hypothetical protein, conserved	TCONS_00001942	XLOC_001860	LmxM.11.0930	LmxM.11:362930-364064	TKT	RIB	OK	19.8978	29.9188	0.588443	4.05834	5e-05	0.000118977	yes	1.50362
LmxM.10.0330	product=hypothetical protein, conserved	TCONS_00001709	XLOC_001637	LmxM.10.0330	LmxM.10:134392-135694	WT	TKT	OK	131.881	198.294	0.588403	5.22109	5e-05	0.000118977	yes	1.50358
LmxM.33.2620	product=RNA helicase, putative,mitochondrial, putative	TCONS_00008019	XLOC_007801	LmxM.33.2620	LmxM.33:1001843-1003907	TKT	RIB	OK	34.7671	52.2749	0.588396	6.08543	5e-05	0.000118977	yes	1.50357
LmxM.36.0700	product=MP18 RNA editing complex protein, putative	TCONS_00003361	XLOC_003239	LmxM.36.0700	LmxM.20:204115-204805	TKT	RIB	OK	26.4094	39.706	0.588307	3.90597	5e-05	0.000118977	yes	1.50348
LmxM.18.1030	product=hypothetical protein, conserved	TCONS_00003039	XLOC_002920	LmxM.18.1030	LmxM.18:417652-419980	WT	TKT	OK	42.1136	63.3118	0.588187	5.51647	5e-05	0.000118977	yes	1.50336
LmxM.36.1840	product=DEAD box RNA helicase, putative	TCONS_00003864	XLOC_003738	LmxM.36.1840	LmxM.20:719907-721884	TKT	RIB	OK	21.4227	32.2023	0.588023	5.29846	5e-05	0.000118977	yes	1.50319
LmxM.16.1420	product=hypothetical protein, conserved	TCONS_00002798	XLOC_002691	LmxM.16.1420	LmxM.16:567661-568732	WT	RIB	OK	265.369	398.802	0.587674	4.37598	5e-05	0.000118977	yes	1.50282
LmxM.23.1665	product=hypothetical protein	TCONS_00004848	XLOC_004706	LmxM.23.1665	LmxM.23:237742-238459	WT	RIB	OK	894.412	1344.14	0.587675	5.56208	5e-05	0.000118977	yes	1.50282
LmxM.12.0867	product=hypothetical protein, conserved	TCONS_00002071	XLOC_001981	LmxM.12.0867	LmxM.12:380280-381600	WT	RIB	OK	91.3948	137.321	0.587373	5.42504	5e-05	0.000118977	yes	1.5025
LmxM.08_29.1710	product=MutS-like protein	TCONS_00001130	XLOC_001069	LmxM.08_29.1710	LmxM.08:401719-405010	WT	TKT	OK	11.602	17.4311	0.587284	5.08273	5e-05	0.000118977	yes	1.50242
LmxM.08_29.0530	product=hypothetical protein, conserved	TCONS_00001200	XLOC_001139	LmxM.08_29.0530	LmxM.08:956900-965828	TKT	RIB	OK	10.1381	15.2305	0.587185	5.34975	5e-05	0.000118977	yes	1.5023
LmxM.03.0430	product=60S acidic ribosomal protein P2, putative	TCONS_00000412	XLOC_000387	LmxM.03.0430	LmxM.03:135334-135628	WT	TKT	OK	572.242	859.674	0.587165	12.2985	5e-05	0.000118977	yes	1.50229
LmxM.33.4530	product=phosphatidylinositol 3-kinase (tor2)-like protein	TCONS_00008199	XLOC_007981	LmxM.33.4530	LmxM.33:1620577-1627894	TKT	RIB	OK	14.7529	22.1629	0.587147	5.2272	5e-05	0.000118977	yes	1.50227
LmxM.20.0290	product=hypothetical protein, conserved	TCONS_00003628	XLOC_003506	LmxM.20.0290	LmxM.20:2742143-2744543	TKT	RIB	OK	18.0027	27.0444	0.58712	5.37632	5e-05	0.000118977	yes	1.50224
LmxM.18.1180	product=hypothetical protein, conserved	TCONS_00003054	XLOC_002935	LmxM.18.1180	LmxM.18:482146-486802	TKT	RIB	OK	16.7604	25.1771	0.587054	5.21795	5e-05	0.000118977	yes	1.50218
LmxM.34.3620	product=iron-sulfur cluster assembly protein, putative	TCONS_00008857	XLOC_008629	LmxM.34.3620	LmxM.34:1373682-1374168	TKT	RIB	OK	57.2239	85.9512	0.586901	5.10221	5e-05	0.000118977	yes	1.50202
LmxM.36.0720	product=mitogen-activated protein kinase (MPK2)	TCONS_00003363	XLOC_003241	LmxM.36.0720	LmxM.20:210498-211875	TKT	RIB	OK	11.1059	16.68	0.586796	3.32067	5e-05	0.000118977	yes	1.5019
LmxM.13.0880	product=hypothetical protein, conserved	TCONS_00002206	XLOC_002111	LmxM.13.0880	LmxM.13:277898-279998	WT	TKT	OK	83.1255	124.833	0.586636	4.487	5e-05	0.000118977	yes	1.50174
LmxM.29.3030	product=hypothetical protein, conserved	TCONS_00006748	XLOC_006541	LmxM.29.3030	LmxM.29:1074054-1075560	TKT	RIB	OK	18.717	28.1076	0.586615	4.402	5e-05	0.000118977	yes	1.50172
LmxM.08.0030	product=Qc-SNARE protein, putative	TCONS_00001255	XLOC_001194	LmxM.08.0030	LmxM.08:1166614-1167262	TKT	RIB	OK	51.4794	77.302	0.58651	5.15183	5e-05	0.000118977	yes	1.50161
LmxM.26.1250	product=hypothetical protein, conserved	TCONS_00005526	XLOC_005328	LmxM.26.1250	LmxM.26:400343-402431	TKT	RIB	OK	16.4184	24.6533	0.586465	4.71495	5e-05	0.000118977	yes	1.50157
LmxM.36.2220	product=hypothetical protein, conserved	TCONS_00003457	XLOC_003335	LmxM.36.2220	LmxM.20:873004-874132	TKT	RIB	OK	12.0307	18.0626	0.586284	3.16778	5e-05	0.000118977	yes	1.50138
LmxM.34.4280	product=hypothetical protein, conserved	TCONS_00008600	XLOC_008372	LmxM.34.4280	LmxM.34:1612308-1614765	WT	RIB	OK	15.161	22.7605	0.586164	4.89881	5e-05	0.000118977	yes	1.50125
LmxM.09.1550	product=hypothetical protein, conserved	TCONS_00001675	XLOC_001603	LmxM.09.1550	LmxM.09:541346-541892	TKT	RIB	OK	25.6042	38.429	0.585815	3.53811	0.0001	0.000229278	yes	1.50089
LmxM.25.2420	product=hypothetical protein, conserved	TCONS_00005300	XLOC_005104	LmxM.25.2420	LmxM.25:873082-873868	WT	TKT	OK	67.8089	101.741	0.58536	6.35243	5e-05	0.000118977	yes	1.50041
LmxM.29.1370	product=hypothetical protein, conserved	TCONS_00006456	XLOC_006250	LmxM.29.1370	LmxM.29:462974-465689	WT	RIB	OK	12.0158	18.0252	0.585081	4.69449	5e-05	0.000118977	yes	1.50012
LmxM.05.0400	product=structural maintenance of chromosome (SMC), putative	TCONS_00000659	XLOC_000626	LmxM.05.0400	LmxM.05:136034-139673	WT	RIB	OK	19.6152	29.4181	0.584736	5.18341	5e-05	0.000118977	yes	1.49976
LmxM.36.0910	product=mitogen-activated protein kinase-like protein	TCONS_00003382	XLOC_003260	LmxM.36.0910	LmxM.20:333983-338675	TKT	RIB	OK	6.0453	9.06605	0.584659	4.21488	5e-05	0.000118977	yes	1.49969
LmxM.07.1080	product=hypothetical protein, conserved	TCONS_00001001	XLOC_000951	LmxM.07.1080	LmxM.07:525004-527521	WT	RIB	OK	41.5747	62.3363	0.584367	5.49941	5e-05	0.000118977	yes	1.49938
LmxM.30.0780	product=c2 domain protein, putative	TCONS_00006863	XLOC_006655	LmxM.30.0780	LmxM.30:296051-296876	TKT	RIB	OK	61.5144	92.2198	0.584154	6.24227	5e-05	0.000118977	yes	1.49916
LmxM.19.0861	product=hypothetical protein	TCONS_00003235	XLOC_003113	LmxM.19.0861	LmxM.19:344517-344723	WT	RIB	OK	148.405	222.428	0.583799	9.04149	0.00055	0.0011324	yes	1.49879
LmxM.23.1510	product=vacuolar proton translocating ATPase subunit A, putative	TCONS_00004829	XLOC_004687	LmxM.23.1510	LmxM.23:714765-717093	TKT	RIB	OK	34.0545	51.0371	0.5837	5.12681	5e-05	0.000118977	yes	1.49869
LmxM.11.1360	product=hypothetical protein, conserved	TCONS_00001983	XLOC_001900	LmxM.11.1360	LmxM.11:549069-550380	TKT	RIB	OK	32.6834	48.979	0.583605	5.36171	5e-05	0.000118977	yes	1.49859
LmxM.33.3955	product=hypothetical protein, conserved	TCONS_00008159	XLOC_007941	LmxM.33.3955	LmxM.33:1505228-1505513	TKT	RIB	OK	78.5612	117.717	0.583439	5.67669	0.0003	0.000644277	yes	1.49841
LmxM.19.0330	product=hypothetical protein, conserved	TCONS_00003179	XLOC_003057	LmxM.19.0330	LmxM.19:123600-125955	TKT	RIB	OK	36.2565	54.3252	0.583384	5.62533	5e-05	0.000118977	yes	1.49836
LmxM.36.4470	product=chaperone protein DNAj, putative	TCONS_00003578	XLOC_003456	LmxM.36.4470	LmxM.20:1706674-1707502	TKT	RIB	OK	33.9611	50.8712	0.582968	4.62148	5e-05	0.000118977	yes	1.49793
LmxM.24.1830	product=hypothetical protein, conserved	TCONS_00005162	XLOC_004979	LmxM.24.1830	LmxM.24:680128-680851	TKT	RIB	OK	56.9423	85.2872	0.582829	5.52013	5e-05	0.000118977	yes	1.49778
LmxM.24.0060	product=hypothetical protein, conserved	TCONS_00004920	XLOC_004778	LmxM.24.0060	LmxM.24:10898-12128	TKT	RIB	OK	39.5556	59.2428	0.582758	5.78945	5e-05	0.000118977	yes	1.49771
LmxM.32.2050	product=hypothetical protein, conserved	TCONS_00007687	XLOC_007476	LmxM.32.2050	LmxM.32:792529-793753	TKT	RIB	OK	15.2083	22.7765	0.582685	3.65991	5e-05	0.000118977	yes	1.49764
LmxM.18.1090	product=phosphodiesterase, putative	TCONS_00003045	XLOC_002926	LmxM.18.1090	LmxM.18:446493-448389	TKT	RIB	OK	44.8971	67.2363	0.582619	5.35487	5e-05	0.000118977	yes	1.49756
LmxM.21.0440	product=ubiquitin-conjugating enzyme-like protein	TCONS_00004335	XLOC_004204	LmxM.21.0440	LmxM.21:132498-133311	WT	TKT	OK	64.6314	96.7785	0.582452	6.36029	5e-05	0.000118977	yes	1.49739
LmxM.08_29.0885	product=hypothetical protein, conserved	TCONS_00001159	XLOC_001098	LmxM.08_29.0885	LmxM.08:817215-818265	WT	RIB	OK	49.3917	73.9583	0.582443	5.77382	5e-05	0.000118977	yes	1.49738
LmxM.35.2470	product=hypothetical protein, conserved	TCONS_00008542	XLOC_008319	LmxM.35.2470	LmxM.34:946738-947914	TKT	RIB	OK	27.5594	41.2625	0.582289	4.65368	5e-05	0.000118977	yes	1.49722
LmxM.08_29.0885	product=hypothetical protein, conserved	TCONS_00001159	XLOC_001098	LmxM.08_29.0885	LmxM.08:817215-818265	WT	TKT	OK	49.3917	73.9497	0.582276	6.01602	5e-05	0.000118977	yes	1.49721
LmxM.24.1570	product=hypothetical protein, conserved	TCONS_00005081	XLOC_004939	LmxM.24.1570	LmxM.24:595294-597385	WT	RIB	OK	3.69441	5.53112	0.582228	2.26271	0.0006	0.00122837	yes	1.49716
LmxM.34.2090	product=kinesin, putative	TCONS_00008502	XLOC_008279	LmxM.34.2090	LmxM.34:763798-765874	WT	TKT	OK	23.5268	35.2226	0.582193	5.32127	5e-05	0.000118977	yes	1.49713
LmxM.34.5120	product=hypothetical protein, conserved	TCONS_00008680	XLOC_008452	LmxM.34.5120	LmxM.34:1873777-1875940	TKT	RIB	OK	20.2476	30.3132	0.582196	5.28316	5e-05	0.000118977	yes	1.49713
LmxM.30.0670	product=hypothetical protein, conserved	TCONS_00006851	XLOC_006643	LmxM.30.0670	LmxM.30:255500-259097	TKT	RIB	OK	34.9414	52.3109	0.582176	5.09647	5e-05	0.000118977	yes	1.4971
LmxM.28.1995	product=hypothetical protein, conserved	TCONS_00006339	XLOC_006133	LmxM.28.1995	LmxM.28:771739-772075	WT	TKT	OK	67.3453	100.808	0.581955	5.35516	5e-05	0.000118977	yes	1.49688
LmxM.34.0110	product=coatomer zeta subunit, putative	TCONS_00008717	XLOC_008489	LmxM.34.0110	LmxM.34:22782-23337	TKT	RIB	OK	42.5721	63.7224	0.581892	4.57083	5e-05	0.000118977	yes	1.49681
LmxM.12.1210	product=hypothetical protein, unknown function	TCONS_00002086	XLOC_001996	LmxM.12.1210	LmxM.12:450064-453055	TKT	RIB	OK	20.4899	30.6689	0.581864	5.5473	5e-05	0.000118977	yes	1.49678
LmxM.26.0970	product=hypothetical protein, conserved	TCONS_00005774	XLOC_005576	LmxM.26.0970	LmxM.26:271245-272937	TKT	RIB	OK	26.6067	39.8168	0.581589	5.44294	5e-05	0.000118977	yes	1.4965
LmxM.36.6550	product=protein-l-isoaspartate o-methyltransferase, putative	TCONS_00004172	XLOC_004046	LmxM.36.6550	LmxM.20:2493148-2493928	WT	TKT	OK	79.6922	119.248	0.58146	6.42937	5e-05	0.000118977	yes	1.49636
LmxM.16.0030	product=hypothetical protein, conserved	TCONS_00002668	XLOC_002565	LmxM.16.0030	LmxM.16:5639-6737	TKT	RIB	OK	78.047	116.785	0.581436	5.78543	5e-05	0.000118977	yes	1.49634
LmxM.11.0450	product=DNA ligase, putative	TCONS_00001887	XLOC_001805	LmxM.11.0450	LmxM.11:147248-149489	WT	RIB	OK	29.0587	43.4804	0.581395	5.59511	5e-05	0.000118977	yes	1.4963
LmxM.19.0590	product=protein kinase, putative	TCONS_00003207	XLOC_003085	LmxM.19.0590	LmxM.19:245896-250456	WT	RIB	OK	22.1682	33.1696	0.581369	5.44864	5e-05	0.000118977	yes	1.49627
LmxM.29.2270	product=hypothetical protein, conserved	TCONS_00006670	XLOC_006463	LmxM.29.2270	LmxM.29:821813-826889	TKT	RIB	OK	19.2907	28.8625	0.581289	5.43165	5e-05	0.000118977	yes	1.49619
LmxM.13.0460	product=hypothetical protein, conserved	TCONS_00002116	XLOC_002026	LmxM.13.0460	LmxM.13:124012-125506	WT	TKT	OK	183.419	274.406	0.581171	4.2161	5e-05	0.000118977	yes	1.49606
LmxM.03.0510	product=hypothetical protein, conserved	TCONS_00000420	XLOC_000395	LmxM.03.0510	LmxM.03:173248-180775	TKT	RIB	OK	18.565	27.7668	0.580775	5.14941	5e-05	0.000118977	yes	1.49565
LmxM.24.1370	product=histone deacetylase, putative	TCONS_00005058	XLOC_004916	LmxM.24.1370	LmxM.24:487591-489229	TKT	RIB	OK	17.5238	26.2041	0.580481	4.48269	5e-05	0.000118977	yes	1.49534
LmxM.11.0960	product=40S ribosomal protein S5	TCONS_00001945	XLOC_001863	LmxM.11.0960	LmxM.11:375624-376197	WT	TKT	OK	1889.32	2825.16	0.580467	5.61441	5e-05	0.000118977	yes	1.49533
LmxM.08_29.2190	product=hypothetical protein, conserved	TCONS_00001080	XLOC_001019	LmxM.08_29.2190	LmxM.08:231525-235833	TKT	RIB	OK	24.6794	36.896	0.580155	5.45175	5e-05	0.000118977	yes	1.49501
LmxM.16.1610	product=prohibitin, putative	TCONS_00002659	XLOC_002556	LmxM.16.1610	LmxM.16:654752-655559	TKT	RIB	OK	51.6991	77.2896	0.580136	5.71688	5e-05	0.000118977	yes	1.49499
LmxM.29.3140	product=hypothetical protein, conserved	TCONS_00006761	XLOC_006553	LmxM.29.3140	LmxM.29:1130525-1131233	WT	TKT	OK	20.4155	30.5189	0.580034	3.31672	5e-05	0.000118977	yes	1.49489
LmxM.18.0510	product=aconitase, putative	TCONS_00003159	XLOC_003037	LmxM.18.0510	LmxM.18:195249-197940	TKT	RIB	OK	75.0481	112.185	0.579991	4.21989	5e-05	0.000118977	yes	1.49484
LmxM.32.0290	product=glucose transporter/membrane transporter D2, putative	TCONS_00007843	XLOC_007632	LmxM.32.0290	LmxM.32:94095-95979	WT	TKT	OK	124.646	186.301	0.579804	4.12578	5e-05	0.000118977	yes	1.49464
LmxM.33.2476	product=hypothetical protein, conserved	TCONS_00008329	XLOC_008106	LmxM.33.2476	LmxM.33:909111-910239	TKT	RIB	OK	20.5955	30.7793	0.579629	4.27361	5e-05	0.000118977	yes	1.49447
LmxM.13.1100	product=leucyl-tRNA synthetase, putative	TCONS_00002229	XLOC_002134	LmxM.13.1100	LmxM.13:357385-360613	WT	RIB	OK	210.997	315.308	0.579538	3.91626	5e-05	0.000118977	yes	1.49437
LmxM.36.6710	product=replication factor C, subunit 5, putative	TCONS_00004189	XLOC_004063	LmxM.36.6710	LmxM.20:2540644-2541700	TKT	RIB	OK	26.3926	39.439	0.57949	4.46837	5e-05	0.000118977	yes	1.49432
LmxM.06.1290	product=hypothetical protein, unknown function	TCONS_00000901	XLOC_000861	LmxM.06.1290	LmxM.06:475966-476338	WT	TKT	OK	271.471	405.663	0.579483	9.07691	5e-05	0.000118977	yes	1.49431
LmxM.17.0500	product=hypothetical protein	TCONS_00002945	XLOC_002828	LmxM.17.0500	LmxM.17:245103-249132	WT	TKT	OK	69.3729	103.662	0.579446	4.12271	5e-05	0.000118977	yes	1.49427
LmxM.21.1000	product=hypothetical protein, unknown function	TCONS_00004395	XLOC_004262	LmxM.21.1000	LmxM.21:393972-400179	TKT	RIB	OK	13.0616	19.5132	0.579122	5.21984	5e-05	0.000118977	yes	1.49394
LmxM.14.0570	product=hypothetical protein, conserved	TCONS_00002403	XLOC_002305	LmxM.14.0570	LmxM.14:201859-205381	TKT	RIB	OK	21.8783	32.6832	0.579049	5.05384	5e-05	0.000118977	yes	1.49386
LmxM.36.0830	product=hypothetical protein, conserved	TCONS_00003374	XLOC_003252	LmxM.36.0830	LmxM.20:286228-292036	TKT	RIB	OK	11.6801	17.4475	0.578964	5.03817	5e-05	0.000118977	yes	1.49378
LmxM.05.0900	product=surface antigen-like protein	TCONS_00000714	XLOC_000678	LmxM.05.0900	LmxM.05:336420-337281	WT	RIB	OK	105.542	157.642	0.578838	6.20181	5e-05	0.000118977	yes	1.49364
LmxM.34.4720	product=glycine cleavage system H protein, putative	TCONS_00008643	XLOC_008415	LmxM.34.4720	LmxM.34:1740739-1741063	WT	RIB	OK	453.409	677.097	0.578552	10.1928	5e-05	0.000118977	yes	1.49335
LmxM.11.0470	product=pumilio-repeat, RNA-binding protein, putative	TCONS_00001889	XLOC_001807	LmxM.11.0470	LmxM.11:152767-155005	TKT	RIB	OK	34.3878	51.3394	0.578169	5.42289	5e-05	0.000118977	yes	1.49295
LmxM.30.0211	product=hypothetical protein, conserved	TCONS_00006803	XLOC_006595	LmxM.30.0211	LmxM.30:57605-59174	TKT	RIB	OK	11.9897	17.8987	0.578064	3.58275	5e-05	0.000118977	yes	1.49284
LmxM.08.0170	product=hypothetical protein, unknown function	TCONS_00001270	XLOC_001209	LmxM.08.0170	LmxM.08:1218133-1220017	WT	TKT	OK	12.8478	19.1744	0.577655	4.10355	5e-05	0.000118977	yes	1.49243
LmxM.26.1630	product=40S ribosomal protein S33, putative	TCONS_00005565	XLOC_005367	LmxM.26.1630	LmxM.26:569997-570261	WT	TKT	OK	1657.92	2472.86	0.576805	10.6559	5e-05	0.000118977	yes	1.49154
LmxM.14.0660	product=fatty acid elongase, putative	TCONS_00002413	XLOC_002315	LmxM.14.0660	LmxM.14:232853-233708	WT	RIB	OK	372.069	554.946	0.576777	4.76467	5e-05	0.000118977	yes	1.49151
LmxM.32.2520	product=UDP-N-acetylglucosamine pyrophosphorylase, putative	TCONS_00007736	XLOC_007525	LmxM.32.2520	LmxM.32:1002211-1003894	TKT	RIB	OK	25.9222	38.663	0.576766	5.34575	5e-05	0.000118977	yes	1.4915
LmxM.18.1380	product=pyruvate dehydrogenase E1 component alpha subunit, putative	TCONS_00003075	XLOC_002954	LmxM.18.1380	LmxM.18:570680-571817	TKT	RIB	OK	104.179	155.383	0.576765	6.06659	5e-05	0.000118977	yes	1.4915
LmxM.11.0690	product=hypothetical protein, conserved	TCONS_00001915	XLOC_001833	LmxM.11.0690	LmxM.11:264062-264743	TKT	RIB	OK	41.2743	61.5536	0.576602	4.63444	5e-05	0.000118977	yes	1.49133
LmxM.22.0110	product=GMP synthase, putative,glutamine amidotransferase, putative	TCONS_00004609	XLOC_004468	LmxM.22.0110	LmxM.22:46083-48054	TKT	RIB	OK	45.8064	68.3122	0.576593	5.4611	5e-05	0.000118977	yes	1.49132
LmxM.11.1190	product=40S ribosomal protein S15A, putative	TCONS_00001966	XLOC_001883	LmxM.11.1190	LmxM.11:462222-462615	WT	TKT	OK	1399.89	2087.67	0.576578	6.63912	5e-05	0.000118977	yes	1.49131
LmxM.11.0630	product=aminopeptidase, putative,metallo-peptidase, Clan MF, Family M17	TCONS_00001909	XLOC_001827	LmxM.11.0630	LmxM.11:233799-235407	TKT	RIB	OK	79.6297	118.726	0.576259	5.24477	5e-05	0.000118977	yes	1.49098
LmxM.19.0860	product=ATG8/AUT7/APG8/PAZ2, putative	TCONS_00003234	XLOC_003112	LmxM.19.0860	LmxM.19:343654-344020	WT	TKT	OK	56.2622	83.8831	0.576215	4.81263	5e-05	0.000118977	yes	1.49093
LmxM.17.0280	product=histone H2A, putative	TCONS_00002921	XLOC_002805	LmxM.17.0280	LmxM.17:135264-135798	TKT	RIB	OK	67.7169	100.961	0.576215	5.74564	5e-05	0.000118977	yes	1.49093
LmxM.34.2370	product=hypothetical protein, conserved	TCONS_00008533	XLOC_008310	LmxM.34.2370	LmxM.34:883323-885792	TKT	RIB	OK	27.5991	41.1318	0.575631	5.72526	5e-05	0.000118977	yes	1.49033
LmxM.26.1420	product=hypothetical protein, conserved	TCONS_00005543	XLOC_005345	LmxM.26.1420	LmxM.26:465082-472309	TKT	RIB	OK	17.4369	25.9827	0.575406	4.92398	5e-05	0.000118977	yes	1.4901
LmxM.36.1640	product=universal minicircle sequence binding protein (UMSBP), putative	TCONS_00003843	XLOC_003717	LmxM.36.1640	LmxM.20:637959-638856	WT	RIB	OK	585.122	871.695	0.575087	4.85348	5e-05	0.000118977	yes	1.48977
LmxM.03.0090	product=DNA primase large subunit, putative	TCONS_00000373	XLOC_000352	LmxM.03.0090	LmxM.03:23091-24702	TKT	RIB	OK	19.4018	28.9039	0.575077	4.53811	5e-05	0.000118977	yes	1.48975
LmxM.16.1620	product=hypothetical protein, conserved	TCONS_00002660	XLOC_002557	LmxM.16.1620	LmxM.16:656690-658037	TKT	RIB	OK	25.3701	37.7905	0.574893	4.86981	5e-05	0.000118977	yes	1.48957
LmxM.29.1700	product=hypothetical protein, conserved	TCONS_00006482	XLOC_006276	LmxM.29.1700	LmxM.29:572526-575109	TKT	RIB	OK	15.4041	22.9441	0.574812	4.96127	5e-05	0.000118977	yes	1.48948
LmxM.26.2330	product=60S ribosomal protein L35, putative	TCONS_00005639	XLOC_005441	LmxM.26.2330	LmxM.26:875561-875945	WT	TKT	OK	1524.28	2270.37	0.574799	6.9922	5e-05	0.000118977	yes	1.48947
LmxM.27.2080	product=hypothetical protein, unknown function	TCONS_00006033	XLOC_005829	LmxM.27.2080	LmxM.27:870534-870783	WT	TKT	OK	32.5961	48.5491	0.574745	3.6987	0.02385	0.036677	yes	1.48941
LmxM.34.2090	product=kinesin, putative	TCONS_00008502	XLOC_008279	LmxM.34.2090	LmxM.34:763798-765874	WT	RIB	OK	23.5268	35.029	0.574241	5.24178	5e-05	0.000118977	yes	1.4889
LmxM.18.0260	product=hypothetical protein, conserved	TCONS_00003134	XLOC_003012	LmxM.18.0260	LmxM.18:113315-113672	TKT	RIB	OK	69.2524	103.097	0.574064	5.37297	5e-05	0.000118977	yes	1.48871
LmxM.34.4470	product=hypothetical protein, conserved	TCONS_00008618	XLOC_008390	LmxM.34.4470	LmxM.34:1676162-1676771	WT	RIB	OK	489.827	729.128	0.5739	4.93637	5e-05	0.000118977	yes	1.48854
LmxM.36.3870	product=hypothetical protein, conserved	TCONS_00003516	XLOC_003394	LmxM.36.3870	LmxM.20:1457790-1460319	TKT	RIB	OK	15.1508	22.5462	0.573491	4.96874	5e-05	0.000118977	yes	1.48812
LmxM.33.2900	product=ribosomal protein L3, putative	TCONS_00008046	XLOC_007828	LmxM.33.2900	LmxM.33:1121844-1123104	WT	TKT	OK	1709.96	2544.49	0.57342	4.49108	5e-05	0.000118977	yes	1.48804
LmxM.36.5780	product=hypothetical protein, conserved	TCONS_00004090	XLOC_003964	LmxM.36.5780	LmxM.20:2178785-2180180	TKT	RIB	OK	14.8213	22.054	0.573367	3.61285	5e-05	0.000118977	yes	1.48799
LmxM.33.2870	product=ribosomal protein L3, putative	TCONS_00008045	XLOC_007827	LmxM.33.2870	LmxM.33:1119715-1120975	WT	TKT	OK	1719.41	2558.46	0.573358	4.491	5e-05	0.000118977	yes	1.48799
LmxM.16.0480	product=fucose kinase, putative	TCONS_00002720	XLOC_002613	LmxM.16.0480	LmxM.16:162186-165792	WT	TKT	OK	45.6083	67.8584	0.573233	5.12558	5e-05	0.000118977	yes	1.48785
LmxM.29.3450	product=hypothetical protein, conserved	TCONS_00006549	XLOC_006342	LmxM.29.3450	LmxM.29:1243801-1245007	TKT	RIB	OK	26.2363	39.0317	0.573082	4.57248	5e-05	0.000118977	yes	1.4877
LmxM.31.3070	product=hypothetical protein, conserved	TCONS_00007222	XLOC_007014	LmxM.31.3070	LmxM.31:1201326-1202697	WT	RIB	OK	29.2307	43.4827	0.57296	5.1427	5e-05	0.000118977	yes	1.48757
LmxM.22.0420	product=40S ribosomal protein S15, putative	TCONS_00004640	XLOC_004499	LmxM.22.0420	LmxM.22:170013-170472	WT	TKT	OK	1366.01	2031.81	0.572794	6.04775	5e-05	0.000118977	yes	1.4874
LmxM.17.0140	product=peptidase t, putative,peptidase T, putative, metallo-peptidase, ClanMH, family M20B	TCONS_00002913	XLOC_002797	LmxM.17.0140	LmxM.17:101036-102308	WT	TKT	OK	50.9525	75.7714	0.5725	5.57827	5e-05	0.000118977	yes	1.4871
LmxM.27.1380	product=60S acidic ribosomal subunit protein, putative	TCONS_00005858	XLOC_005660	LmxM.27.1380	LmxM.27:559802-560771	WT	RIB	OK	1075.55	1599.3	0.572372	4.45982	5e-05	0.000118977	yes	1.48696
LmxM.34.3400	product=hypothetical protein, conserved	TCONS_00008835	XLOC_008607	LmxM.34.3400	LmxM.34:1299524-1300790	TKT	RIB	OK	37.1574	55.2376	0.572	5.61284	5e-05	0.000118977	yes	1.48658
LmxM.34.3800	product=60S ribosomal protein L23, putative	TCONS_00008874	XLOC_008646	LmxM.34.3800	LmxM.34:1421490-1421910	WT	TKT	OK	1636.23	2431.55	0.571501	6.55994	5e-05	0.000118977	yes	1.48607
LmxM.36.4630	product=hypothetical protein, conserved	TCONS_00003595	XLOC_003473	LmxM.36.4630	LmxM.20:1771784-1772489	TKT	RIB	OK	27.1812	40.3908	0.571417	3.856	5e-05	0.000118977	yes	1.48598
LmxM.33.2090	product=protein kinase, putative	TCONS_00008288	XLOC_008065	LmxM.33.2090	LmxM.33:743057-744215	TKT	RIB	OK	56.1503	83.4376	0.571404	5.68861	5e-05	0.000118977	yes	1.48597
LmxM.13.0190	product=hypothetical protein, unknown function	TCONS_00002169	XLOC_002076	LmxM.13.0190	LmxM.13:57694-58441	WT	TKT	OK	62.1211	92.3026	0.571286	5.89656	5e-05	0.000118977	yes	1.48585
LmxM.36.1580	product=hypothetical protein, conserved	TCONS_00003835	XLOC_003709	LmxM.36.1580	LmxM.20:592821-598308	TKT	RIB	OK	24.2588	36.037	0.570975	5.04946	5e-05	0.000118977	yes	1.48552
LmxM.15.1230	product=nucleoside transporter 1, putative	TCONS_00002581	XLOC_002483	LmxM.15.1230	LmxM.15:452783-454259	WT	TKT	OK	1139.32	1692.14	0.570674	4.35313	5e-05	0.000118977	yes	1.48522
LmxM.23.1610	product=hypothetical protein, conserved	TCONS_00004770	XLOC_004628	LmxM.23.1610	LmxM.23:210956-212060	TKT	RIB	OK	27.083	40.2189	0.570486	4.49939	5e-05	0.000118977	yes	1.48502
LmxM.23.1250	product=hypothetical protein, conserved	TCONS_00004789	XLOC_004647	LmxM.23.1250	LmxM.23:559592-563663	TKT	RIB	OK	9.80619	14.5563	0.569876	4.89258	5e-05	0.000118977	yes	1.4844
LmxM.36.1100	product=ribosomal protein L24, putative	TCONS_00003401	XLOC_003279	LmxM.36.1100	LmxM.20:414585-414960	WT	TKT	OK	961.896	1427.67	0.569705	7.46489	5e-05	0.000118977	yes	1.48422
LmxM.36.0360	product=hypothetical protein, conserved	TCONS_00003791	XLOC_003665	LmxM.36.0360	LmxM.20:95796-96576	TKT	RIB	OK	52.6952	78.2089	0.569663	5.49501	5e-05	0.000118977	yes	1.48418
LmxM.11.1060	product=hypothetical protein	TCONS_00001957	XLOC_001874	LmxM.11.1060	LmxM.11:427766-431633	TKT	RIB	OK	21.531	31.9497	0.569385	5.23516	5e-05	0.000118977	yes	1.48389
LmxM.36.1930	product=hypothetical protein, conserved	TCONS_00003875	XLOC_003749	LmxM.36.1930	LmxM.20:754490-755390	TKT	RIB	OK	31.4682	46.6945	0.569356	4.59375	5e-05	0.000118977	yes	1.48386
LmxM.29.3710	product=CPSF-domain protein, putative	TCONS_00006573	XLOC_006366	LmxM.29.3710	LmxM.29:1312643-1316687	TKT	RIB	OK	17.0348	25.277	0.569339	5.67085	5e-05	0.000118977	yes	1.48384
LmxM.11.0760	product=40S ribosomal protein S21, putative	TCONS_00001922	XLOC_001840	LmxM.11.0760	LmxM.11:288408-288912	WT	TKT	OK	1143.01	1695.98	0.569288	5.45799	5e-05	0.000118977	yes	1.48378
LmxM.27.2210	product=dual specificity protein phosphatase, putative	TCONS_00006046	XLOC_005842	LmxM.27.2210	LmxM.27:921967-923026	TKT	RIB	OK	38.0913	56.5087	0.569012	5.25586	5e-05	0.000118977	yes	1.48351
LmxM.33.4620	product=hypothetical protein, conserved	TCONS_00008208	XLOC_007990	LmxM.33.4620	LmxM.33:1644268-1646674	TKT	RIB	OK	31.6642	46.9605	0.568596	5.17877	5e-05	0.000118977	yes	1.48308
LmxM.34.0890	product=hypothetical protein, conserved	TCONS_00008407	XLOC_008184	LmxM.34.0890	LmxM.34:327122-327620	TKT	RIB	OK	21.3551	31.6643	0.568279	3.02501	0.0008	0.00160655	yes	1.48275
LmxM.33.2160	product=hypothetical protein, conserved	TCONS_00008296	XLOC_008073	LmxM.33.2160	LmxM.33:773230-774706	TKT	RIB	OK	34.4266	51.0381	0.568053	5.79851	5e-05	0.000118977	yes	1.48252
LmxM.03.0060	product=hypothetical protein, conserved	TCONS_00000370	XLOC_000349	LmxM.03.0060	LmxM.03:14980-15946	TKT	RIB	OK	19.3945	28.7524	0.56803	3.63095	5e-05	0.000118977	yes	1.4825
LmxM.34.2030	product=hypothetical protein, unknown function	TCONS_00008495	XLOC_008272	LmxM.34.2030	LmxM.34:726481-730747	TKT	RIB	OK	20.3169	30.118	0.567942	5.34795	5e-05	0.000118977	yes	1.48241
LmxM.32.2830	product=D-alanyl-glycyl endopeptidase-like protein,cysteine peptidase, Clan CA, family C51, putative	TCONS_00007768	XLOC_007557	LmxM.32.2830	LmxM.32:1152139-1152850	WT	RIB	OK	27.8852	41.3353	0.567875	3.82877	5e-05	0.000118977	yes	1.48234
LmxM.36.0330	product=ribonuclease HII, putative	TCONS_00003788	XLOC_003662	LmxM.36.0330	LmxM.20:88272-89697	TKT	RIB	OK	15.9933	23.7067	0.567827	3.84192	5e-05	0.000118977	yes	1.48229
LmxM.31.2940	product=hypothetical protein, conserved	TCONS_00007529	XLOC_007319	LmxM.31.2940	LmxM.31:1149523-1151338	WT	TKT	OK	19.2492	28.5324	0.567807	4.65251	5e-05	0.000118977	yes	1.48226
LmxM.36.4400	product=ATP-dependent RNA helicase-like protein	TCONS_00003571	XLOC_003449	LmxM.36.4400	LmxM.20:1690240-1693132	TKT	RIB	OK	18.0477	26.7463	0.567521	5.06399	5e-05	0.000118977	yes	1.48198
LmxM.32.1720	product=hypothetical protein, conserved	TCONS_00007656	XLOC_007445	LmxM.32.1720	LmxM.32:671980-673207	TKT	RIB	OK	40.9547	60.6904	0.567442	5.49482	5e-05	0.000118977	yes	1.48189
LmxM.34.4240	product=hypothetical protein, conserved	TCONS_00008596	XLOC_008368	LmxM.34.4240	LmxM.34:1596406-1597303	WT	TKT	OK	23.0991	34.2296	0.567408	3.82788	5e-05	0.000118977	yes	1.48186
LmxM.30.0452c	product=unspecified product	TCONS_00000135	XLOC_000129	LmxM.30.0452c	LmxM.00:318998-319634	WT	TKT	OK	40.9316	60.6499	0.56729	4.58211	5e-05	0.000118977	yes	1.48174
LmxM.36.1370	product=Transitional endoplasmic reticulum ATPase, putative,valosin-containing protein homolog	TCONS_00003813	XLOC_003687	LmxM.36.1370	LmxM.20:490579-492937	TKT	RIB	OK	82.2456	121.819	0.566729	4.10614	5e-05	0.000118977	yes	1.48116
LmxM.36.3860	product=similar to leishmania major. l411.4-like protein	TCONS_00003515	XLOC_003393	LmxM.36.3860	LmxM.20:1455678-1456560	WT	RIB	OK	45.3995	67.2405	0.566656	5.36843	5e-05	0.000118977	yes	1.48108
LmxM.36.4460	product=hypothetical protein, conserved	TCONS_00003577	XLOC_003455	LmxM.36.4460	LmxM.20:1704705-1705188	TKT	RIB	OK	63.3222	93.778	0.566538	5.21288	5e-05	0.000118977	yes	1.48097
LmxM.31.3790	product=cyclin-dependent kinase regulatory subunit	TCONS_00007289	XLOC_007081	LmxM.31.3790	LmxM.31:1447429-1447729	TKT	RIB	OK	71.1403	105.306	0.565853	5.22699	0.0003	0.000644277	yes	1.48026
LmxM.36.4660	product=hypothetical protein, conserved	TCONS_00003598	XLOC_003476	LmxM.36.4660	LmxM.20:1779619-1782421	TKT	RIB	OK	19.9144	29.4634	0.565116	5.067	5e-05	0.000118977	yes	1.4795
LmxM.25.0710	product=hypothetical protein, conserved	TCONS_00005381	XLOC_005183	LmxM.25.0710	LmxM.25:251323-252406	TKT	RIB	OK	37.184	55.0116	0.565057	5.25377	5e-05	0.000118977	yes	1.47944
LmxM.19.0440	product=nucleosome assembly protein, putative	TCONS_00003190	XLOC_003068	LmxM.19.0440	LmxM.19:172177-173236	TKT	RIB	OK	112.79	166.852	0.564932	5.4858	5e-05	0.000118977	yes	1.47932
LmxM.28.2095	product=hypothetical protein, conserved	TCONS_00006350	XLOC_006144	LmxM.28.2095	LmxM.28:808306-808735	WT	TKT	OK	106.962	158.23	0.564917	6.33465	5e-05	0.000118977	yes	1.47931
LmxM.26.1010	product=hypothetical protein, conserved	TCONS_00005778	XLOC_005580	LmxM.26.1010	LmxM.26:290313-291546	TKT	RIB	OK	29.5877	43.7493	0.564262	4.90437	5e-05	0.000118977	yes	1.47863
LmxM.12.0080	product=hypothetical protein, conserved	TCONS_00002003	XLOC_001920	LmxM.12.0080	LmxM.12:16462-17080	TKT	RIB	OK	30.1471	44.5748	0.564212	3.80307	5e-05	0.000118977	yes	1.47858
LmxM.11.0650	product=hypothetical protein, conserved	TCONS_00001911	XLOC_001829	LmxM.11.0650	LmxM.11:245696-247622	TKT	RIB	OK	25.6261	37.8879	0.564125	5.34811	5e-05	0.000118977	yes	1.47849
LmxM.23.0830	product=Na/H antiporter-like protein	TCONS_00004879	XLOC_004737	LmxM.23.0830	LmxM.23:395298-399798	TKT	RIB	OK	26.1597	38.6742	0.564028	4.99538	5e-05	0.000118977	yes	1.47839
LmxM.21.0760	product=proteasome regulatory non-ATP-ase subunit 5, putative,19S proteasome regulatory subunit	TCONS_00004350	XLOC_004219	LmxM.21.0760	LmxM.21:224268-225693	TKT	RIB	OK	58.3878	86.2975	0.563651	5.29359	5e-05	0.000118977	yes	1.47801
LmxM.22.0450	product=hypothetical protein, conserved	TCONS_00004642	XLOC_004501	LmxM.22.0450	LmxM.22:177323-178196	TKT	RIB	OK	41.3781	61.1269	0.562941	4.9437	5e-05	0.000118977	yes	1.47728
LmxM.23.1290	product=hypothetical protein, unknown function	TCONS_00004795	XLOC_004653	LmxM.23.1290	LmxM.23:592160-594182	WT	TKT	OK	58.1152	85.8186	0.562374	5.73669	5e-05	0.000118977	yes	1.4767
LmxM.20.0090	product=hypothetical protein, conserved	TCONS_00004233	XLOC_004107	LmxM.20.0090	LmxM.20:2663948-2667278	WT	TKT	OK	27.5015	40.6098	0.562319	5.15153	5e-05	0.000118977	yes	1.47664
LmxM.16.1130	product=tyrosyl or methionyl-tRNA synthetase-like protein	TCONS_00002650	XLOC_002547	LmxM.16.1130	LmxM.16:438305-438848	TKT	RIB	OK	38.5876	56.9794	0.562305	4.12229	5e-05	0.000118977	yes	1.47662
LmxM.30.3130	product=methylcrotonoyl-coa carboxylase biotinylated subunitprotein-like protein	TCONS_00007110	XLOC_006902	LmxM.30.3130	LmxM.30:1416291-1418355	TKT	RIB	OK	33.4932	49.4558	0.562271	5.56001	5e-05	0.000118977	yes	1.47659
LmxM.08_29.1870	product=hypothetical protein, conserved	TCONS_00001113	XLOC_001052	LmxM.08_29.1870	LmxM.08:363800-364124	TKT	RIB	OK	200.993	296.72	0.561951	8.66031	5e-05	0.000118977	yes	1.47627
LmxM.29.1720	product=hypothetical protein, conserved	TCONS_00006484	XLOC_006278	LmxM.29.1720	LmxM.29:578319-578691	TKT	RIB	OK	17.6117	25.9984	0.561892	2.58678	0.01585	0.0252237	yes	1.4762
LmxM.29.2900	product=aldehyde dehydrogenase, putative	TCONS_00006734	XLOC_006527	LmxM.29.2900	LmxM.29:1037232-1038990	TKT	RIB	OK	86.9381	128.3	0.561458	5.13093	5e-05	0.000118977	yes	1.47576
LmxM.34.3390	product=hypothetical protein, conserved	TCONS_00008834	XLOC_008606	LmxM.34.3390	LmxM.34:1297816-1298605	TKT	RIB	OK	20.7084	30.5466	0.560792	3.47108	5e-05	0.000118977	yes	1.47508
LmxM.34.1355	product=hypothetical protein	TCONS_00008453	XLOC_008230	LmxM.34.1355	LmxM.34:503407-504385	WT	RIB	OK	21.4879	31.6955	0.560755	3.81633	5e-05	0.000118977	yes	1.47504
LmxM.32.1860	product=ABC transporter, putative	TCONS_00007666	XLOC_007455	LmxM.32.1860	LmxM.32:710716-712639	TKT	RIB	OK	38.5916	56.9178	0.560594	5.79698	5e-05	0.000118977	yes	1.47488
LmxM.29.2200	product=hypothetical protein, conserved	TCONS_00006663	XLOC_006456	LmxM.29.2200	LmxM.29:793350-793860	WT	RIB	OK	64.9992	95.8593	0.560495	5.2594	5e-05	0.000118977	yes	1.47478
LmxM.14.0790	product=hypothetical protein, conserved	TCONS_00002427	XLOC_002329	LmxM.14.0790	LmxM.14:288692-301343	TKT	RIB	OK	26.5506	39.154	0.560415	3.88484	5e-05	0.000118977	yes	1.47469
LmxM.28.0270	product=phosphoadenosine phosphosulfate reductase-like protein	TCONS_00006090	XLOC_005886	LmxM.28.0270	LmxM.28:85346-85994	WT	TKT	OK	58.7321	86.5821	0.55992	5.28145	5e-05	0.000118977	yes	1.47419
LmxM.36.4860	product=hypothetical protein, conserved	TCONS_00003618	XLOC_003496	LmxM.36.4860	LmxM.20:1857262-1857970	TKT	RIB	OK	38.1332	56.2021	0.559576	4.46279	5e-05	0.000118977	yes	1.47384
LmxM.03.0810	product=hypothetical protein	TCONS_00000454	XLOC_000429	LmxM.03.0810	LmxM.03:304681-307918	WT	RIB	OK	15.0389	22.1642	0.559531	5.46522	5e-05	0.000118977	yes	1.47379
LmxM.08_29.0890	product=hypothetical protein, conserved	TCONS_00001464	XLOC_001403	LmxM.08_29.0890	LmxM.08:812179-813538	TKT	RIB	OK	41.7245	61.491	0.55948	5.32752	5e-05	0.000118977	yes	1.47374
LmxM.19.1210	product=hypothetical protein, conserved	TCONS_00003270	XLOC_003148	LmxM.19.1210	LmxM.19:501481-502111	TKT	RIB	OK	15.177	22.3655	0.559388	2.70037	0.00115	0.00225002	yes	1.47364
LmxM.33.0550	product=cysteine-leucine rich protein, putative	TCONS_00007949	XLOC_007733	LmxM.33.0550	LmxM.33:217255-219139	WT	RIB	OK	44.0698	64.9389	0.559292	5.22134	5e-05	0.000118977	yes	1.47355
LmxM.29.2330	product=hypothetical protein, unknown function	TCONS_00006676	XLOC_006469	LmxM.29.2330	LmxM.29:849221-850271	WT	TKT	OK	137.099	201.988	0.55906	5.21728	5e-05	0.000118977	yes	1.4733
LmxM.33.1840	product=unspecified product	TCONS_00000079	XLOC_000076	LmxM.33.1840	LmxM.00:484552-485485	WT	TKT	OK	72.55	106.873	0.558849	6.20626	5e-05	0.000118977	yes	1.47309
LmxM.08_29.2400	product=hypothetical protein, conserved	TCONS_00001404	XLOC_001343	LmxM.08_29.2400	LmxM.08:155099-155999	WT	RIB	OK	47.7255	70.3021	0.558807	5.38616	5e-05	0.000118977	yes	1.47305
LmxM.26.1190	product=hypothetical protein, conserved	TCONS_00005520	XLOC_005322	LmxM.26.1190	LmxM.26:371605-376921	TKT	RIB	OK	10.9408	16.1139	0.558586	5.16815	5e-05	0.000118977	yes	1.47283
LmxM.15.1450	product=proliferative cell nuclear antigen (PCNA), putative	TCONS_00002606	XLOC_002508	LmxM.15.1450	LmxM.15:530490-531372	TKT	RIB	OK	82.9685	122.198	0.558583	5.80553	5e-05	0.000118977	yes	1.47282
LmxM.36.4290	product=hypothetical protein, conserved	TCONS_00003560	XLOC_003438	LmxM.36.4290	LmxM.20:1628707-1632379	TKT	RIB	OK	25.4204	37.4377	0.558505	5.18062	5e-05	0.000118977	yes	1.47274
LmxM.28.0860	product=hypothetical protein	TCONS_00006113	XLOC_005908	LmxM.28.0860	LmxM.28:305076-306531	WT	TKT	OK	18.1386	26.711	0.558373	4.13122	5e-05	0.000118977	yes	1.47261
LmxM.33.4270	product=hypothetical protein, conserved	TCONS_00008191	XLOC_007973	LmxM.33.4270	LmxM.33:1603591-1604302	TKT	RIB	OK	54.5137	80.257	0.558008	5.28054	5e-05	0.000118977	yes	1.47224
LmxM.14.1100partial	product=unspecified product	TCONS_00000142	XLOC_000136	LmxM.14.1100partial	LmxM.00:351907-354772	WT	RIB	OK	10.9455	16.1143	0.558001	4.2331	5e-05	0.000118977	yes	1.47223
LmxM.33.2130	product=hypothetical protein, conserved	TCONS_00008293	XLOC_008070	LmxM.33.2130	LmxM.33:760267-760738	TKT	RIB	OK	164.988	242.853	0.557725	8.04374	5e-05	0.000118977	yes	1.47194
LmxM.33.0500	product=amastin-like protein	TCONS_00007944	XLOC_007728	LmxM.33.0500	LmxM.33:192018-192615	WT	RIB	OK	57.99	85.3356	0.557345	5.27691	5e-05	0.000118977	yes	1.47156
LmxM.09.0290	product=kinesin, putative	TCONS_00001515	XLOC_001454	LmxM.09.0290	LmxM.09:99216-103014	TKT	RIB	OK	19.8678	29.2313	0.557084	5.4207	5e-05	0.000118977	yes	1.47129
LmxM.13.1690	product=protein associated with differentiation 4, putative	TCONS_00002149	XLOC_002056	LmxM.13.1690	LmxM.13:605904-607716	TKT	RIB	OK	57.9437	85.2487	0.557027	5.5484	5e-05	0.000118977	yes	1.47123
LmxM.27.2050	product=ribonucleoside-diphosphate reductase small chain, putative	TCONS_00006030	XLOC_005826	LmxM.27.2050	LmxM.27:861592-862759	WT	RIB	OK	75.1007	110.442	0.556385	5.4191	5e-05	0.000118977	yes	1.47059
LmxM.32.1440	product=hypothetical protein, conserved	TCONS_00007626	XLOC_007416	LmxM.32.1440	LmxM.32:537194-539174	WT	RIB	OK	20.0305	29.4545	0.556288	4.89547	5e-05	0.000118977	yes	1.47048
LmxM.24.1760	product=hypothetical protein, conserved	TCONS_00005155	XLOC_004972	LmxM.24.1760	LmxM.24:660127-660940	TKT	RIB	OK	20.4398	30.0557	0.556259	3.4578	5e-05	0.000118977	yes	1.47045
LmxM.27.1380a	product=unspecified product	TCONS_00000122	XLOC_000116	LmxM.27.1380a	LmxM.00:247275-247878	WT	RIB	OK	828.136	1217.67	0.556187	4.89693	5e-05	0.000118977	yes	1.47037
LmxM.31.2155	product=hypothetical protein, conserved	TCONS_00007449	XLOC_007239	LmxM.31.2155	LmxM.31:829928-833036	WT	RIB	OK	21.3835	31.4359	0.555917	5.36102	5e-05	0.000118977	yes	1.4701
LmxM.32.0280	product=hypothetical protein, conserved	TCONS_00007842	XLOC_007631	LmxM.32.0280	LmxM.32:83098-84634	TKT	RIB	OK	28.5184	41.9226	0.555833	5.22276	5e-05	0.000118977	yes	1.47002
LmxM.28.1190	product=copine i-like protein	TCONS_00006149	XLOC_005944	LmxM.28.1190	LmxM.28:438385-439912	WT	TKT	OK	110.399	162.245	0.555444	4.62417	5e-05	0.000118977	yes	1.46962
LmxM.24.1620	product=hypothetical protein, conserved	TCONS_00005105	XLOC_004946	LmxM.24.1620	LmxM.24:613725-614874	WT	RIB	OK	68.3428	100.435	0.555406	6.16942	5e-05	0.000118977	yes	1.46958
LmxM.33.0520	product=hypothetical protein, unknown function	TCONS_00007946	XLOC_007730	LmxM.33.0520	LmxM.33:202653-207735	TKT	RIB	OK	19.1804	28.1852	0.555302	5.19735	5e-05	0.000118977	yes	1.46948
LmxM.34.0780	product=hypothetical protein, unknown function	TCONS_00008396	XLOC_008173	LmxM.34.0780	LmxM.34:285209-287582	TKT	RIB	OK	33.6199	49.396	0.555076	5.30362	5e-05	0.000118977	yes	1.46925
LmxM.18.0530	product=hypothetical protein, conserved	TCONS_00003161	XLOC_003039	LmxM.18.0530	LmxM.18:204585-206166	TKT	RIB	OK	22.2602	32.7052	0.555058	4.63452	5e-05	0.000118977	yes	1.46922
LmxM.10.0560	product=zinc binding dehydrogenase-like protein	TCONS_00001765	XLOC_001684	LmxM.10.0560	LmxM.10:250314-251430	TKT	RIB	OK	19.3386	28.4109	0.554963	3.76695	5e-05	0.000118977	yes	1.46913
LmxM.34.1440	product=60S ribosomal protein L2, putative	TCONS_00008462	XLOC_008239	LmxM.34.1440	LmxM.34:534668-535451	WT	TKT	OK	679.377	998.038	0.554881	4.82759	5e-05	0.000118977	yes	1.46905
LmxM.23.0240	product=terbinafine resistance locus protein (yip1)	TCONS_00004734	XLOC_004592	LmxM.23.0240	LmxM.23:85874-86444	TKT	RIB	OK	64.6305	94.9398	0.554799	5.5313	5e-05	0.000118977	yes	1.46896
LmxM.36.3400	product=ribosomal protein L29, putative	TCONS_00003969	XLOC_003843	LmxM.36.3400	LmxM.20:1319834-1320047	WT	TKT	OK	1625	2386.86	0.554674	18.8881	5e-05	0.000118977	yes	1.46884
LmxM.18.1350	product=hypothetical protein, conserved	TCONS_00003068	XLOC_002949	LmxM.18.1350	LmxM.18:545818-547600	WT	TKT	OK	7.07705	10.3949	0.554651	2.7876	5e-05	0.000118977	yes	1.46882
LmxM.24.1270	product=amastin-like surface protein-like protein	TCONS_00005047	XLOC_004905	LmxM.24.1270	LmxM.24:450944-451469	WT	RIB	OK	150.998	221.785	0.554633	7.09236	5e-05	0.000118977	yes	1.46879
LmxM.31.3130	product=ribosomal protein L3, putative	TCONS_00007227	XLOC_007019	LmxM.31.3130	LmxM.31:1222241-1223501	WT	TKT	OK	747.324	1097.41	0.554298	4.28861	5e-05	0.000118977	yes	1.46845
LmxM.25.1780	product=hypothetical protein, conserved	TCONS_00005459	XLOC_005261	LmxM.25.1780	LmxM.25:689147-691754	WT	RIB	OK	20.9149	30.7125	0.554299	4.95475	5e-05	0.000118977	yes	1.46845
LmxM.34.2450	product=hypothetical protein, conserved	TCONS_00008541	XLOC_008318	LmxM.34.2450	LmxM.34:937722-944643	TKT	RIB	OK	10.1192	14.8589	0.554228	5.0528	5e-05	0.000118977	yes	1.46839
LmxM.22.0170	product=hypothetical protein, conserved	TCONS_00004615	XLOC_004474	LmxM.22.0170	LmxM.22:65760-69312	WT	RIB	OK	22.9302	33.6691	0.554178	4.94694	5e-05	0.000118977	yes	1.46833
LmxM.09.0400	product=protein kinase, putative	TCONS_00001529	XLOC_001468	LmxM.09.0400	LmxM.09:146139-147408	WT	RIB	OK	50.5089	74.1606	0.554114	5.53511	5e-05	0.000118977	yes	1.46827
LmxM.23.1130	product=hypothetical protein, conserved	TCONS_00004911	XLOC_004769	LmxM.23.1130	LmxM.23:518883-520215	WT	RIB	OK	27.8227	40.8507	0.5541	4.76187	5e-05	0.000118977	yes	1.46825
LmxM.27.1490	product=hypothetical protein, conserved	TCONS_00005867	XLOC_005669	LmxM.27.1490	LmxM.27:593625-595731	TKT	RIB	OK	26.1356	38.3715	0.554018	5.30877	5e-05	0.000118977	yes	1.46817
LmxM.02.0460	product=hypothetical protein, conserved	TCONS_00000353	XLOC_000333	LmxM.02.0460	LmxM.02:171609-172485	WT	TKT	OK	504.867	741.188	0.553936	4.35783	5e-05	0.000118977	yes	1.46809
LmxM.28.1050	product=hypothetical protein, conserved	TCONS_00006133	XLOC_005928	LmxM.28.1050	LmxM.28:371014-372241	WT	RIB	OK	21.7115	31.8736	0.553902	4.19798	5e-05	0.000118977	yes	1.46805
LmxM.24.0620	product=ubiquitin hydrolase, putative,cysteine peptidase, Clan CA, family C19, putative	TCONS_00004978	XLOC_004836	LmxM.24.0620	LmxM.24:218146-220570	TKT	RIB	OK	28.8905	42.4122	0.553883	5.48109	5e-05	0.000118977	yes	1.46803
LmxM.34.0760	product=CBS domain protein, conserved	TCONS_00008394	XLOC_008171	LmxM.34.0760	LmxM.34:278417-279863	TKT	RIB	OK	34.9984	51.3787	0.553882	5.57213	5e-05	0.000118977	yes	1.46803
LmxM.26.2340	product=60S ribosomal protein L35, putative	TCONS_00005640	XLOC_005442	LmxM.26.2340	LmxM.26:877114-877498	WT	TKT	OK	1489.86	2186.97	0.553754	6.72827	5e-05	0.000118977	yes	1.4679
LmxM.34.0670	product=hypothetical protein, conserved	TCONS_00008385	XLOC_008162	LmxM.34.0670	LmxM.34:237084-249597	TKT	RIB	OK	12.1249	17.794	0.553416	4.49788	5e-05	0.000118977	yes	1.46756
LmxM.28.1860	product=hypothetical protein, conserved	TCONS_00006325	XLOC_006119	LmxM.28.1860	LmxM.28:705441-706308	WT	TKT	OK	98.9323	145.182	0.553349	5.81692	5e-05	0.000118977	yes	1.46749
LmxM.34.1960	product=ribosomal protein L32-like protein	TCONS_00008488	XLOC_008265	LmxM.34.1960	LmxM.34:704330-704885	TKT	RIB	OK	34.7034	50.925	0.553297	3.87912	5e-05	0.000118977	yes	1.46744
LmxM.33.0680	product=hypothetical protein, conserved	TCONS_00008218	XLOC_007995	LmxM.33.0680	LmxM.33:292244-295619	TKT	RIB	OK	18.7642	27.5337	0.553216	5.15442	5e-05	0.000118977	yes	1.46735
LmxM.12.1200	product=hypothetical protein, unknown function	TCONS_00002085	XLOC_001995	LmxM.12.1200	LmxM.12:443711-445334	TKT	RIB	OK	35.3649	51.891	0.553168	5.1627	5e-05	0.000118977	yes	1.4673
LmxM.25.0280	product=hypothetical protein, conserved	TCONS_00005332	XLOC_005136	LmxM.25.0280	LmxM.25:84135-86196	WT	RIB	OK	28.8313	42.3016	0.553073	5.11933	5e-05	0.000118977	yes	1.46721
LmxM.23.0960	product=hypothetical protein, conserved	TCONS_00004889	XLOC_004747	LmxM.23.0960	LmxM.23:446086-448183	WT	RIB	OK	42.5532	62.431	0.552995	5.28104	5e-05	0.000118977	yes	1.46713
LmxM.19.0920	product=pteridine transporter, putative	TCONS_00003238	XLOC_003116	LmxM.19.0920	LmxM.19:350471-352490	WT	TKT	OK	44.3282	65.0348	0.552987	5.42791	5e-05	0.000118977	yes	1.46712
LmxM.33.3620	product=hypothetical protein, conserved	TCONS_00008120	XLOC_007902	LmxM.33.3620	LmxM.33:1369354-1371214	TKT	RIB	OK	21.3022	31.2517	0.55293	4.9338	5e-05	0.000118977	yes	1.46706
LmxM.29.3480	product=hypothetical protein, conserved	TCONS_00006552	XLOC_006345	LmxM.29.3480	LmxM.29:1255352-1256099	TKT	RIB	OK	50.2248	73.68	0.552874	5.07732	5e-05	0.000118977	yes	1.467
LmxM.33.4120	product=hypothetical protein, conserved	TCONS_00008176	XLOC_007958	LmxM.33.4120	LmxM.33:1557288-1558113	TKT	RIB	OK	38.0712	55.85	0.552859	4.7559	5e-05	0.000118977	yes	1.46699
LmxM.03.0180	product=hypothetical protein, conserved	TCONS_00000382	XLOC_000361	LmxM.03.0180	LmxM.03:44574-46122	TKT	RIB	OK	10.9242	16.0256	0.552852	3.30399	5e-05	0.000118977	yes	1.46698
LmxM.18.0220	product=RNA-binding protein, putative	TCONS_00003130	XLOC_003008	LmxM.18.0220	LmxM.18:103147-104374	TKT	RIB	OK	38.6076	56.6277	0.552626	5.43464	5e-05	0.000118977	yes	1.46675
LmxM.25.2420	product=hypothetical protein, conserved	TCONS_00005300	XLOC_005104	LmxM.25.2420	LmxM.25:873082-873868	WT	RIB	OK	67.8089	99.4586	0.552622	5.9708	5e-05	0.000118977	yes	1.46675
LmxM.27.1140	product=hypothetical protein, conserved	TCONS_00005972	XLOC_005772	LmxM.27.1140	LmxM.27:464184-465936	TKT	RIB	OK	20.2113	29.6326	0.552022	4.62597	5e-05	0.000118977	yes	1.46614
LmxM.34.2480	product=hypothetical protein, conserved	TCONS_00008543	XLOC_008320	LmxM.34.2480	LmxM.34:949337-950354	TKT	RIB	OK	25.6592	37.6199	0.552019	4.00827	5e-05	0.000118977	yes	1.46614
LmxM.36.0600	product=ubiquitin/ribosomal protein S27a, putative	TCONS_00003351	XLOC_003229	LmxM.36.0600	LmxM.20:173921-174380	WT	TKT	OK	2042.88	2995.09	0.551996	5.53026	5e-05	0.000118977	yes	1.46611
LmxM.36.0940	product=40S ribosomal protein S18, putative	TCONS_00003385	XLOC_003263	LmxM.36.0940	LmxM.20:350342-350804	WT	TKT	OK	1617.58	2371.32	0.551859	5.589	5e-05	0.000118977	yes	1.46597
LmxM.23.1760	product=hypothetical protein, conserved	TCONS_00004820	XLOC_004678	LmxM.23.1760	LmxM.23:688070-690620	TKT	RIB	OK	14.2069	20.8238	0.551648	4.72107	5e-05	0.000118977	yes	1.46575
LmxM.04.0210	product=surface antigen-like protein	TCONS_00000497	XLOC_000470	LmxM.04.0210	LmxM.04:59500-60568	WT	RIB	OK	87.8783	128.795	0.551497	5.67682	5e-05	0.000118977	yes	1.46561
LmxM.28.0380	product=hypothetical protein, conserved	TCONS_00006256	XLOC_006050	LmxM.28.0380	LmxM.28:111302-112481	WT	TKT	OK	114.101	167.212	0.551368	5.74372	5e-05	0.000118977	yes	1.46547
LmxM.30.0070	product=helicase-like protein	TCONS_00006787	XLOC_006579	LmxM.30.0070	LmxM.30:17545-20398	TKT	RIB	OK	34.0035	49.8276	0.551262	5.09247	5e-05	0.000118977	yes	1.46537
LmxM.24.0180	product=ATPase domain protein, putative	TCONS_00004931	XLOC_004789	LmxM.24.0180	LmxM.24:34059-35667	TKT	RIB	OK	14.0165	20.5388	0.551222	3.74311	5e-05	0.000118977	yes	1.46533
LmxM.14.1110	product=kinesin K39, putative	TCONS_00002350	XLOC_002252	LmxM.14.1110	LmxM.14:457163-464186	WT	RIB	OK	9.27915	13.594	0.550904	5.05183	5e-05	0.000118977	yes	1.465
LmxM.36.6390	product=methylenetetrahydrofolate reductase, putative	TCONS_00004156	XLOC_004030	LmxM.36.6390	LmxM.20:2445400-2446330	TKT	RIB	OK	85.0064	124.533	0.55088	6.05331	5e-05	0.000118977	yes	1.46498
LmxM.29.2260	product=phospholipid-translocating P-type ATPase (flippase), putative	TCONS_00006669	XLOC_006462	LmxM.29.2260	LmxM.29:816150-819990	TKT	RIB	OK	24.8716	36.4363	0.550878	5.09113	5e-05	0.000118977	yes	1.46498
LmxM.20.0031	product=phosphate-repressible phosphate permease	TCONS_00004227	XLOC_004101	LmxM.20.0031	LmxM.20:2646445-2648164	TKT	RIB	OK	13.2811	19.4521	0.550552	3.73827	5e-05	0.000118977	yes	1.46465
LmxM.11.0720	product=hypothetical protein, conserved	TCONS_00001918	XLOC_001836	LmxM.11.0720	LmxM.11:273922-275884	WT	RIB	OK	71.3164	104.451	0.550525	5.1095	5e-05	0.000118977	yes	1.46461
LmxM.18.1020	product=hypothetical protein, unknown function	TCONS_00003038	XLOC_002919	LmxM.18.1020	LmxM.18:408633-412263	TKT	RIB	OK	21.7778	31.8956	0.5505	4.97149	5e-05	0.000118977	yes	1.46459
LmxM.29.1850	product=phosphatidylinositol kinase, putative	TCONS_00006496	XLOC_006290	LmxM.29.1850	LmxM.29:639278-643400	WT	RIB	OK	8.85151	12.9638	0.550496	4.5598	5e-05	0.000118977	yes	1.46459
LmxM.28.0310	product=hypothetical protein, conserved	TCONS_00006094	XLOC_005890	LmxM.28.0310	LmxM.28:93918-94872	WT	TKT	OK	48.7177	71.3445	0.550358	5.58889	5e-05	0.000118977	yes	1.46445
LmxM.08.0640	product=hypothetical protein, unknown function	TCONS_00001317	XLOC_001256	LmxM.08.0640	LmxM.08:1420749-1421664	TKT	RIB	OK	193.963	284.038	0.550303	5.8873	5e-05	0.000118977	yes	1.46439
LmxM.20.1360	product=RNasePH-like protein,exosome associated protein 1 (Rrp42 homologue), putative	TCONS_00003744	XLOC_003618	LmxM.20.1360	LmxM.20:3222472-3223693	TKT	RIB	OK	20.9347	30.6504	0.550009	4.09263	5e-05	0.000118977	yes	1.4641
LmxM.29.3400	product=hypothetical protein, unknown function	TCONS_00006543	XLOC_006336	LmxM.29.3400	LmxM.29:1219960-1220665	WT	RIB	OK	107.48	157.358	0.54998	6.52973	5e-05	0.000118977	yes	1.46407
LmxM.18.1140	product=hypothetical protein, conserved	TCONS_00003050	XLOC_002931	LmxM.18.1140	LmxM.18:464651-467489	TKT	RIB	OK	11.2799	16.513	0.549852	4.24933	5e-05	0.000118977	yes	1.46393
LmxM.22.1420	product=aquaporin, putative	TCONS_00004700	XLOC_004558	LmxM.22.1420	LmxM.22:582146-583031	WT	RIB	OK	27.4286	40.1523	0.5498	4.04045	5e-05	0.000118977	yes	1.46388
LmxM.10.0620	product=hypothetical protein, conserved	TCONS_00001773	XLOC_001691	LmxM.10.0620	LmxM.10:269635-271903	TKT	RIB	OK	25.587	37.4559	0.549784	5.00959	5e-05	0.000118977	yes	1.46386
LmxM.28.2660	product=hypothetical protein, conserved	TCONS_00006249	XLOC_006043	LmxM.28.2660	LmxM.28:1021390-1021831	WT	RIB	OK	95.0827	139.17	0.549596	5.96034	5e-05	0.000118977	yes	1.46367
LmxM.34.2010	product=40S ribosomal protein S6, putative	TCONS_00008493	XLOC_008270	LmxM.34.2010	LmxM.34:720893-721643	WT	RIB	OK	1295.43	1896.06	0.549575	4.76014	5e-05	0.000118977	yes	1.46365
LmxM.36.1000	product=hypothetical protein, conserved,predicted WD40 repeat protein	TCONS_00003391	XLOC_003269	LmxM.36.1000	LmxM.20:379079-382970	TKT	RIB	OK	28.899	42.2947	0.549459	4.96386	5e-05	0.000118977	yes	1.46354
LmxM.28.1095	product=hypothetical protein, conserved	TCONS_00006138	XLOC_005933	LmxM.28.1095	LmxM.28:398222-398585	WT	TKT	OK	46.6261	68.2387	0.549453	4.18569	0.00015	0.0003367	yes	1.46353
LmxM.20.0540	product=hypothetical protein, conserved	TCONS_00003658	XLOC_003536	LmxM.20.0540	LmxM.20:2830733-2831432	TKT	RIB	OK	27.0642	39.5959	0.548965	3.59091	5e-05	0.000118977	yes	1.46304
LmxM.33.2125	product=ubiquitin-like protein	TCONS_00008292	XLOC_008069	LmxM.33.2125	LmxM.33:758583-758826	TKT	RIB	OK	80.7658	118.161	0.54894	5.54225	0.0018	0.00340672	yes	1.46301
LmxM.36.3680	product=mitogen activated kinase-like protein	TCONS_00003496	XLOC_003374	LmxM.36.3680	LmxM.20:1394624-1397558	WT	RIB	OK	39.7962	58.2162	0.54879	4.87218	5e-05	0.000118977	yes	1.46286
LmxM.28.1840	product=hypothetical protein, conserved	TCONS_00006323	XLOC_006117	LmxM.28.1840	LmxM.28:700191-700869	WT	TKT	OK	73.273	107.185	0.548748	5.77341	5e-05	0.000118977	yes	1.46282
LmxM.05.0620	product=hypothetical protein, conserved	TCONS_00000682	XLOC_000649	LmxM.05.0620	LmxM.05:211372-214012	WT	TKT	OK	25.1593	36.8016	0.548676	5.42827	5e-05	0.000118977	yes	1.46274
LmxM.36.0550	product=cell division related protein kinase 2,cdc2-related kinase	TCONS_00003345	XLOC_003223	LmxM.36.0550	LmxM.20:152341-153277	WT	RIB	OK	72.9084	106.642	0.548626	5.73034	5e-05	0.000118977	yes	1.46268
LmxM.26.0730	product=hypothetical protein, conserved	TCONS_00005749	XLOC_005551	LmxM.26.0730	LmxM.26:193034-199145	TKT	RIB	OK	29.222	42.734	0.548333	4.26998	5e-05	0.000118977	yes	1.46239
LmxM.18.0370	product=tubulin tyrosine ligase protein, putative	TCONS_00003145	XLOC_003023	LmxM.18.0370	LmxM.18:147103-148492	WT	TKT	OK	26.8241	39.2266	0.548304	4.6178	5e-05	0.000118977	yes	1.46236
LmxM.24.0010	product=pyruvate dehydrogenase (lipoamide) kinase, putative	TCONS_00004915	XLOC_004773	LmxM.24.0010	LmxM.24:3051-4407	WT	RIB	OK	28.9267	42.2953	0.548096	4.8069	5e-05	0.000118977	yes	1.46215
LmxM.26.2560	product=hypothetical protein, conserved	TCONS_00005663	XLOC_005465	LmxM.26.2560	LmxM.26:972295-973846	WT	RIB	OK	22.7952	33.3281	0.548007	4.49331	5e-05	0.000118977	yes	1.46207
LmxM.27.1390	product=unspecified product	TCONS_00000121	XLOC_000115	LmxM.27.1390	LmxM.00:244910-245879	WT	RIB	OK	1156.09	1690.11	0.547864	4.26988	5e-05	0.000118977	yes	1.46192
LmxM.33.4170	product=hypothetical protein, conserved	TCONS_00008181	XLOC_007963	LmxM.33.4170	LmxM.33:1581492-1582236	TKT	RIB	OK	55.3512	80.9185	0.547853	5.16482	5e-05	0.000118977	yes	1.46191
LmxM.11.0480	product=hypothetical protein, conserved	TCONS_00001894	XLOC_001812	LmxM.11.0480	LmxM.11:165867-169050	WT	TKT	OK	17.1423	25.0504	0.547274	4.83372	5e-05	0.000118977	yes	1.46132
LmxM.08_29.2420	product=hypothetical protein, conserved	TCONS_00001402	XLOC_001341	LmxM.08_29.2420	LmxM.08:147469-149446	TKT	RIB	OK	17.8864	26.1367	0.547217	4.58954	5e-05	0.000118977	yes	1.46126
LmxM.33.4280	product=hypothetical protein, unknown function	TCONS_00008192	XLOC_007974	LmxM.33.4280	LmxM.33:1605462-1606680	TKT	RIB	OK	31.4519	45.9577	0.547162	4.89826	5e-05	0.000118977	yes	1.46121
LmxM.29.1255	product=hypothetical protein, conserved	TCONS_00006445	XLOC_006239	LmxM.29.1255	LmxM.29:418855-419911	TKT	RIB	OK	37.539	54.8507	0.547119	5.06469	5e-05	0.000118977	yes	1.46117
LmxM.15.0380	product=60S acidic ribosomal protein, putative	TCONS_00002472	XLOC_002374	LmxM.15.0380	LmxM.15:141725-142049	WT	RIB	OK	561.63	820.611	0.547079	10.0921	5e-05	0.000118977	yes	1.46112
LmxM.34.1460	product=hypothetical protein, conserved	TCONS_00008464	XLOC_008241	LmxM.34.1460	LmxM.34:549092-550082	TKT	RIB	OK	74.2619	108.452	0.546358	5.96262	5e-05	0.000118977	yes	1.4604
LmxM.33.0630	product=hypothetical protein, conserved	TCONS_00007958	XLOC_007742	LmxM.33.0630	LmxM.33:264768-267129	TKT	RIB	OK	15.875	23.1783	0.546022	4.57041	5e-05	0.000118977	yes	1.46005
LmxM.25.2155	product=hypothetical protein, conserved	TCONS_00005498	XLOC_005300	LmxM.25.2155	LmxM.25:801451-802207	TKT	RIB	OK	18.4366	26.9179	0.545997	3.04463	0.0001	0.000229278	yes	1.46003
LmxM.18.0390	product=hypothetical protein, conserved	TCONS_00003147	XLOC_003025	LmxM.18.0390	LmxM.18:155121-160290	TKT	RIB	OK	20.0473	29.2629	0.545665	5.21177	5e-05	0.000118977	yes	1.45969
LmxM.32.1180	product=33 kDa inner dynein arm light chain, axonemal, putative	TCONS_00007597	XLOC_007387	LmxM.32.1180	LmxM.32:438226-438970	TKT	RIB	OK	28.3036	41.3123	0.545584	3.85569	5e-05	0.000118977	yes	1.45961
LmxM.23.0550	product=ubiquitin-activating enzyme e1, putative	TCONS_00004849	XLOC_004707	LmxM.23.0550	LmxM.23:242073-245208	TKT	RIB	OK	17.7399	25.8897	0.545378	4.82777	5e-05	0.000118977	yes	1.45941
LmxM.29.0890	product=adenosine kinase-like protein	TCONS_00006407	XLOC_006201	LmxM.29.0890	LmxM.29:281549-282380	TKT	RIB	OK	27.7778	40.539	0.545379	3.82252	5e-05	0.000118977	yes	1.4594
LmxM.08_29.1090	product=ribosomal protein L1a, putative	TCONS_00001444	XLOC_001383	LmxM.08_29.1090	LmxM.08:735024-736329	WT	TKT	OK	1460.5	2130.73	0.544884	4.28003	5e-05	0.000118977	yes	1.4589
LmxM.10.0465a	product=unspecified product	TCONS_00000129	XLOC_000123	LmxM.10.0465a	LmxM.00:280059-280815	WT	RIB	OK	64.367	93.8947	0.544723	5.68299	5e-05	0.000118977	yes	1.45874
LmxM.24.1250	product=amastin-like surface protein-like protein	TCONS_00005045	XLOC_004903	LmxM.24.1250	LmxM.24:445617-446181	WT	TKT	OK	338.56	493.769	0.544423	6.83331	5e-05	0.000118977	yes	1.45844
LmxM.36.4770	product=hypothetical protein, conserved	TCONS_00003609	XLOC_003487	LmxM.36.4770	LmxM.20:1825250-1826903	TKT	RIB	OK	47.6024	69.4246	0.544414	5.51356	5e-05	0.000118977	yes	1.45843
LmxM.28.1820	product=replication factor A, 51kDa subunit, putative	TCONS_00006321	XLOC_006115	LmxM.28.1820	LmxM.28:692671-694075	WT	TKT	OK	65.1171	94.9657	0.54437	5.1311	5e-05	0.000118977	yes	1.45838
LmxM.26.0880	product=40S ribosomal protein S16, putative	TCONS_00005765	XLOC_005567	LmxM.26.0880	LmxM.26:243821-244271	WT	TKT	OK	1574.56	2296.18	0.544283	5.98302	5e-05	0.000118977	yes	1.4583
LmxM.31.1600	product=hypothetical protein, conserved	TCONS_00007388	XLOC_007178	LmxM.31.1600	LmxM.31:616933-618940	WT	RIB	OK	20.7574	30.2673	0.544131	4.89729	5e-05	0.000118977	yes	1.45815
LmxM.33.3470	product=hypothetical protein, conserved	TCONS_00008103	XLOC_007885	LmxM.33.3470	LmxM.33:1323790-1324867	TKT	RIB	OK	72.9283	106.326	0.54395	5.36222	5e-05	0.000118977	yes	1.45795
LmxM.10.0100	product=hypothetical protein, conserved	TCONS_00001682	XLOC_001610	LmxM.10.0100	LmxM.10:28302-29073	TKT	RIB	OK	23.5919	34.3948	0.543903	3.46707	5e-05	0.000118977	yes	1.45791
LmxM.22.1600	product=ser/thr protein phosphatase, putative	TCONS_00004590	XLOC_004449	LmxM.22.1600	LmxM.22:643121-645548	WT	RIB	OK	47.1547	68.7365	0.543675	5.24965	5e-05	0.000118977	yes	1.45768
LmxM.28.1180	product=hypothetical protein, conserved	TCONS_00006148	XLOC_005943	LmxM.28.1180	LmxM.28:435317-435998	WT	TKT	OK	82.8869	120.822	0.543663	6.22671	5e-05	0.000118977	yes	1.45767
LmxM.26.1980	product=hypothetical protein, conserved	TCONS_00005603	XLOC_005405	LmxM.26.1980	LmxM.26:721849-722470	WT	RIB	OK	100.364	146.289	0.54358	6.71478	5e-05	0.000118977	yes	1.45758
LmxM.33.0390	product=hypothetical protein, unknown function	TCONS_00007926	XLOC_007715	LmxM.33.0390	LmxM.33:135971-136586	TKT	RIB	OK	67.1316	97.843	0.543476	5.40109	5e-05	0.000118977	yes	1.45748
LmxM.10.0810	product=hypothetical protein, conserved	TCONS_00001792	XLOC_001710	LmxM.10.0810	LmxM.10:340362-345924	WT	RIB	OK	22.4725	32.7516	0.5434	4.91619	5e-05	0.000118977	yes	1.45741
LmxM.08.0470	product=small ubiquitin protein, putative	TCONS_00001300	XLOC_001239	LmxM.08.0470	LmxM.08:1343681-1344035	TKT	RIB	OK	65.4939	95.4483	0.543359	4.71893	5e-05	0.000118977	yes	1.45736
LmxM.32.3080	product=hypothetical protein, unknown function	TCONS_00007794	XLOC_007583	LmxM.32.3080	LmxM.32:1347334-1353739	TKT	RIB	OK	16.1946	23.601	0.54333	5.1184	5e-05	0.000118977	yes	1.45734
LmxM.34.1945	product=hypothetical protein, conserved	TCONS_00008486	XLOC_008263	LmxM.34.1945	LmxM.34:699560-701417	TKT	RIB	OK	16.5582	24.129	0.543227	4.19591	5e-05	0.000118977	yes	1.45722
LmxM.12.0510	product=hypothetical protein, conserved	TCONS_00002114	XLOC_002024	LmxM.12.0510	LmxM.12:262606-265519	TKT	RIB	OK	16.2821	23.7266	0.543217	4.76688	5e-05	0.000118977	yes	1.45722
LmxM.19.1347	product=hypothetical protein, conserved	TCONS_00003284	XLOC_003162	LmxM.19.1347	LmxM.19:552300-554565	WT	RIB	OK	58.6203	85.4223	0.543212	4.99747	5e-05	0.000118977	yes	1.45721
LmxM.36.1980	product=serine/threonine protein phosphatase 2B catalytic subunit A2, putative	TCONS_00003431	XLOC_003309	LmxM.36.1980	LmxM.20:771420-772644	WT	TKT	OK	53.618	78.132	0.543195	5.4071	5e-05	0.000118977	yes	1.4572
LmxM.34.1110	product=hypothetical protein, conserved	TCONS_00008429	XLOC_008206	LmxM.34.1110	LmxM.34:424497-425493	TKT	RIB	OK	61.8202	90.0708	0.542982	5.51993	5e-05	0.000118977	yes	1.45698
LmxM.36.6600	product=hypothetical protein, conserved	TCONS_00004177	XLOC_004051	LmxM.36.6600	LmxM.20:2508885-2511141	TKT	RIB	OK	35.6058	51.8727	0.542863	5.54541	5e-05	0.000118977	yes	1.45686
LmxM.29.3340	product=60S ribosomal protein L9, putative	TCONS_00006537	XLOC_006330	LmxM.29.3340	LmxM.29:1189542-1190115	WT	TKT	OK	2147.91	3129.12	0.542823	5.11908	5e-05	0.000118977	yes	1.45682
LmxM.34.0680	product=hypothetical protein, conserved	TCONS_00008386	XLOC_008163	LmxM.34.0680	LmxM.34:251132-255722	TKT	RIB	OK	23.3456	34.0015	0.542446	5.22644	5e-05	0.000118977	yes	1.45644
LmxM.12.1310	product=hypothetical protein, conserved	TCONS_00002096	XLOC_002006	LmxM.12.1310	LmxM.12:488000-490613	TKT	RIB	OK	18.5294	26.9836	0.542265	5.29411	5e-05	0.000118977	yes	1.45626
LmxM.34.1670	product=60S ribosomal protein L26, putative	TCONS_00008746	XLOC_008518	LmxM.34.1670	LmxM.34:629777-630209	WT	TKT	OK	1598.64	2327.84	0.542146	5.78374	5e-05	0.000118977	yes	1.45614
LmxM.27.1780	product=casein kinase I-like protein	TCONS_00005995	XLOC_005792	LmxM.27.1780	LmxM.27:726713-728420	WT	RIB	OK	104.356	151.954	0.542122	4.486	5e-05	0.000118977	yes	1.45611
LmxM.23.0760	product=mitochondrial RNA binding protein, putative	TCONS_00004872	XLOC_004730	LmxM.23.0760	LmxM.23:366490-367537	WT	RIB	OK	30.1142	43.8461	0.542005	4.32938	5e-05	0.000118977	yes	1.45599
LmxM.25.1060	product=hypothetical protein, conserved	TCONS_00005267	XLOC_005074	LmxM.25.1060	LmxM.25:397229-400043	TKT	RIB	OK	57.7634	84.1026	0.541993	4.0246	5e-05	0.000118977	yes	1.45598
LmxM.03.0030	product=D-3-phosphoglycerate dehydrogenase-like protein	TCONS_00000368	XLOC_000347	LmxM.03.0030	LmxM.03:8254-9478	TKT	RIB	OK	53.9051	78.4827	0.541952	5.43641	5e-05	0.000118977	yes	1.45594
LmxM.29.2130	product=protein kinase, putative	TCONS_00006656	XLOC_006449	LmxM.29.2130	LmxM.29:746048-749015	WT	RIB	OK	32.3902	47.1442	0.541522	5.03816	5e-05	0.000118977	yes	1.45551
LmxM.24.1650	product=hypothetical protein, conserved	TCONS_00005144	XLOC_004961	LmxM.24.1650	LmxM.24:628631-630230	TKT	RIB	OK	16.2439	23.6397	0.541314	3.87792	5e-05	0.000118977	yes	1.4553
LmxM.32.0535	product=hypothetical protein, conserved	TCONS_00007869	XLOC_007658	LmxM.32.0535	LmxM.32:174100-174706	TKT	RIB	OK	34.2603	49.8584	0.541299	3.91486	5e-05	0.000118977	yes	1.45528
LmxM.33.2515	product=hypothetical protein	TCONS_00008336	XLOC_008113	LmxM.33.2515	LmxM.33:939873-940533	TKT	RIB	OK	46.8934	68.2412	0.541256	4.85484	5e-05	0.000118977	yes	1.45524
LmxM.25.1780	product=hypothetical protein, conserved	TCONS_00005459	XLOC_005261	LmxM.25.1780	LmxM.25:689147-691754	TKT	RIB	OK	21.1052	30.7125	0.541225	4.83842	5e-05	0.000118977	yes	1.45521
LmxM.24.0580	product=hypothetical predicted transmembrane protein	TCONS_00004973	XLOC_004831	LmxM.24.0580	LmxM.24:199264-200350	WT	RIB	OK	87.0083	126.602	0.54108	5.61962	5e-05	0.000118977	yes	1.45506
LmxM.31.1300	product=polypeptide deformylase-like protein, putative	TCONS_00007201	XLOC_006993	LmxM.31.1300	LmxM.31:499304-500120	TKT	RIB	OK	33.7921	49.1648	0.540941	4.25059	5e-05	0.000118977	yes	1.45492
LmxM.36.2070	product=hypothetical protein, conserved	TCONS_00003441	XLOC_003319	LmxM.36.2070	LmxM.20:809785-810778	WT	RIB	OK	54.3961	79.1339	0.540793	5.94656	5e-05	0.000118977	yes	1.45477
LmxM.10.1250	product=hypothetical protein, conserved	TCONS_00001745	XLOC_001668	LmxM.10.1250	LmxM.10:488104-489061	TKT	RIB	OK	66.6225	96.9118	0.540663	5.29033	5e-05	0.000118977	yes	1.45464
LmxM.19.0450	product=hypothetical protein, conserved	TCONS_00003192	XLOC_003070	LmxM.19.0450	LmxM.19:174559-177409	TKT	RIB	OK	29.422	42.795	0.540546	4.93475	5e-05	0.000118977	yes	1.45452
LmxM.14.0010	product=exosome complex exonuclease, putative,ribosomal RNA processing protein 4, putative	TCONS_00002291	XLOC_002196	LmxM.14.0010	LmxM.14:2320-3244	WT	TKT	OK	31.2775	45.493	0.540519	4.22739	5e-05	0.000118977	yes	1.4545
LmxM.32.2470	product=hypothetical protein, conserved	TCONS_00007731	XLOC_007520	LmxM.32.2470	LmxM.32:985238-986438	WT	RIB	OK	38.3437	55.7703	0.540509	5.37357	5e-05	0.000118977	yes	1.45448
LmxM.23.0260	product=argininosuccinate synthase, putative	TCONS_00004736	XLOC_004594	LmxM.23.0260	LmxM.23:93781-95041	WT	TKT	OK	80.9686	117.741	0.540189	5.2101	5e-05	0.000118977	yes	1.45416
LmxM.25.2220	product=hypothetical protein, conserved	TCONS_00005279	XLOC_005083	LmxM.25.2220	LmxM.25:815465-817379	TKT	RIB	OK	24.5083	35.6359	0.540063	5.15665	5e-05	0.000118977	yes	1.45403
LmxM.27.0360	product=ATPase, putative	TCONS_00005788	XLOC_005590	LmxM.27.0360	LmxM.27:98127-100098	TKT	RIB	OK	28.597	41.581	0.540059	5.24713	5e-05	0.000118977	yes	1.45403
LmxM.10.0350	product=pteridine transporter ft5, putative	TCONS_00001710	XLOC_001638	LmxM.10.0350	LmxM.10:137168-139406	WT	TKT	OK	79.5652	115.662	0.539706	4.39462	5e-05	0.000118977	yes	1.45368
LmxM.29.1450	product=kinesin, putative	TCONS_00006463	XLOC_006257	LmxM.29.1450	LmxM.29:499134-502773	TKT	RIB	OK	26.3336	38.2772	0.539579	4.88809	5e-05	0.000118977	yes	1.45355
LmxM.22.0790	product=hypothetical protein, conserved	TCONS_00004679	XLOC_004537	LmxM.22.0790	LmxM.22:315359-317354	WT	TKT	OK	92.8433	134.948	0.539537	3.95858	5e-05	0.000118977	yes	1.4535
LmxM.33.2520	product=hypothetical protein, conserved	TCONS_00008337	XLOC_008114	LmxM.33.2520	LmxM.33:941484-948783	TKT	RIB	OK	21.3545	31.0338	0.5393	4.38763	5e-05	0.000118977	yes	1.45327
LmxM.04.1120	product=unspecified product	TCONS_00000604	XLOC_000571	LmxM.04.1120	LmxM.04:386771-388961	WT	TKT	OK	51.0507	74.1771	0.539043	5.16321	5e-05	0.000118977	yes	1.45301
LmxM.36.4990	product=delta tubulin, putative	TCONS_00004011	XLOC_003885	LmxM.36.4990	LmxM.20:1908808-1910503	TKT	RIB	OK	12.0022	17.4378	0.53892	3.46123	5e-05	0.000118977	yes	1.45288
LmxM.28.1790	product=ATPase-like protein	TCONS_00006318	XLOC_006112	LmxM.28.1790	LmxM.28:676692-678444	WT	TKT	OK	56.7314	82.414	0.538744	5.37005	5e-05	0.000118977	yes	1.45271
LmxM.32.1420	product=amino acid permease-like protein	TCONS_00007624	XLOC_007414	LmxM.32.1420	LmxM.32:525847-527314	WT	RIB	OK	38.6798	56.189	0.538706	5.05783	5e-05	0.000118977	yes	1.45267
LmxM.24.1750	product=hypothetical protein, conserved	TCONS_00005154	XLOC_004971	LmxM.24.1750	LmxM.24:656964-659202	TKT	RIB	OK	32.4909	47.1929	0.538534	5.53585	5e-05	0.000118977	yes	1.4525
LmxM.34.1430	product=60S ribosomal protein L2, putative	TCONS_00008461	XLOC_008238	LmxM.34.1430	LmxM.34:532333-533116	WT	TKT	OK	1134.3	1647.44	0.538432	4.72452	5e-05	0.000118977	yes	1.45238
LmxM.08_29.1070	product=ribosomal protein L1a, putative	TCONS_00001445	XLOC_001384	LmxM.08_29.1070	LmxM.08:737366-738488	WT	TKT	OK	1501.86	2181.15	0.538337	4.28011	5e-05	0.000118977	yes	1.4523
LmxM.04.0950	product=unspecified product	TCONS_00000585	XLOC_000553	LmxM.04.0950	LmxM.04:340918-341560	WT	TKT	OK	2691.29	3908.23	0.538221	5.08086	5e-05	0.000118977	yes	1.45218
LmxM.36.3100	product=ATP synthase, putative	TCONS_00003938	XLOC_003812	LmxM.36.3100	LmxM.20:1228007-1228658	TKT	RIB	OK	140.509	204.001	0.537907	5.86744	5e-05	0.000118977	yes	1.45187
LmxM.29.2065	product=hypothetical protein, conserved	TCONS_00006520	XLOC_006314	LmxM.29.2065	LmxM.29:726238-727180	TKT	RIB	OK	37.2722	54.1132	0.53788	4.68362	5e-05	0.000118977	yes	1.45184
LmxM.06.0200	product=hypothetical protein, conserved	TCONS_00000877	XLOC_000838	LmxM.06.0200	LmxM.06:66357-67833	WT	TKT	OK	32.682	47.4487	0.537874	5.37986	5e-05	0.000118977	yes	1.45183
LmxM.34.3790	product=60S ribosomal protein L23, putative	TCONS_00008873	XLOC_008645	LmxM.34.3790	LmxM.34:1420114-1420534	WT	TKT	OK	1639.04	2379.34	0.537714	6.17191	5e-05	0.000118977	yes	1.45167
LmxM.05.1090	product=double-strand-break repair protein rad21 homolog, putative	TCONS_00000728	XLOC_000692	LmxM.05.1090	LmxM.05:400493-402218	WT	RIB	OK	28.3487	41.1509	0.537639	4.99282	5e-05	0.000118977	yes	1.4516
LmxM.36.6320	product=phosphatidylinositol 3 kinase, putative	TCONS_00004145	XLOC_004019	LmxM.36.6320	LmxM.20:2392592-2400434	TKT	RIB	OK	19.1018	27.724	0.537428	4.50937	5e-05	0.000118977	yes	1.45138
LmxM.36.1900	product=hypothetical protein, conserved	TCONS_00003870	XLOC_003744	LmxM.36.1900	LmxM.20:737730-742698	TKT	RIB	OK	17.3958	25.2455	0.537285	4.9001	5e-05	0.000118977	yes	1.45124
LmxM.27.1090	product=hypothetical protein, conserved	TCONS_00005966	XLOC_005766	LmxM.27.1090	LmxM.27:448224-448818	WT	RIB	OK	107.634	156.193	0.537189	6.46047	5e-05	0.000118977	yes	1.45115
LmxM.11.0660	product=protein associated with differentiation 4, putative	TCONS_00001912	XLOC_001830	LmxM.11.0660	LmxM.11:251284-253246	WT	TKT	OK	57.9172	84.045	0.53717	5.45	5e-05	0.000118977	yes	1.45112
LmxM.32.2750	product=hypothetical protein, conserved	TCONS_00007760	XLOC_007549	LmxM.32.2750	LmxM.32:1109461-1112899	WT	RIB	OK	12.3109	17.8631	0.537048	4.81048	5e-05	0.000118977	yes	1.451
LmxM.36.3240	product=hypothetical protein, unknown function	TCONS_00003953	XLOC_003827	LmxM.36.3240	LmxM.20:1274570-1277132	TKT	RIB	OK	102.267	148.381	0.536973	3.8021	5e-05	0.000118977	yes	1.45092
LmxM.30.0730	product=hypothetical protein, unknown function	TCONS_00006857	XLOC_006649	LmxM.30.0730	LmxM.30:282085-282367	WT	RIB	OK	69.3788	100.655	0.536847	5.00114	0.0007	0.00141882	yes	1.4508
LmxM.32.2630	product=dynein intermediate chain, putative	TCONS_00007748	XLOC_007537	LmxM.32.2630	LmxM.32:1048627-1051750	TKT	RIB	OK	26.1851	37.9854	0.536701	4.84102	5e-05	0.000118977	yes	1.45065
LmxM.19.0390	product=40S ribosomal protein S13, putative	TCONS_00003185	XLOC_003063	LmxM.19.0390	LmxM.19:160419-160875	WT	RIB	OK	1425.57	2067.95	0.536666	5.64657	5e-05	0.000118977	yes	1.45061
LmxM.08_29.0470	product=hypothetical protein, conserved	TCONS_00001206	XLOC_001145	LmxM.08_29.0470	LmxM.08:990799-992146	TKT	RIB	OK	22.1687	32.1576	0.536638	4.19825	5e-05	0.000118977	yes	1.45059
LmxM.15.1490	product=hypothetical protein, conserved	TCONS_00002612	XLOC_002514	LmxM.15.1490	LmxM.15:549228-551160	WT	TKT	OK	17.9077	25.968	0.536154	4.34424	5e-05	0.000118977	yes	1.4501
LmxM.32.1880	product=hypothetical protein, conserved	TCONS_00007668	XLOC_007457	LmxM.32.1880	LmxM.32:718973-719792	TKT	RIB	OK	58.2984	84.537	0.536127	5.57312	5e-05	0.000118977	yes	1.45007
LmxM.13.1620	product=squalene monooxygenase-like protein	TCONS_00002284	XLOC_002189	LmxM.13.1620	LmxM.13:571618-573328	TKT	RIB	OK	30.7614	44.6051	0.536087	4.99998	5e-05	0.000118977	yes	1.45003
LmxM.29.3480	product=hypothetical protein, conserved	TCONS_00006552	XLOC_006345	LmxM.29.3480	LmxM.29:1255352-1256099	WT	RIB	OK	50.8176	73.68	0.535946	4.93994	5e-05	0.000118977	yes	1.44989
LmxM.36.1390	product=hypothetical protein, conserved	TCONS_00003815	XLOC_003689	LmxM.36.1390	LmxM.20:498495-501858	TKT	RIB	OK	31.1994	45.2301	0.535763	5.10893	5e-05	0.000118977	yes	1.44971
LmxM.08_29.0380	product=hypothetical protein, conserved	TCONS_00001215	XLOC_001154	LmxM.08_29.0380	LmxM.08:1021758-1024653	TKT	RIB	OK	30.7332	44.5483	0.535572	4.97435	5e-05	0.000118977	yes	1.44952
LmxM.36.2630	product=protein kinase, putative	TCONS_00003890	XLOC_003764	LmxM.36.2630	LmxM.20:1049179-1059550	TKT	RIB	OK	11.7287	17.0003	0.535522	4.86958	5e-05	0.000118977	yes	1.44946
LmxM.36.5400	product=hypothetical protein, conserved	TCONS_00004053	XLOC_003927	LmxM.36.5400	LmxM.20:2062099-2063905	TKT	RIB	OK	31.3096	45.3817	0.535507	5.17557	5e-05	0.000118977	yes	1.44945
LmxM.20.0220	product=hypothetical protein, conserved	TCONS_00004246	XLOC_004120	LmxM.20.0220	LmxM.20:2710249-2713099	TKT	RIB	OK	15.0386	21.7963	0.535412	4.90038	5e-05	0.000118977	yes	1.44936
LmxM.04.0310	product=beta-fructofuranosidase, putative	TCONS_00000507	XLOC_000480	LmxM.04.0310	LmxM.04:90669-92580	WT	RIB	OK	71.1763	103.147	0.535239	4.69859	5e-05	0.000118977	yes	1.44918
LmxM.13.1180	product=outer arm dynein-like protein	TCONS_00002238	XLOC_002143	LmxM.13.1180	LmxM.13:377862-378219	TKT	RIB	OK	81.9035	118.686	0.535151	5.31962	5e-05	0.000118977	yes	1.4491
LmxM.06.0060	product=hypothetical protein, conserved	TCONS_00000863	XLOC_000824	LmxM.06.0060	LmxM.06:27996-28962	WT	TKT	OK	58.3753	84.5876	0.535087	5.28709	5e-05	0.000118977	yes	1.44903
LmxM.20.0355	product=hypothetical protein, conserved	TCONS_00003638	XLOC_003516	LmxM.20.0355	LmxM.20:2767004-2768450	WT	TKT	OK	49.042	71.0481	0.534776	5.4882	5e-05	0.000118977	yes	1.44872
LmxM.31.1620	product=hypothetical protein, conserved	TCONS_00007390	XLOC_007180	LmxM.31.1620	LmxM.31:625332-627636	TKT	RIB	OK	23.7656	34.4281	0.534714	5.26851	5e-05	0.000118977	yes	1.44865
LmxM.34.0500	product=proteophosphoglycan ppg3, putative	TCONS_00008373	XLOC_008150	LmxM.34.0500	LmxM.34:144848-148497	WT	TKT	OK	3.84697	5.57149	0.53434	2.79106	5e-05	0.000118977	yes	1.44828
LmxM.27.0350	product=hypothetical protein, conserved	TCONS_00005787	XLOC_005589	LmxM.27.0350	LmxM.27:93331-94819	WT	RIB	OK	41.5937	60.2301	0.534119	5.24861	5e-05	0.000118977	yes	1.44806
LmxM.32.2030	product=hypothetical protein, conserved	TCONS_00007685	XLOC_007474	LmxM.32.2030	LmxM.32:783830-786293	TKT	RIB	OK	21.5714	31.2309	0.533856	5.22257	5e-05	0.000118977	yes	1.44779
LmxM.26.0710	product=hypothetical protein, conserved	TCONS_00005747	XLOC_005549	LmxM.26.0710	LmxM.26:184071-186822	WT	TKT	OK	59.0198	85.4349	0.533627	4.25946	5e-05	0.000118977	yes	1.44756
LmxM.30.1000	product=hypothetical protein, conserved	TCONS_00006881	XLOC_006673	LmxM.30.1000	LmxM.30:370081-373453	WT	TKT	OK	69.8826	101.159	0.533619	3.55983	5e-05	0.000118977	yes	1.44756
LmxM.15.1220	product=hypothetical protein, unknown function	TCONS_00002580	XLOC_002482	LmxM.15.1220	LmxM.15:448853-450278	WT	TKT	OK	103.093	149.221	0.533507	5.0949	5e-05	0.000118977	yes	1.44744
LmxM.33.4160	product=dynein heavy chain, putative	TCONS_00008180	XLOC_007962	LmxM.33.4160	LmxM.33:1568133-1580859	TKT	RIB	OK	25.3551	36.6936	0.533251	3.51112	5e-05	0.000118977	yes	1.44719
LmxM.10.0300	product=hypothetical protein, conserved	TCONS_00001706	XLOC_001634	LmxM.10.0300	LmxM.10:118658-120956	TKT	RIB	OK	21.3033	30.8213	0.532853	5.19362	5e-05	0.000118977	yes	1.44679
LmxM.28.0790	product=putative dual-specificity protein phosphatase, putative	TCONS_00006103	XLOC_005898	LmxM.28.0790	LmxM.28:276246-278136	WT	TKT	OK	46.0738	66.6534	0.532731	5.09503	5e-05	0.000118977	yes	1.44667
LmxM.08_29.1250	product=hypothetical protein, unknown function	TCONS_00001428	XLOC_001367	LmxM.08_29.1250	LmxM.08:660285-665760	TKT	RIB	OK	15.7798	22.8277	0.532707	4.7532	5e-05	0.000118977	yes	1.44664
LmxM.32.2830	product=D-alanyl-glycyl endopeptidase-like protein,cysteine peptidase, Clan CA, family C51, putative	TCONS_00007768	XLOC_007557	LmxM.32.2830	LmxM.32:1152139-1152850	TKT	RIB	OK	28.577	41.3353	0.532517	3.61711	5e-05	0.000118977	yes	1.44645
LmxM.31.1700	product=hypothetical protein, conserved	TCONS_00007398	XLOC_007188	LmxM.31.1700	LmxM.31:655475-657992	TKT	RIB	OK	15.643	22.6227	0.532252	4.54169	5e-05	0.000118977	yes	1.44619
LmxM.22.1090	product=hypothetical protein, conserved	TCONS_00004565	XLOC_004424	LmxM.22.1090	LmxM.22:429263-431405	TKT	RIB	OK	19.6503	28.417	0.5322	4.77197	5e-05	0.000118977	yes	1.44614
LmxM.25.0400	product=hypothetical protein, unknown function	TCONS_00005345	XLOC_005149	LmxM.25.0400	LmxM.25:119186-119489	TKT	RIB	OK	27.7409	40.1148	0.53212	3.08627	0.02055	0.0320252	yes	1.44605
LmxM.33.0705	product=hypothetical protein, conserved	TCONS_00007964	XLOC_007748	LmxM.33.0705	LmxM.33:307022-307505	TKT	RIB	OK	42.9849	62.1529	0.531993	4.10463	5e-05	0.000118977	yes	1.44592
LmxM.36.0980	product=40S ribosomal protein S10, putative	TCONS_00003389	XLOC_003267	LmxM.36.0980	LmxM.20:376435-376942	WT	TKT	OK	1737.33	2511.49	0.53167	5.25527	5e-05	0.000118977	yes	1.4456
LmxM.34.1240	product=hypothetical protein, conserved	TCONS_00008442	XLOC_008219	LmxM.34.1240	LmxM.34:474666-477207	TKT	RIB	OK	19.2079	27.7653	0.531584	5.05733	5e-05	0.000118977	yes	1.44551
LmxM.15.1000	product=60S ribosomal protein L6, putative	TCONS_00002565	XLOC_002467	LmxM.15.1000	LmxM.15:393746-394328	WT	TKT	OK	1818.78	2628.94	0.531512	4.90743	5e-05	0.000118977	yes	1.44544
LmxM.30.1400	product=hypothetical protein, conserved	TCONS_00006926	XLOC_006718	LmxM.30.1400	LmxM.30:611453-615329	TKT	RIB	OK	43.0428	62.2154	0.531498	4.09811	5e-05	0.000118977	yes	1.44543
LmxM.11.1100	product=lanosterol 14-alpha-demethylase, putative	TCONS_00001961	XLOC_001878	LmxM.11.1100	LmxM.11:442772-444212	TKT	RIB	OK	80.5596	116.404	0.531019	5.4135	5e-05	0.000118977	yes	1.44494
LmxM.30.1400	product=hypothetical protein, conserved	TCONS_00006926	XLOC_006718	LmxM.30.1400	LmxM.30:611453-615329	WT	RIB	OK	43.0641	62.2154	0.530785	4.0881	5e-05	0.000118977	yes	1.44472
LmxM.13.1610	product=MCAK-like kinesin, putative	TCONS_00002283	XLOC_002188	LmxM.13.1610	LmxM.13:567144-569319	TKT	RIB	OK	32.293	46.6488	0.530619	5.19318	5e-05	0.000118977	yes	1.44455
LmxM.29.2030	product=mannosyltransferase, putative	TCONS_00006516	XLOC_006310	LmxM.29.2030	LmxM.29:707045-708344	WT	RIB	OK	51.505	74.3963	0.530519	5.583	5e-05	0.000118977	yes	1.44445
LmxM.36.6345	product=hypothetical protein, conserved	TCONS_00004148	XLOC_004022	LmxM.36.6345	LmxM.20:2426252-2426837	TKT	RIB	OK	36.9331	53.3365	0.53021	4.01679	5e-05	0.000118977	yes	1.44414
LmxM.36.2685	product=hypothetical protein, conserved	TCONS_00003896	XLOC_003770	LmxM.36.2685	LmxM.20:1081161-1082118	TKT	RIB	OK	18.3261	26.4631	0.53008	3.3323	5e-05	0.000118977	yes	1.44401
LmxM.32.0920	product=40S ribosomal protein S3, putative	TCONS_00007569	XLOC_007359	LmxM.32.0920	LmxM.32:313905-314565	WT	TKT	OK	1440.4	2079.77	0.529953	4.84689	5e-05	0.000118977	yes	1.44388
LmxM.36.1955	product=hypothetical protein, conserved	TCONS_00003878	XLOC_003752	LmxM.36.1955	LmxM.20:766596-767706	TKT	RIB	OK	34.7354	50.1468	0.529752	4.82181	5e-05	0.000118977	yes	1.44368
LmxM.21.0170	product=hypothetical protein, conserved	TCONS_00004308	XLOC_004177	LmxM.21.0170	LmxM.21:53040-55335	TKT	RIB	OK	29.1257	42.0453	0.529654	5.2141	5e-05	0.000118977	yes	1.44358
LmxM.32.1630	product=cyclophilin, putative	TCONS_00007647	XLOC_007436	LmxM.32.1630	LmxM.32:644050-644818	TKT	RIB	OK	126.046	181.949	0.529591	5.70784	5e-05	0.000118977	yes	1.44351
LmxM.08_29.0867	product=guanine deaminase, putative	TCONS_00001163	XLOC_001102	LmxM.08_29.0867	LmxM.08:830637-832002	WT	TKT	OK	117.99	170.316	0.529542	5.19824	5e-05	0.000118977	yes	1.44348
LmxM.13.0620	product=hypothetical protein, conserved	TCONS_00002132	XLOC_002042	LmxM.13.0620	LmxM.13:174337-175609	WT	TKT	OK	67.7705	97.8228	0.529513	5.41611	5e-05	0.000118977	yes	1.44344
LmxM.15.0950	product=40S ribosomal protein S3, putative	TCONS_00002560	XLOC_002462	LmxM.15.0950	LmxM.15:382149-382809	WT	TKT	OK	1509.39	2178.71	0.529513	4.84605	5e-05	0.000118977	yes	1.44344
LmxM.21.0710	product=ribonuclease L inhibitor, putative,ATP-binding cassette sub-family E, putative	TCONS_00004451	XLOC_004314	LmxM.21.0710	LmxM.21:206046-208026	WT	TKT	OK	45.4034	65.5349	0.529464	4.86438	5e-05	0.000118977	yes	1.44339
LmxM.36.1520	product=hypothetical protein, conserved,nima-related protein kinase, putative	TCONS_00003829	XLOC_003703	LmxM.36.1520	LmxM.20:566352-567882	TKT	RIB	OK	49.9224	72.0449	0.52921	5.13915	5e-05	0.000118977	yes	1.44314
LmxM.29.3410	product=hypothetical protein, conserved	TCONS_00006544	XLOC_006337	LmxM.29.3410	LmxM.29:1222862-1224716	TKT	RIB	OK	49.9077	72.0101	0.528936	4.95592	5e-05	0.000118977	yes	1.44287
LmxM.33.2630	product=phospholipid-transporting ATPase-like protein	TCONS_00008020	XLOC_007802	LmxM.33.2630	LmxM.33:1005232-1009684	TKT	RIB	OK	21.1761	30.5533	0.52889	4.95093	5e-05	0.000118977	yes	1.44282
LmxM.36.4860	product=hypothetical protein, conserved	TCONS_00003618	XLOC_003496	LmxM.36.4860	LmxM.20:1857262-1857970	WT	RIB	OK	38.9557	56.2021	0.528791	4.2431	5e-05	0.000118977	yes	1.44272
LmxM.13.0190	product=hypothetical protein, unknown function	TCONS_00002169	XLOC_002076	LmxM.13.0190	LmxM.13:57694-58441	WT	RIB	OK	62.1211	89.6019	0.528446	5.43414	5e-05	0.000118977	yes	1.44237
LmxM.26.2120	product=hypothetical protein, conserved	TCONS_00005617	XLOC_005419	LmxM.26.2120	LmxM.26:783595-795943	TKT	RIB	OK	23.4713	33.8503	0.528272	3.68519	5e-05	0.000118977	yes	1.4422
LmxM.30.0571	product=amino acid transporter aATP11, putative	TCONS_00006841	XLOC_006633	LmxM.30.0571	LmxM.30:223161-224691	TKT	RIB	OK	12.917	18.6275	0.528163	3.33622	5e-05	0.000118977	yes	1.44209
LmxM.03.0360	product=unspecified product	TCONS_00000400	XLOC_000379	LmxM.03.0360	LmxM.03:103260-108153	WT	TKT	OK	30.1199	43.4355	0.52816	4.83678	5e-05	0.000118977	yes	1.44209
LmxM.34.4440	product=hypothetical protein, conserved	TCONS_00008615	XLOC_008387	LmxM.34.4440	LmxM.34:1664179-1664503	TKT	RIB	OK	21.4569	30.9422	0.528135	2.73192	0.03005	0.0452658	yes	1.44206
LmxM.31.0240	product=hypothetical protein, conserved	TCONS_00007334	XLOC_007126	LmxM.31.0240	LmxM.31:74748-78009	TKT	RIB	OK	11.5221	16.6153	0.528115	4.47557	5e-05	0.000118977	yes	1.44204
LmxM.29.2130	product=protein kinase, putative	TCONS_00006656	XLOC_006449	LmxM.29.2130	LmxM.29:746048-749015	TKT	RIB	OK	32.6944	47.1442	0.528037	4.9238	5e-05	0.000118977	yes	1.44197
LmxM.25.0420	product=hypothetical protein, conserved	TCONS_00005347	XLOC_005151	LmxM.25.0420	LmxM.25:123129-127935	TKT	RIB	OK	22.5074	32.4547	0.528031	4.98917	5e-05	0.000118977	yes	1.44196
LmxM.30.2310	product=3'-nucleotidase/nuclease	TCONS_00007022	XLOC_006814	LmxM.30.2310	LmxM.30:1108076-1109213	WT	RIB	OK	1877.96	2707.8	0.527953	3.93246	5e-05	0.000118977	yes	1.44188
LmxM.31.0720	product=hypothetical protein, conserved	TCONS_00007140	XLOC_006932	LmxM.31.0720	LmxM.31:249499-250945	TKT	RIB	OK	33.5721	48.3968	0.527649	5.11352	5e-05	0.000118977	yes	1.44158
LmxM.33.3860	product=small nuclear ribonucleoprotein, putative	TCONS_00008148	XLOC_007930	LmxM.33.3860	LmxM.33:1449268-1449610	TKT	RIB	OK	67.934	97.9303	0.527621	4.78978	5e-05	0.000118977	yes	1.44155
LmxM.36.3790	product=hypothetical protein, conserved	TCONS_00003508	XLOC_003386	LmxM.36.3790	LmxM.20:1427301-1430196	TKT	RIB	OK	20.9916	30.2598	0.527594	5.03315	5e-05	0.000118977	yes	1.44152
LmxM.15.1450	product=proliferative cell nuclear antigen (PCNA), putative	TCONS_00002606	XLOC_002508	LmxM.15.1450	LmxM.15:530490-531372	WT	RIB	OK	84.7877	122.198	0.527292	5.20748	5e-05	0.000118977	yes	1.44122
LmxM.28.2740a	product=unspecified product	TCONS_00000054	XLOC_000054	LmxM.28.2740a	LmxM.00:354808-355747	WT	RIB	OK	1310.53	1888.42	0.527032	4.41533	5e-05	0.000118977	yes	1.44096
LmxM.34.3030	product=prenyl protein specific carboxyl methyltransferase, putative	TCONS_00008797	XLOC_008569	LmxM.34.3030	LmxM.34:1148423-1149224	TKT	RIB	OK	75.6735	109.025	0.526797	6.31886	5e-05	0.000118977	yes	1.44073
LmxM.28.1810	product=hypothetical protein, conserved	TCONS_00006320	XLOC_006114	LmxM.28.1810	LmxM.28:690192-690624	WT	TKT	OK	77.6605	111.879	0.526689	5.31507	5e-05	0.000118977	yes	1.44062
LmxM.10.1227	product=hypothetical protein	TCONS_00001840	XLOC_001758	LmxM.10.1227	LmxM.10:479244-479982	TKT	RIB	OK	27.7124	39.9177	0.5265	3.60564	5e-05	0.000118977	yes	1.44043
LmxM.16.1340	product=hypothetical protein, conserved	TCONS_00002789	XLOC_002682	LmxM.16.1340	LmxM.16:526072-537322	TKT	RIB	OK	40.8446	58.8323	0.526463	3.74938	5e-05	0.000118977	yes	1.44039
LmxM.10.0360	product=pteridine transporter ft6, putative	TCONS_00001711	XLOC_001639	LmxM.10.0360	LmxM.10:143994-145962	WT	RIB	OK	150.189	216.314	0.526349	3.88286	5e-05	0.000118977	yes	1.44028
LmxM.11.0940	product=hypothetical protein, unknown function	TCONS_00001943	XLOC_001861	LmxM.11.0940	LmxM.11:364630-368869	TKT	RIB	OK	24.4828	35.2608	0.526295	4.85401	5e-05	0.000118977	yes	1.44023
LmxM.36.3390	product=ribosomal protein L29, putative	TCONS_00003968	XLOC_003842	LmxM.36.3390	LmxM.20:1318494-1318707	WT	TKT	OK	1606.39	2313.49	0.526249	17.8536	5e-05	0.000118977	yes	1.44018
LmxM.33.2240	product=hypothetical protein, conserved	TCONS_00008304	XLOC_008081	LmxM.33.2240	LmxM.33:812427-815973	TKT	RIB	OK	7.64436	11.0082	0.526116	3.65807	5e-05	0.000118977	yes	1.44004
LmxM.36.2680	product=hypothetical protein, conserved	TCONS_00003895	XLOC_003769	LmxM.36.2680	LmxM.20:1077293-1080311	TKT	RIB	OK	19.5367	28.1333	0.526093	4.86366	5e-05	0.000118977	yes	1.44002
LmxM.12.0610	product=hypothetical protein, conserved	TCONS_00002053	XLOC_001963	LmxM.12.0610	LmxM.12:313145-316346	TKT	RIB	OK	12.1054	17.431	0.526003	4.54757	5e-05	0.000118977	yes	1.43994
LmxM.24.1300	product=DNAJ-domain protein, putative	TCONS_00005050	XLOC_004908	LmxM.24.1300	LmxM.24:464403-466830	TKT	RIB	OK	8.19116	11.7944	0.525957	3.24575	5e-05	0.000118977	yes	1.43989
LmxM.34.4560	product=hypothetical protein, conserved	TCONS_00008627	XLOC_008399	LmxM.34.4560	LmxM.34:1704230-1705589	WT	RIB	OK	26.7208	38.4688	0.525724	4.39947	5e-05	0.000118977	yes	1.43966
LmxM.10.0300	product=hypothetical protein, conserved	TCONS_00001706	XLOC_001634	LmxM.10.0300	LmxM.10:118658-120956	WT	RIB	OK	21.4173	30.8213	0.525151	5.13323	5e-05	0.000118977	yes	1.43908
LmxM.08_29.0251	product=unspecified product	TCONS_00001227	XLOC_001166	LmxM.08_29.0251	LmxM.08:1065176-1066136	WT	RIB	OK	330.955	476.155	0.524797	4.12094	5e-05	0.000118977	yes	1.43873
LmxM.29.0330	product=hypothetical protein, conserved	TCONS_00006609	XLOC_006402	LmxM.29.0330	LmxM.29:100664-103247	TKT	RIB	OK	16.9656	24.4024	0.524411	4.80316	5e-05	0.000118977	yes	1.43835
LmxM.09.0340	product=hypothetical protein, conserved	TCONS_00001520	XLOC_001459	LmxM.09.0340	LmxM.09:118362-121491	TKT	RIB	OK	33.0759	47.573	0.524363	5.05177	5e-05	0.000118977	yes	1.4383
LmxM.24.1910	product=hypothetical protein, conserved	TCONS_00005172	XLOC_004989	LmxM.24.1910	LmxM.24:719135-719498	WT	TKT	OK	22.4615	32.3006	0.524109	2.71915	0.01105	0.0181042	yes	1.43804
LmxM.25.0250	product=hypothetical protein, conserved	TCONS_00005329	XLOC_005133	LmxM.25.0250	LmxM.25:74592-77226	TKT	RIB	OK	34.322	49.3454	0.523783	4.88031	5e-05	0.000118977	yes	1.43772
LmxM.12.0340	product=hypothetical protein, unknown function	TCONS_00002037	XLOC_001947	LmxM.12.0340	LmxM.12:139952-146120	WT	RIB	OK	19.3799	27.8599	0.523626	4.66276	5e-05	0.000118977	yes	1.43757
LmxM.27%3ArRNA%3Arfamscan%3A990836-991467		TCONS_00005897	XLOC_005697	LmxM.27%3ArRNA%3Arfamscan%3A990836-991467	LmxM.27:990835-991467	WT	TKT	OK	616.642	886.081	0.523005	4.59821	5e-05	0.000118977	yes	1.43695
LmxM.29.3680	product=hypothetical protein, conserved	TCONS_00006570	XLOC_006363	LmxM.29.3680	LmxM.29:1300998-1302327	TKT	RIB	OK	104.759	150.529	0.52297	4.69995	5e-05	0.000118977	yes	1.43691
LmxM.07.0040	product=hypothetical protein, conserved	TCONS_00000905	XLOC_000865	LmxM.07.0040	LmxM.07:15852-16803	WT	TKT	OK	15.433	22.1752	0.522925	2.92865	0.0001	0.000229278	yes	1.43687
LmxM.28.1330	product=hypothetical protein, conserved	TCONS_00006163	XLOC_005958	LmxM.28.1330	LmxM.28:483862-484873	WT	TKT	OK	62.0491	89.1536	0.522883	5.65251	5e-05	0.000118977	yes	1.43682
LmxM.28.2330	product=hypothetical protein, conserved	TCONS_00006214	XLOC_006008	LmxM.28.2330	LmxM.28:896950-899026	WT	TKT	OK	48.9478	70.3189	0.522667	4.98537	5e-05	0.000118977	yes	1.43661
LmxM.08.0790	product=tuzin, putative	TCONS_00001322	XLOC_001261	LmxM.08.0790	LmxM.08:1442511-1444419	TKT	RIB	OK	38.2549	54.9556	0.522621	5.25622	5e-05	0.000118977	yes	1.43656
LmxM.31.0990	product=hypothetical protein, conserved	TCONS_00007169	XLOC_006961	LmxM.31.0990	LmxM.31:388188-392625	TKT	RIB	OK	20.8379	29.9334	0.522547	4.86444	5e-05	0.000118977	yes	1.43649
LmxM.32.2780	product=hypothetical protein, conserved	TCONS_00007763	XLOC_007552	LmxM.32.2780	LmxM.32:1122061-1137286	TKT	RIB	OK	8.81855	12.6663	0.522379	4.48895	5e-05	0.000118977	yes	1.43632
LmxM.36.4900	product=hypothetical protein, conserved	TCONS_00004002	XLOC_003876	LmxM.36.4900	LmxM.20:1864080-1870437	TKT	RIB	OK	10.3912	14.9243	0.522298	4.94453	5e-05	0.000118977	yes	1.43624
LmxM.36.5930	product=hypothetical protein, conserved	TCONS_00004106	XLOC_003980	LmxM.36.5930	LmxM.20:2243399-2244278	TKT	RIB	OK	37.4889	53.8374	0.522145	4.25975	5e-05	0.000118977	yes	1.43609
LmxM.18.0120	product=hypothetical protein, conserved	TCONS_00003120	XLOC_002998	LmxM.18.0120	LmxM.18:35652-36036	TKT	RIB	OK	51.5918	74.0884	0.522105	4.13258	0.00015	0.0003367	yes	1.43605
LmxM.12.1190	product=hypothetical protein, conserved	TCONS_00002084	XLOC_001994	LmxM.12.1190	LmxM.12:437110-441928	TKT	RIB	OK	26.1892	37.6086	0.522087	4.78533	5e-05	0.000118977	yes	1.43603
LmxM.36.0930	product=40S ribosomal protein S18, putative	TCONS_00003384	XLOC_003262	LmxM.36.0930	LmxM.20:348874-349336	WT	TKT	OK	1638.33	2352.69	0.52208	5.28902	5e-05	0.000118977	yes	1.43603
LmxM.32.0780	product=hypothetical protein, conserved	TCONS_00007556	XLOC_007346	LmxM.32.0780	LmxM.32:268397-273467	TKT	RIB	OK	19.2611	27.6586	0.522039	4.8838	5e-05	0.000118977	yes	1.43598
LmxM.15.1570	product=hypothetical protein, conserved	TCONS_00002510	XLOC_002412	LmxM.15.1570	LmxM.15:571115-572747	TKT	RIB	OK	13.3979	19.2384	0.521982	3.33963	5e-05	0.000118977	yes	1.43593
LmxM.23.1010	product=hypothetical protein, conserved	TCONS_00004894	XLOC_004752	LmxM.23.1010	LmxM.23:464611-467884	TKT	RIB	OK	24.2363	34.8013	0.521971	4.7014	5e-05	0.000118977	yes	1.43592
LmxM.33.2830	product=ubiquitin related modifier (urm1)-like protein	TCONS_00008041	XLOC_007823	LmxM.33.2830	LmxM.33:1111148-1111460	TKT	RIB	OK	62.8307	90.2039	0.521721	4.58267	0.0004	0.000842552	yes	1.43567
LmxM.36.5010	product=40S ribosomal protein SA, putative	TCONS_00004013	XLOC_003887	LmxM.36.5010	LmxM.20:1916110-1916851	WT	TKT	OK	1361.29	1954.32	0.521694	4.64229	5e-05	0.000118977	yes	1.43564
LmxM.28.1070	product=hypothetical protein, conserved	TCONS_00006135	XLOC_005930	LmxM.28.1070	LmxM.28:381118-385765	WT	TKT	OK	15.7029	22.5426	0.521622	4.87926	5e-05	0.000118977	yes	1.43557
LmxM.16.0330	product=hypothetical protein, conserved	TCONS_00002704	XLOC_002597	LmxM.16.0330	LmxM.16:116600-117764	TKT	RIB	OK	73.5515	105.586	0.521595	5.13428	5e-05	0.000118977	yes	1.43554
LmxM.25.0880	product=hypothetical protein, conserved	TCONS_00005248	XLOC_005055	LmxM.25.0880	LmxM.25:327682-331642	TKT	RIB	OK	15.18	21.7868	0.521285	4.81054	5e-05	0.000118977	yes	1.43523
LmxM.14.1060	product=dynein heavy chain, putative	TCONS_00002345	XLOC_002247	LmxM.14.1060	LmxM.14:412945-425752	TKT	RIB	OK	17.4147	24.9854	0.520776	3.54921	5e-05	0.000118977	yes	1.43473
LmxM.36.2310	product=hypothetical protein, conserved	TCONS_00003466	XLOC_003344	LmxM.36.2310	LmxM.20:917344-918322	TKT	RIB	OK	23.9962	34.4263	0.520705	3.65969	5e-05	0.000118977	yes	1.43466
LmxM.36.0770	product=hypothetical protein, conserved	TCONS_00003368	XLOC_003246	LmxM.36.0770	LmxM.20:264637-265951	TKT	RIB	OK	44.6473	64.0506	0.52064	5.5866	5e-05	0.000118977	yes	1.43459
LmxM.11.0380	product=hypothetical protein, conserved	TCONS_00001880	XLOC_001798	LmxM.11.0380	LmxM.11:118507-121921	TKT	RIB	OK	18.1544	26.0441	0.520642	4.78812	5e-05	0.000118977	yes	1.43459
LmxM.32.2560	product=Unc104-like kinesin, putative	TCONS_00007740	XLOC_007529	LmxM.32.2560	LmxM.32:1020682-1026910	TKT	RIB	OK	14.1211	20.2558	0.52048	4.64435	5e-05	0.000118977	yes	1.43443
LmxM.33.4290	product=nucleolar protein family a, putative	TCONS_00008193	XLOC_007975	LmxM.33.4290	LmxM.33:1607536-1608235	WT	RIB	OK	88.2371	126.552	0.520278	5.88788	5e-05	0.000118977	yes	1.43423
LmxM.26.0890	product=40S ribosomal protein S16, putative	TCONS_00005766	XLOC_005568	LmxM.26.0890	LmxM.26:245393-245843	WT	TKT	OK	1599.83	2294.24	0.520099	5.71967	5e-05	0.000118977	yes	1.43405
LmxM.32.1450	product=hypothetical protein, conserved	TCONS_00007627	XLOC_007417	LmxM.32.1450	LmxM.32:544581-545211	TKT	RIB	OK	21.7667	31.2124	0.519997	2.93465	0.0002	0.000440905	yes	1.43395
LmxM.20.1350	product=coatomer beta subunit, putative	TCONS_00003743	XLOC_003617	LmxM.20.1350	LmxM.20:3218270-3221270	TKT	RIB	OK	44.5722	63.9112	0.519923	4.55391	5e-05	0.000118977	yes	1.43388
LmxM.12.1250	product=puromycin-sensitive aminopeptidase-like protein,metallo-peptidase, Clan MA(E), Family M1	TCONS_00002090	XLOC_002000	LmxM.12.1250	LmxM.12:469080-473229	TKT	RIB	OK	16.2459	23.2939	0.519877	5.05315	5e-05	0.000118977	yes	1.43383
LmxM.32.1710	product=protein kinase, putative	TCONS_00007655	XLOC_007444	LmxM.32.1710	LmxM.32:667384-669307	TKT	RIB	OK	57.2764	82.1223	0.519835	4.98785	5e-05	0.000118977	yes	1.43379
LmxM.15.1460	product=phosphomevalonate kinase-like protein	TCONS_00002607	XLOC_002509	LmxM.15.1460	LmxM.15:532092-533469	TKT	RIB	OK	30.4619	43.6726	0.519721	4.69198	5e-05	0.000118977	yes	1.43368
LmxM.09.0400	product=protein kinase, putative	TCONS_00001529	XLOC_001468	LmxM.09.0400	LmxM.09:146139-147408	TKT	RIB	OK	51.7276	74.1606	0.519717	5.21594	5e-05	0.000118977	yes	1.43368
LmxM.34.3450	product=DNA-repair protein, putative	TCONS_00008840	XLOC_008612	LmxM.34.3450	LmxM.34:1310729-1313252	TKT	RIB	OK	15.2771	21.9012	0.519639	4.41462	5e-05	0.000118977	yes	1.4336
LmxM.30.0830	product=triacylglycerol lipase-like protein	TCONS_00006868	XLOC_006660	LmxM.30.0830	LmxM.30:311902-312421	TKT	RIB	OK	19.9754	28.6347	0.519541	2.698	0.00215	0.00401359	yes	1.4335
LmxM.33.2470	product=ribosomal protein l35a, putative	TCONS_00008327	XLOC_008104	LmxM.33.2470	LmxM.33:904881-905316	WT	TKT	OK	1437.74	2060.98	0.519531	5.59074	5e-05	0.000118977	yes	1.43349
LmxM.33.3430	product=cleavage and polyadenylation specificity factor, putative	TCONS_00008099	XLOC_007881	LmxM.33.3430	LmxM.33:1307570-1309841	TKT	RIB	OK	58.8669	84.3793	0.519434	4.64401	5e-05	0.000118977	yes	1.43339
LmxM.33.3650	product=60S ribosomal protein L21, putative	TCONS_00008125	XLOC_007907	LmxM.33.3650	LmxM.33:1387551-1388031	WT	TKT	OK	2022.63	2898.78	0.519214	5.40739	5e-05	0.000118977	yes	1.43317
LmxM.22.0140	product=hypothetical protein, conserved	TCONS_00004612	XLOC_004471	LmxM.22.0140	LmxM.22:54736-56107	TKT	RIB	OK	59.4168	85.1262	0.518732	5.28138	5e-05	0.000118977	yes	1.4327
LmxM.34.0600	product=60S ribosomal protein L18a, putative	TCONS_00008379	XLOC_008156	LmxM.34.0600	LmxM.34:211818-212358	WT	TKT	OK	2188.99	3135.94	0.518636	5.02867	5e-05	0.000118977	yes	1.4326
LmxM.29.0670	product=40S ribosomal protein S30, putative	TCONS_00006645	XLOC_006438	LmxM.29.0670	LmxM.29:218539-218740	WT	TKT	OK	1376.93	1972.52	0.518579	20.941	5e-05	0.000118977	yes	1.43255
LmxM.07.0310	product=hypothetical protein, conserved	TCONS_00001033	XLOC_000979	LmxM.07.0310	LmxM.07:132981-135408	WT	TKT	OK	89.3889	127.974	0.517681	3.86021	5e-05	0.000118977	yes	1.43165
LmxM.18.1160	product=hypothetical protein, conserved	TCONS_00003052	XLOC_002933	LmxM.18.1160	LmxM.18:476742-477072	WT	RIB	OK	94.074	134.671	0.517573	5.48987	5e-05	0.000118977	yes	1.43154
LmxM.28.0780	product=hypothetical protein, conserved	TCONS_00006102	XLOC_005897	LmxM.28.0780	LmxM.28:274431-275799	WT	TKT	OK	46.9244	67.1728	0.517537	5.08669	5e-05	0.000118977	yes	1.43151
LmxM.31.3780	product=kinetoplast DNA-associated protein, putative	TCONS_00007288	XLOC_007080	LmxM.31.3780	LmxM.31:1445285-1445681	WT	TKT	OK	36.6748	52.4954	0.517401	3.47161	0.00095	0.00188449	yes	1.43138
LmxM.04.0750	product=60S ribosomal protein L10, putative	TCONS_00000567	XLOC_000535	LmxM.04.0750	LmxM.04:282967-283609	WT	TKT	OK	2707.73	3875.61	0.517342	4.88361	5e-05	0.000118977	yes	1.43131
LmxM.28.2640	product=molybdenum cofactor biosynthesis protein, putative	TCONS_00006247	XLOC_006041	LmxM.28.2640	LmxM.28:1013734-1016020	WT	RIB	OK	26.5145	37.9468	0.517196	4.71103	5e-05	0.000118977	yes	1.43117
LmxM.20.0960	product=protein kinase, putative	TCONS_00003696	XLOC_003573	LmxM.20.0960	LmxM.20:3004048-3015007	WT	RIB	OK	27.1596	38.8672	0.517091	3.51409	5e-05	0.000118977	yes	1.43107
LmxM.26.1280	product=hypothetical protein, conserved	TCONS_00005529	XLOC_005331	LmxM.26.1280	LmxM.26:418513-421819	TKT	RIB	OK	10.71	15.3259	0.517016	4.2439	5e-05	0.000118977	yes	1.43099
LmxM.23.1267	product=hypothetical protein, unknown function	TCONS_00004792	XLOC_004650	LmxM.23.1267	LmxM.23:573492-574662	WT	RIB	OK	62.9932	90.1244	0.516721	5.56721	5e-05	0.000118977	yes	1.4307
LmxM.11.0860	product=hypothetical protein, conserved	TCONS_00001932	XLOC_001850	LmxM.11.0860	LmxM.11:323952-329244	TKT	RIB	OK	18.9448	27.1024	0.516616	5.0405	5e-05	0.000118977	yes	1.4306
LmxM.28.1240	product=p450 reductase, putative	TCONS_00006154	XLOC_005949	LmxM.28.1240	LmxM.28:456744-458682	WT	TKT	OK	61.0033	87.2703	0.516604	4.80356	5e-05	0.000118977	yes	1.43058
LmxM.36.0990	product=40S ribosomal protein S10, putative	TCONS_00003390	XLOC_003268	LmxM.36.0990	LmxM.20:377627-378134	WT	TKT	OK	1764.3	2523.91	0.516562	5.11696	5e-05	0.000118977	yes	1.43054
LmxM.18.0600	product=hypothetical protein, conserved	TCONS_00002993	XLOC_002876	LmxM.18.0600	LmxM.18:236763-238674	TKT	RIB	OK	31.4382	44.9715	0.516495	4.95505	5e-05	0.000118977	yes	1.43047
LmxM.36.4480	product=transmembrane amino acid transporter protein- like protein	TCONS_00003579	XLOC_003457	LmxM.36.4480	LmxM.20:1709311-1711684	TKT	RIB	OK	37.7886	54.048	0.516288	4.89264	5e-05	0.000118977	yes	1.43027
LmxM.03.0410	product=unspecified product	TCONS_00000410	XLOC_000385	LmxM.03.0410	LmxM.03:124633-126607	WT	RIB	OK	164.267	234.932	0.516204	3.85573	5e-05	0.000118977	yes	1.43018
LmxM.08_29.2480	product=hypothetical protein, conserved	TCONS_00001396	XLOC_001335	LmxM.08_29.2480	LmxM.08:124866-127422	TKT	RIB	OK	20.9181	29.9154	0.51614	4.98961	5e-05	0.000118977	yes	1.43012
LmxM.18.0640	product=serine/threonine kinase-like protein, putative	TCONS_00002997	XLOC_002880	LmxM.18.0640	LmxM.18:252830-253646	WT	RIB	OK	181.953	260.207	0.516097	5.28189	5e-05	0.000118977	yes	1.43008
LmxM.36.6120	product=hypothetical protein, conserved	TCONS_00004125	XLOC_003999	LmxM.36.6120	LmxM.20:2318678-2319647	TKT	RIB	OK	20.6693	29.5495	0.515646	3.35562	5e-05	0.000118977	yes	1.42963
LmxM.30.1130	product=N-acyl-L-amino acid amidohydrolase, putative	TCONS_00006894	XLOC_006686	LmxM.30.1130	LmxM.30:436718-437936	WT	TKT	OK	132.26	189.081	0.515627	5.0032	5e-05	0.000118977	yes	1.42962
LmxM.08_29.0270	product=unspecified product	TCONS_00001225	XLOC_001164	LmxM.08_29.0270	LmxM.08:1060918-1061647	TKT	RIB	OK	35.8619	51.2666	0.515569	3.9693	5e-05	0.000118977	yes	1.42956
LmxM.08_29.0251	product=unspecified product	TCONS_00001227	XLOC_001166	LmxM.08_29.0251	LmxM.08:1065176-1066136	TKT	RIB	OK	333.103	476.155	0.515465	4.0515	5e-05	0.000118977	yes	1.42945
LmxM.28.2690	product=hypothetical protein, conserved	TCONS_00006252	XLOC_006046	LmxM.28.2690	LmxM.28:1026875-1028000	WT	TKT	OK	16.0382	22.9244	0.515371	3.2687	5e-05	0.000118977	yes	1.42936
LmxM.33.0300	product=hypothetical protein, conserved	TCONS_00007917	XLOC_007706	LmxM.33.0300	LmxM.33:105019-107302	TKT	RIB	OK	22.7173	32.4703	0.515331	4.80932	5e-05	0.000118977	yes	1.42932
LmxM.24.1430	product=kinesin, putative	TCONS_00005064	XLOC_004922	LmxM.24.1430	LmxM.24:510464-520334	TKT	RIB	OK	22.4723	32.1189	0.515277	3.59703	5e-05	0.000118977	yes	1.42927
LmxM.12.0100	product=hypothetical protein, conserved	TCONS_00002005	XLOC_001922	LmxM.12.0100	LmxM.12:24432-25260	TKT	RIB	OK	44.8723	64.1338	0.51526	4.5856	5e-05	0.000118977	yes	1.42925
LmxM.36.6550	product=protein-l-isoaspartate o-methyltransferase, putative	TCONS_00004172	XLOC_004046	LmxM.36.6550	LmxM.20:2493148-2493928	WT	RIB	OK	79.6922	113.886	0.51508	6.16243	5e-05	0.000118977	yes	1.42907
LmxM.36.3000	product=ATP-dependent RNA helicase, putative	TCONS_00003928	XLOC_003802	LmxM.36.3000	LmxM.20:1204849-1207714	TKT	RIB	OK	17.6148	25.1711	0.514978	4.67967	5e-05	0.000118977	yes	1.42897
LmxM.33.2710	product=hypothetical protein, conserved	TCONS_00008028	XLOC_007810	LmxM.33.2710	LmxM.33:1034437-1035790	TKT	RIB	OK	21.5159	30.7383	0.514632	3.85763	5e-05	0.000118977	yes	1.42863
LmxM.22.1110	product=dynein heavy chain, cytosolic, putative	TCONS_00004567	XLOC_004426	LmxM.22.1110	LmxM.22:442317-459330	TKT	RIB	OK	14.2166	20.3099	0.514608	3.50699	5e-05	0.000118977	yes	1.4286
LmxM.32.1010	product=calcium-transporting ATPase, putative	TCONS_00007579	XLOC_007369	LmxM.32.1010	LmxM.32:356595-360192	TKT	RIB	OK	34.7278	49.6085	0.514498	4.66297	5e-05	0.000118977	yes	1.4285
LmxM.15.0370	product=60S acidic ribosomal protein, putative	TCONS_00002471	XLOC_002373	LmxM.15.0370	LmxM.15:140624-140948	WT	RIB	OK	582.819	832.537	0.514465	9.53561	5e-05	0.000118977	yes	1.42847
LmxM.29.2700	product=hypothetical protein, conserved	TCONS_00006713	XLOC_006506	LmxM.29.2700	LmxM.29:984886-986062	TKT	RIB	OK	30.1342	43.0446	0.51443	4.39403	5e-05	0.000118977	yes	1.42843
LmxM.36.2500	product=chromatin assembly factor 1 subunit b-like protein	TCONS_00003485	XLOC_003363	LmxM.36.2500	LmxM.20:998606-1000631	WT	RIB	OK	24.6705	35.2396	0.514411	5.00696	5e-05	0.000118977	yes	1.42841
LmxM.33.3590	product=phosphatidylinositol 4-kinase, putative	TCONS_00008117	XLOC_007899	LmxM.33.3590	LmxM.33:1359060-1360896	TKT	RIB	OK	27.8714	39.8097	0.514335	5.08106	5e-05	0.000118977	yes	1.42834
LmxM.34.0980	product=aldose 1-epimerase-like protein	TCONS_00008417	XLOC_008194	LmxM.34.0980	LmxM.34:360530-361664	WT	TKT	OK	164.14	234.376	0.513901	4.17311	5e-05	0.000118977	yes	1.4279
LmxM.26.2480	product=phosphatidyltransferase, putative	TCONS_00005654	XLOC_005456	LmxM.26.2480	LmxM.26:939857-940547	TKT	RIB	OK	58.3023	83.2413	0.513747	4.98307	5e-05	0.000118977	yes	1.42775
LmxM.28.2740	product=activated protein kinase c receptor (LACK)	TCONS_00006357	XLOC_006151	LmxM.28.2740	LmxM.28:1036346-1037285	WT	RIB	OK	1230.1	1756.16	0.513653	4.29585	5e-05	0.000118977	yes	1.42766
LmxM.27.1010	product=hypothetical protein, conserved	TCONS_00005957	XLOC_005757	LmxM.27.1010	LmxM.27:415712-418517	TKT	RIB	OK	27.5905	39.3896	0.513644	4.51824	5e-05	0.000118977	yes	1.42765
LmxM.33.0390	product=hypothetical protein, unknown function	TCONS_00007926	XLOC_007715	LmxM.33.0390	LmxM.33:135971-136586	WT	RIB	OK	68.5345	97.843	0.513638	5.12668	5e-05	0.000118977	yes	1.42765
LmxM.24.0970	product=hypothetical protein, conserved	TCONS_00005014	XLOC_004872	LmxM.24.0970	LmxM.24:335453-337709	TKT	RIB	OK	9.74874	13.9166	0.513523	3.47274	5e-05	0.000118977	yes	1.42753
LmxM.36.1700	product=hypothetical protein, conserved	TCONS_00003849	XLOC_003723	LmxM.36.1700	LmxM.20:654507-656148	WT	RIB	OK	36.7243	52.4218	0.513433	4.92895	5e-05	0.000118977	yes	1.42744
LmxM.15.0010	product=histone H4	TCONS_00002511	XLOC_002413	LmxM.15.0010	LmxM.15:1416-1719	WT	TKT	OK	6710.19	9577.39	0.513279	8.18622	5e-05	0.000118977	yes	1.42729
LmxM.36.5120	product=40S ribosomal protein SA, putative	TCONS_00004024	XLOC_003898	LmxM.36.5120	LmxM.20:1947500-1948241	WT	TKT	OK	1101.52	1572.02	0.513117	4.54747	5e-05	0.000118977	yes	1.42714
LmxM.32.2410	product=hypothetical protein, conserved	TCONS_00007725	XLOC_007514	LmxM.32.2410	LmxM.32:961525-963529	TKT	RIB	OK	21.7164	30.9917	0.513096	4.79524	5e-05	0.000118977	yes	1.42711
LmxM.31.2620	product=hypothetical protein, conserved	TCONS_00007496	XLOC_007286	LmxM.31.2620	LmxM.31:1018645-1019557	WT	TKT	OK	76.8652	109.691	0.513045	5.34278	5e-05	0.000118977	yes	1.42706
LmxM.23.0960	product=hypothetical protein, conserved	TCONS_00004889	XLOC_004747	LmxM.23.0960	LmxM.23:446086-448183	TKT	RIB	OK	43.7557	62.431	0.512794	4.92065	5e-05	0.000118977	yes	1.42681
LmxM.29.1150	product=hypothetical protein, conserved	TCONS_00006434	XLOC_006228	LmxM.29.1150	LmxM.29:380512-383089	TKT	RIB	OK	14.6754	20.9373	0.51268	4.30636	5e-05	0.000118977	yes	1.42669
LmxM.26.1570	product=thimet oligopeptidase, putative,metallo-peptidase, Clan MA(E), Family M3	TCONS_00005559	XLOC_005361	LmxM.26.1570	LmxM.26:549260-551318	TKT	RIB	OK	145.362	207.385	0.512665	3.59754	5e-05	0.000118977	yes	1.42668
LmxM.27.0830	product=hypothetical protein, conserved	TCONS_00005836	XLOC_005638	LmxM.27.0830	LmxM.27:325408-326833	TKT	RIB	OK	30.9059	44.088	0.512501	4.74972	5e-05	0.000118977	yes	1.42652
LmxM.31.2980	product=ATP binding protein-like protein	TCONS_00007534	XLOC_007324	LmxM.31.2980	LmxM.31:1157432-1158002	TKT	RIB	OK	116.559	166.268	0.512448	6.53467	5e-05	0.000118977	yes	1.42647
LmxM.29.1750	product=hypothetical protein, unknown function	TCONS_00006487	XLOC_006281	LmxM.29.1750	LmxM.29:582980-583478	WT	RIB	OK	47.7824	68.1594	0.512433	4.0809	5e-05	0.000118977	yes	1.42645
LmxM.14.0920	product=mitochondrial DNA polymerase I protein C, putative	TCONS_00002440	XLOC_002342	LmxM.14.0920	LmxM.14:356865-361482	TKT	RIB	OK	36.9734	52.7394	0.512395	3.8694	5e-05	0.000118977	yes	1.42641
LmxM.33.1310	product=hypothetical protein, conserved	TCONS_00008249	XLOC_008026	LmxM.33.1310	LmxM.33:559527-562872	TKT	RIB	OK	46.2195	65.9268	0.512362	4.60168	5e-05	0.000118977	yes	1.42638
LmxM.36.3620	product=hypothetical protein, conserved	TCONS_00003991	XLOC_003865	LmxM.36.3620	LmxM.20:1379920-1380232	WT	TKT	OK	1454.13	2074.11	0.512332	6.90209	5e-05	0.000118977	yes	1.42636
LmxM.33.1600	product=unspecified product	TCONS_00000018	XLOC_000018	LmxM.33.1600	LmxM.00:89028-89610	WT	TKT	OK	50.9555	72.6799	0.512319	4.47535	5e-05	0.000118977	yes	1.42634
LmxM.25.0480	product=hypothetical protein, conserved	TCONS_00005353	XLOC_005157	LmxM.25.0480	LmxM.25:148552-153070	TKT	RIB	OK	20.7074	29.5333	0.512194	4.78527	5e-05	0.000118977	yes	1.42622
LmxM.36.4980	product=hypothetical protein, conserved	TCONS_00004010	XLOC_003884	LmxM.36.4980	LmxM.20:1906166-1907171	TKT	RIB	OK	16.5298	23.5728	0.512059	3.03353	5e-05	0.000118977	yes	1.42608
LmxM.08_29.0220	product=protein transport protein Sec24A, putative	TCONS_00001231	XLOC_001170	LmxM.08_29.0220	LmxM.08:1081329-1084248	TKT	RIB	OK	29.1433	41.5565	0.511907	4.64633	5e-05	0.000118977	yes	1.42594
LmxM.22.0640	product=hypothetical protein, conserved	TCONS_00004660	XLOC_004519	LmxM.22.0640	LmxM.22:237176-242495	TKT	RIB	OK	22.1717	31.6153	0.511904	5.13221	5e-05	0.000118977	yes	1.42593
LmxM.18.0110	product=hypothetical protein, conserved	TCONS_00003119	XLOC_002997	LmxM.18.0110	LmxM.18:29685-34158	TKT	RIB	OK	26.0955	37.2083	0.511824	4.93964	5e-05	0.000118977	yes	1.42585
LmxM.08_29.1640	product=ABC transporter domain protein, putative	TCONS_00001135	XLOC_001074	LmxM.08_29.1640	LmxM.08:424572-425964	TKT	RIB	OK	20.5395	29.2824	0.511636	3.81361	5e-05	0.000118977	yes	1.42566
LmxM.20.0300	product=hypothetical protein, conserved	TCONS_00003629	XLOC_003507	LmxM.20.0300	LmxM.20:2745691-2746624	TKT	RIB	OK	24.5136	34.937	0.511172	3.60233	5e-05	0.000118977	yes	1.42521
LmxM.14.0670	product=fatty acid elongase, putative	TCONS_00002415	XLOC_002317	LmxM.14.0670	LmxM.14:237247-238132	WT	RIB	OK	421.571	600.781	0.511064	4.4761	5e-05	0.000118977	yes	1.4251
LmxM.20.1700	product=hypothetical protein, conserved	TCONS_00004276	XLOC_004145	LmxM.20.1700	LmxM.20:3308319-3309162	WT	TKT	OK	175.89	250.641	0.510949	6.15168	5e-05	0.000118977	yes	1.42499
LmxM.27%3ArRNA%3Arfamscan%3A982402-983034		TCONS_00005895	XLOC_005695	LmxM.27%3ArRNA%3Arfamscan%3A982402-983034	LmxM.27:982401-983034	WT	TKT	OK	748.331	1066.35	0.510931	4.50902	5e-05	0.000118977	yes	1.42497
LmxM.32.2420	product=hypothetical protein, unknown function	TCONS_00007726	XLOC_007515	LmxM.32.2420	LmxM.32:964510-966610	TKT	RIB	OK	13.5358	19.2858	0.510752	3.80297	5e-05	0.000118977	yes	1.4248
LmxM.30.2570	product=hypothetical protein, unknown function	TCONS_00007048	XLOC_006840	LmxM.30.2570	LmxM.30:1216351-1219687	TKT	RIB	OK	22.2049	31.637	0.510733	4.56708	5e-05	0.000118977	yes	1.42478
LmxM.34.1870	product=hypothetical protein, conserved	TCONS_00008478	XLOC_008255	LmxM.34.1870	LmxM.34:683742-685959	WT	TKT	OK	82.4989	117.541	0.510721	4.02869	5e-05	0.000118977	yes	1.42476
LmxM.24.2080	product=40S ribosomal protein S8, putative	TCONS_00005198	XLOC_005009	LmxM.24.2080	LmxM.24:765008-765665	WT	TKT	OK	1751.19	2494.73	0.510553	4.52549	5e-05	0.000118977	yes	1.42459
LmxM.36.5770	product=hypothetical protein, conserved	TCONS_00004089	XLOC_003963	LmxM.36.5770	LmxM.20:2176230-2176746	TKT	RIB	OK	51.4111	73.2332	0.510419	4.34179	5e-05	0.000118977	yes	1.42446
LmxM.36.2120	product=hypothetical protein, conserved	TCONS_00003447	XLOC_003325	LmxM.36.2120	LmxM.20:836482-841060	TKT	RIB	OK	14.8914	21.2062	0.510004	4.90073	5e-05	0.000118977	yes	1.42406
LmxM.34.2725	product=hypothetical protein, conserved	TCONS_00008766	XLOC_008538	LmxM.34.2725	LmxM.34:1016194-1018510	TKT	RIB	OK	29.4058	41.8743	0.509965	4.88685	5e-05	0.000118977	yes	1.42401
LmxM.21.0820	product=hypothetical protein, conserved	TCONS_00004357	XLOC_004226	LmxM.21.0820	LmxM.21:257959-262096	TKT	RIB	OK	26.6376	37.9307	0.509901	4.83353	5e-05	0.000118977	yes	1.42395
LmxM.16.1470	product=kinesin, putative	TCONS_00002804	XLOC_002697	LmxM.16.1470	LmxM.16:598047-601206	WT	RIB	OK	100.45	143.02	0.509743	3.36731	5e-05	0.000118977	yes	1.42379
LmxM.26.2640	product=hypothetical protein, conserved	TCONS_00005671	XLOC_005473	LmxM.26.2640	LmxM.26:995676-996831	TKT	RIB	OK	29.2841	41.6893	0.509558	4.10746	5e-05	0.000118977	yes	1.42362
LmxM.36.4360	product=proteasome regulatory ATPase subunit	TCONS_00003567	XLOC_003445	LmxM.36.4360	LmxM.20:1667235-1668465	TKT	RIB	OK	65.6268	93.4259	0.509537	4.7619	5e-05	0.000118977	yes	1.42359
LmxM.36.4690	product=hypothetical protein, conserved	TCONS_00003602	XLOC_003480	LmxM.36.4690	LmxM.20:1795992-1798944	TKT	RIB	OK	14.0743	20.0354	0.509488	4.49513	5e-05	0.000118977	yes	1.42355
LmxM.30.2770	product=hypothetical protein, unknown function	TCONS_00007071	XLOC_006863	LmxM.30.2770	LmxM.30:1294432-1295374	TKT	RIB	OK	45.9771	65.4491	0.509457	4.77042	5e-05	0.000118977	yes	1.42352
LmxM.21.1150	product=hypothetical protein, conserved	TCONS_00004461	XLOC_004323	LmxM.21.1150	LmxM.21:448029-453303	TKT	RIB	OK	21.1457	30.0994	0.509371	4.906	5e-05	0.000118977	yes	1.42343
LmxM.16.0440	product=fucose kinase, putative	TCONS_00002715	XLOC_002608	LmxM.16.0440	LmxM.16:148559-150053	WT	TKT	OK	53.1799	75.6972	0.50936	5.23433	5e-05	0.000118977	yes	1.42342
LmxM.09.1550	product=hypothetical protein, conserved	TCONS_00001675	XLOC_001603	LmxM.09.1550	LmxM.09:541346-541892	WT	RIB	OK	26.9991	38.429	0.509286	3.14203	0.0002	0.000440905	yes	1.42334
LmxM.28.1700	product=hypothetical protein, conserved	TCONS_00006309	XLOC_006103	LmxM.28.1700	LmxM.28:636480-637938	WT	TKT	OK	42.1508	59.9949	0.50928	5.0616	5e-05	0.000118977	yes	1.42334
LmxM.08_29.0120	product=proteasome regulatory non-ATPase subunit, putative	TCONS_00001241	XLOC_001180	LmxM.08_29.0120	LmxM.08:1117115-1119845	TKT	RIB	OK	61.3868	87.3689	0.509192	3.8594	5e-05	0.000118977	yes	1.42325
LmxM.08_29.2670	product=serine/threonine-protein kinase Nek3, putative,protein kinase, putative	TCONS_00001377	XLOC_001316	LmxM.08_29.2670	LmxM.08:54129-55698	TKT	RIB	OK	25.6424	36.4954	0.509184	4.44674	5e-05	0.000118977	yes	1.42324
LmxM.33.2110	product=cardiolipin synthetase, putative	TCONS_00008290	XLOC_008067	LmxM.33.2110	LmxM.33:752333-754592	TKT	RIB	OK	39.7954	56.6355	0.509107	4.76058	5e-05	0.000118977	yes	1.42317
LmxM.34.4810	product=hypothetical protein, conserved	TCONS_00008651	XLOC_008423	LmxM.34.4810	LmxM.34:1760775-1761924	WT	RIB	OK	119.781	170.442	0.508889	4.80781	5e-05	0.000118977	yes	1.42295
LmxM.29.2400	product=hypothetical protein, conserved	TCONS_00006683	XLOC_006476	LmxM.29.2400	LmxM.29:882739-883561	TKT	RIB	OK	64.5249	91.7971	0.508591	5.58681	5e-05	0.000118977	yes	1.42266
LmxM.14.0705	product=fatty acid elongase, putative	TCONS_00002420	XLOC_002322	LmxM.14.0705	LmxM.14:259801-260773	TKT	RIB	OK	42.2468	60.0979	0.508472	4.76179	5e-05	0.000118977	yes	1.42254
LmxM.14.1090	product=hypothetical protein, conserved	TCONS_00002348	XLOC_002250	LmxM.14.1090	LmxM.14:436025-436718	TKT	RIB	OK	61.7022	87.7687	0.508384	5.19741	5e-05	0.000118977	yes	1.42246
LmxM.14.0400	product=hypothetical protein, conserved	TCONS_00002335	XLOC_002237	LmxM.14.0400	LmxM.14:133035-133968	TKT	RIB	OK	95.894	136.39	0.508226	4.95756	5e-05	0.000118977	yes	1.4223
LmxM.12.1140	product=n-ethylmaleimide reductase-like protein	TCONS_00002079	XLOC_001989	LmxM.12.1140	LmxM.12:413231-415691	TKT	RIB	OK	65.2019	92.7335	0.508177	4.24842	5e-05	0.000118977	yes	1.42225
LmxM.34.2040	product=ankyrin repeat protein, putative	TCONS_00008496	XLOC_008273	LmxM.34.2040	LmxM.34:732158-743348	TKT	RIB	OK	17.255	24.5404	0.508142	3.90189	5e-05	0.000118977	yes	1.42222
LmxM.36.2030	product=chaperonin HSP60, mitochondrial precursor	TCONS_00003436	XLOC_003314	LmxM.36.2030	LmxM.20:788691-790389	TKT	RIB	OK	294.891	419.334	0.507916	3.58786	5e-05	0.000118977	yes	1.422
LmxM.27.1330	product=hypothetical protein, conserved	TCONS_00005853	XLOC_005655	LmxM.27.1330	LmxM.27:536815-538117	TKT	RIB	OK	21.7527	30.9317	0.507889	3.93893	5e-05	0.000118977	yes	1.42197
LmxM.20.1300	product=calpain-like cysteine peptidase, putative,calpain-like cysteine peptidase, Clan CA, family C2	TCONS_00003734	XLOC_003611	LmxM.20.1300	LmxM.20:3200450-3200861	WT	TKT	OK	159.047	226.155	0.507857	7.0951	5e-05	0.000118977	yes	1.42194
LmxM.36.3210	product=14-3-3 protein-like protein	TCONS_00003949	XLOC_003823	LmxM.36.3210	LmxM.20:1265464-1266241	TKT	RIB	OK	89.0113	126.566	0.50783	5.45031	5e-05	0.000118977	yes	1.42191
LmxM.29.3250	product=ATP-dependent RNA helicase, putative	TCONS_00006528	XLOC_006321	LmxM.29.3250	LmxM.29:1161082-1164172	TKT	RIB	OK	12.2547	17.4246	0.507789	4.13672	5e-05	0.000118977	yes	1.42187
LmxM.08.0730	product=amastin-like protein, putative	TCONS_00001326	XLOC_001265	LmxM.08.0730	LmxM.08:1459164-1459791	WT	TKT	OK	90.1073	128.113	0.507696	6.04861	5e-05	0.000118977	yes	1.42178
LmxM.30.0180	product=hypothetical protein, conserved	TCONS_00006798	XLOC_006590	LmxM.30.0180	LmxM.30:46087-46561	TKT	RIB	OK	41.2149	58.5981	0.507689	3.72887	5e-05	0.000118977	yes	1.42177
LmxM.36.2590	product=membrane-bound acid phosphatase 2, putative	TCONS_00003886	XLOC_003760	LmxM.36.2590	LmxM.20:1032757-1034473	WT	RIB	OK	564.179	802.041	0.507523	3.78703	5e-05	0.000118977	yes	1.42161
LmxM.34.2390	product=hypothetical protein, conserved	TCONS_00008535	XLOC_008312	LmxM.34.2390	LmxM.34:898926-899385	TKT	RIB	OK	22.529	32.0273	0.50752	2.71448	0.00285	0.00519783	yes	1.4216
LmxM.36.3910	product=S-adenosylhomocysteine hydrolase	TCONS_00003520	XLOC_003398	LmxM.36.3910	LmxM.20:1467336-1468650	TKT	RIB	OK	501.647	712.974	0.507178	3.67908	5e-05	0.000118977	yes	1.42127
LmxM.14.0460	product=cystathionine beta-lyase-like protein	TCONS_00002342	XLOC_002244	LmxM.14.0460	LmxM.14:153689-155069	WT	TKT	OK	58.1014	82.5617	0.5069	5.14861	5e-05	0.000118977	yes	1.42099
LmxM.21.0880	product=hypothetical protein, conserved	TCONS_00004375	XLOC_004244	LmxM.21.0880	LmxM.21:345260-348125	TKT	RIB	OK	29.7039	42.2088	0.506891	4.8523	5e-05	0.000118977	yes	1.42099
LmxM.21.1090	product=T-complex protein 1, delta subunit, putative	TCONS_00004405	XLOC_004272	LmxM.21.1090	LmxM.21:428302-429958	TKT	RIB	OK	93.8619	133.373	0.506854	4.61461	5e-05	0.000118977	yes	1.42095
LmxM.36.1280	product=tuzin-like protein	TCONS_00003418	XLOC_003296	LmxM.36.1280	LmxM.20:460468-462379	TKT	RIB	OK	34.342	48.7975	0.506833	5.09128	5e-05	0.000118977	yes	1.42093
LmxM.34.4220	product=hypothetical protein, unknown function	TCONS_00008594	XLOC_008366	LmxM.34.4220	LmxM.34:1584866-1586648	TKT	RIB	OK	9.97982	14.1806	0.506837	3.03395	5e-05	0.000118977	yes	1.42093
LmxM.21.1040	product=kinesin, putative	TCONS_00004399	XLOC_004266	LmxM.21.1040	LmxM.21:410772-417162	WT	RIB	OK	34.7877	49.4252	0.50667	3.47987	5e-05	0.000118977	yes	1.42077
LmxM.21.0060	product=hypothetical protein, conserved	TCONS_00004296	XLOC_004165	LmxM.21.0060	LmxM.21:14409-15687	TKT	RIB	OK	37.0366	52.6198	0.506653	4.88495	5e-05	0.000118977	yes	1.42075
LmxM.06.0200	product=hypothetical protein, conserved	TCONS_00000877	XLOC_000838	LmxM.06.0200	LmxM.06:66357-67833	WT	RIB	OK	32.682	46.4299	0.50656	5.0508	5e-05	0.000118977	yes	1.42066
LmxM.33.3920	product=hypothetical protein, conserved	TCONS_00008154	XLOC_007936	LmxM.33.3920	LmxM.33:1477664-1479425	TKT	RIB	OK	18.0244	25.6062	0.506539	3.92561	5e-05	0.000118977	yes	1.42064
LmxM.33.3380	product=aldose 1-epimerase-like protein	TCONS_00008094	XLOC_007876	LmxM.33.3380	LmxM.33:1286592-1287498	TKT	RIB	OK	78.925	112.101	0.506248	5.49949	5e-05	0.000118977	yes	1.42035
LmxM.30.2630	product=serine/threonine protein phosphatase pp1(5.9), putative	TCONS_00007054	XLOC_006846	LmxM.30.2630	LmxM.30:1238637-1239735	TKT	RIB	OK	24.9649	35.451	0.505928	3.78683	5e-05	0.000118977	yes	1.42003
LmxM.34.3660	product=hypothetical protein, conserved	TCONS_00008861	XLOC_008633	LmxM.34.3660	LmxM.34:1383165-1387509	TKT	RIB	OK	33.7091	47.8496	0.50537	4.59168	5e-05	0.000118977	yes	1.41949
LmxM.01.0320	product=poly(A) export protein, putative	TCONS_00000190	XLOC_000180	LmxM.01.0320	LmxM.01:78586-79510	TKT	RIB	OK	38.0804	54.0466	0.505157	4.34439	5e-05	0.000118977	yes	1.41928
LmxM.05.0390	product=protein kinase, putative	TCONS_00000658	XLOC_000625	LmxM.05.0390	LmxM.05:132061-134263	WT	TKT	OK	56.8206	80.6224	0.504767	4.30754	5e-05	0.000118977	yes	1.41889
LmxM.24.1680	product=hypothetical protein, conserved	TCONS_00005147	XLOC_004964	LmxM.24.1680	LmxM.24:634534-635806	TKT	RIB	OK	28.8894	40.9909	0.504761	4.28898	5e-05	0.000118977	yes	1.41889
LmxM.25.1540	product=hypothetical protein, conserved	TCONS_00005433	XLOC_005235	LmxM.25.1540	LmxM.25:600106-602350	TKT	RIB	OK	26.9392	38.2203	0.504633	4.77287	5e-05	0.000118977	yes	1.41876
LmxM.24.2050	product=60S ribosomal protein L26, putative	TCONS_00005194	XLOC_005005	LmxM.24.2050	LmxM.24:757495-757927	WT	TKT	OK	2213.3	3140.11	0.504617	5.4329	5e-05	0.000118977	yes	1.41875
LmxM.36.6700	product=hypothetical protein, conserved	TCONS_00004188	XLOC_004062	LmxM.36.6700	LmxM.20:2537391-2538813	TKT	RIB	OK	28.6214	40.6026	0.504475	4.63514	5e-05	0.000118977	yes	1.41861
LmxM.33.1370	product=hypothetical protein, conserved	TCONS_00008255	XLOC_008032	LmxM.33.1370	LmxM.33:589090-590065	TKT	RIB	OK	32.5466	46.17	0.50445	4.07702	5e-05	0.000118977	yes	1.41858
LmxM.29.3290	product=hypothetical protein, conserved	TCONS_00006532	XLOC_006325	LmxM.29.3290	LmxM.29:1171058-1174172	TKT	RIB	OK	30.149	42.7679	0.504418	4.77847	5e-05	0.000118977	yes	1.41855
LmxM.10.1290	product=hypothetical protein, conserved	TCONS_00001749	XLOC_001672	LmxM.10.1290	LmxM.10:500758-501694	TKT	RIB	OK	42.623	60.4629	0.504418	4.51215	5e-05	0.000118977	yes	1.41855
LmxM.31.0780	product=protein kinase, putative	TCONS_00007147	XLOC_006939	LmxM.31.0780	LmxM.31:269809-273202	WT	RIB	OK	37.2986	52.9071	0.50434	4.31372	5e-05	0.000118977	yes	1.41847
LmxM.30.1690	product=hypothetical protein, conserved	TCONS_00006958	XLOC_006750	LmxM.30.1690	LmxM.30:779737-784000	TKT	RIB	OK	18.5159	26.2585	0.50402	4.60037	5e-05	0.000118977	yes	1.41816
LmxM.18.1580	product=nonspecific nucleoside hydrolase	TCONS_00003098	XLOC_002976	LmxM.18.1580	LmxM.18:659260-660205	TKT	RIB	OK	234.319	332.264	0.503853	4.20164	5e-05	0.000118977	yes	1.418
LmxM.15.1020	product=farnesyl synthetase, putative	TCONS_00002567	XLOC_002469	LmxM.15.1020	LmxM.15:402341-403421	TKT	RIB	OK	45.4269	64.4146	0.503843	5.04781	5e-05	0.000118977	yes	1.41798
LmxM.04.0720	product=hypothetical protein	TCONS_00000564	XLOC_000532	LmxM.04.0720	LmxM.04:273861-275883	WT	TKT	OK	59.586	84.4832	0.503691	5.12145	5e-05	0.000118977	yes	1.41784
LmxM.08.0130	product=hypothetical protein, conserved	TCONS_00001265	XLOC_001204	LmxM.08.0130	LmxM.08:1194933-1198392	TKT	RIB	OK	22.9565	32.5398	0.503301	4.72567	5e-05	0.000118977	yes	1.41745
LmxM.33.1470	product=hypothetical protein, conserved	TCONS_00008266	XLOC_008043	LmxM.33.1470	LmxM.33:641052-642243	TKT	RIB	OK	50.1715	71.1112	0.503209	5.14237	5e-05	0.000118977	yes	1.41736
LmxM.34.1810	product=trypanin-like protein	TCONS_00008472	XLOC_008249	LmxM.34.1810	LmxM.34:660635-662021	WT	TKT	OK	80.9298	114.699	0.50311	4.79462	5e-05	0.000118977	yes	1.41727
LmxM.28.0840	product=hypothetical protein, conserved	TCONS_00006111	XLOC_005906	LmxM.28.0840	LmxM.28:297317-299786	WT	TKT	OK	16.9555	24.0302	0.503092	4.43542	5e-05	0.000118977	yes	1.41725
LmxM.29.3620	product=hypothetical protein, conserved	TCONS_00006564	XLOC_006357	LmxM.29.3620	LmxM.29:1285845-1286958	WT	TKT	OK	158.255	224.267	0.502964	5.0678	5e-05	0.000118977	yes	1.41712
LmxM.24.0140	product=ankyrin/TPR repeat protein	TCONS_00004927	XLOC_004785	LmxM.24.0140	LmxM.24:26173-27358	TKT	RIB	OK	34.3448	48.6694	0.502925	4.45215	5e-05	0.000118977	yes	1.41708
LmxM.21.0650	product=hypothetical protein, conserved	TCONS_00004445	XLOC_004308	LmxM.21.0650	LmxM.21:188105-190025	TKT	RIB	OK	13.4421	19.0465	0.502764	3.68759	5e-05	0.000118977	yes	1.41693
LmxM.36.5500	product=hypothetical protein, conserved	TCONS_00004063	XLOC_003937	LmxM.36.5500	LmxM.20:2100131-2101223	TKT	RIB	OK	79.4656	112.565	0.502361	4.98826	5e-05	0.000118977	yes	1.41652
LmxM.22.0660	product=glucoamylase-like protein	TCONS_00004662	XLOC_004521	LmxM.22.0660	LmxM.22:247068-250377	TKT	RIB	OK	20.9554	29.6806	0.502198	4.65969	5e-05	0.000118977	yes	1.41637
LmxM.01.0410	product=unspecified product	TCONS_00000200	XLOC_000190	LmxM.01.0410	LmxM.01:99488-100091	WT	TKT	OK	1741.24	2466.11	0.502122	4.88703	5e-05	0.000118977	yes	1.4163
LmxM.30.2200	product=hypothetical protein, unknown function	TCONS_00007011	XLOC_006803	LmxM.30.2200	LmxM.30:1067451-1068909	TKT	RIB	OK	25.592	36.2411	0.501936	4.27578	5e-05	0.000118977	yes	1.41611
LmxM.29.1860	product=hypothetical protein, unknown function	TCONS_00006497	XLOC_006291	LmxM.29.1860	LmxM.29:644920-646588	TKT	RIB	OK	11.4324	16.1834	0.501377	3.03836	5e-05	0.000118977	yes	1.41557
LmxM.28.1165	product=hypothetical protein	TCONS_00006146	XLOC_005941	LmxM.28.1165	LmxM.28:431525-433463	WT	TKT	OK	38.5482	54.5671	0.501365	4.92376	5e-05	0.000118977	yes	1.41556
LmxM.14.1010	product=hypothetical protein, conserved	TCONS_00002449	XLOC_002351	LmxM.14.1010	LmxM.14:396243-399294	TKT	RIB	OK	30.5669	43.2653	0.501241	4.79097	5e-05	0.000118977	yes	1.41543
LmxM.22.1690partial	product=unspecified product	TCONS_00000099	XLOC_000094	LmxM.22.1690partial	LmxM.00:9220-10375	WT	RIB	OK	50.726	71.7885	0.501027	5.69698	5e-05	0.000118977	yes	1.41522
LmxM.13.0810	product=hypothetical protein, conserved	TCONS_00002199	XLOC_002104	LmxM.13.0810	LmxM.13:243468-251400	TKT	RIB	OK	23.3796	33.0867	0.501	3.71308	5e-05	0.000118977	yes	1.4152
LmxM.18.0680	product=citrate synthase, putative	TCONS_00003001	XLOC_002884	LmxM.18.0680	LmxM.18:273089-274502	WT	RIB	OK	101.461	143.574	0.50087	4.55981	5e-05	0.000118977	yes	1.41507
LmxM.36.3930	product=telomerase reverse transcriptase, putative	TCONS_00003522	XLOC_003400	LmxM.36.3930	LmxM.20:1472770-1477099	TKT	RIB	OK	16.9125	23.9322	0.500863	5.10737	5e-05	0.000118977	yes	1.41506
LmxM.32.1520	product=hypothetical protein, conserved	TCONS_00007635	XLOC_007424	LmxM.32.1520	LmxM.32:607355-607979	WT	RIB	OK	42.1763	59.6813	0.500845	3.967	5e-05	0.000118977	yes	1.41504
LmxM.13.0090	product=carboxypeptidase, putative,metallo-peptidase, Clan MA(E), family 32	TCONS_00002159	XLOC_002066	LmxM.13.0090	LmxM.13:23894-25406	WT	TKT	OK	103.333	146.197	0.500616	4.54055	5e-05	0.000118977	yes	1.41481
LmxM.31.3431	product=hypothetical protein, conserved	TCONS_00007259	XLOC_007051	LmxM.31.3431	LmxM.31:1370370-1372428	TKT	RIB	OK	7.23741	10.2394	0.500586	2.73505	0.0001	0.000229278	yes	1.41479
LmxM.30.2830	product=hypothetical protein, conserved	TCONS_00007077	XLOC_006869	LmxM.30.2830	LmxM.30:1315147-1317028	TKT	RIB	OK	26.4282	37.3889	0.500529	4.85572	5e-05	0.000118977	yes	1.41474
LmxM.29.0090	product=hypothetical protein, conserved	TCONS_00006585	XLOC_006378	LmxM.29.0090	LmxM.29:23491-24178	WT	RIB	OK	113.414	160.449	0.500516	6.00412	5e-05	0.000118977	yes	1.41472
LmxM.18.0300	product=hypothetical protein, conserved	TCONS_00003138	XLOC_003016	LmxM.18.0300	LmxM.18:131514-132681	WT	RIB	OK	70.1656	99.262	0.500478	4.98207	5e-05	0.000118977	yes	1.41468
LmxM.01.0335	product=hypothetical protein, conserved	TCONS_00000192	XLOC_000182	LmxM.01.0335	LmxM.01:81202-81496	TKT	RIB	OK	203.26	287.539	0.500434	7.84864	5e-05	0.000118977	yes	1.41464
LmxM.36.1380	product=hypothetical protein, conserved	TCONS_00003814	XLOC_003688	LmxM.36.1380	LmxM.20:496034-497903	TKT	RIB	OK	52.643	74.4675	0.500369	4.80313	5e-05	0.000118977	yes	1.41458
LmxM.27.2270	product=hypothetical protein, conserved	TCONS_00006053	XLOC_005849	LmxM.27.2270	LmxM.27:946304-948308	WT	TKT	OK	25.143	35.5654	0.500319	4.93457	5e-05	0.000118977	yes	1.41452
LmxM.30.1840	product=hypothetical protein, unknown function	TCONS_00006972	XLOC_006764	LmxM.30.1840	LmxM.30:855057-859125	WT	RIB	OK	49.4177	69.89	0.500057	3.82164	5e-05	0.000118977	yes	1.41427
LmxM.25.1320	product=serine/threonine protein phosphatase, putative	TCONS_00005409	XLOC_005211	LmxM.25.1320	LmxM.25:513348-514302	TKT	RIB	OK	59.639	84.3433	0.500017	5.21146	5e-05	0.000118977	yes	1.41423
LmxM.33.4210	product=hypothetical protein, conserved	TCONS_00008185	XLOC_007967	LmxM.33.4210	LmxM.33:1588880-1590353	WT	RIB	OK	43.0303	60.8541	0.500002	4.78925	5e-05	0.000118977	yes	1.41422
LmxM.13.1200	product=hypothetical protein, conserved	TCONS_00002240	XLOC_002145	LmxM.13.1200	LmxM.13:385360-385918	TKT	RIB	OK	39.2716	55.5338	0.499877	3.68135	5e-05	0.000118977	yes	1.4141
LmxM.10.0310	product=protein transport protein Sec23, putative	TCONS_00001707	XLOC_001635	LmxM.10.0310	LmxM.10:123591-126006	TKT	RIB	OK	23.8964	33.787	0.499675	4.58246	5e-05	0.000118977	yes	1.41389
LmxM.03.0440	product=60S acidic ribosomal protein P2, putative	TCONS_00000413	XLOC_000388	LmxM.03.0440	LmxM.03:136542-136875	WT	TKT	OK	741.788	1048.63	0.49943	9.00623	5e-05	0.000118977	yes	1.41365
LmxM.28.1515	product=hypothetical protein, conserved	TCONS_00006182	XLOC_005977	LmxM.28.1515	LmxM.28:552420-552915	WT	TKT	OK	100.408	141.922	0.499226	5.742	5e-05	0.000118977	yes	1.41345
LmxM.12.0060	product=ribonuclease mar1	TCONS_00002000	XLOC_001917	LmxM.12.0060	LmxM.12:11824-12403	TKT	RIB	OK	78.6255	111.126	0.499131	5.17376	5e-05	0.000118977	yes	1.41336
LmxM.29.2070	product=hypothetical protein, conserved	TCONS_00006521	XLOC_006315	LmxM.29.2070	LmxM.29:728198-728825	TKT	RIB	OK	68.072	96.2084	0.499101	4.84385	5e-05	0.000118977	yes	1.41333
LmxM.14.0730a	product=unspecified product	TCONS_00000071	XLOC_000068	LmxM.14.0730a	LmxM.00:438260-439010	WT	TKT	OK	43.7749	61.867	0.499066	4.4451	5e-05	0.000118977	yes	1.4133
LmxM.07.0831	product=hypothetical protein, conserved	TCONS_00000973	XLOC_000923	LmxM.07.0831	LmxM.07:384616-390580	WT	TKT	OK	15.1633	21.4285	0.498949	4.63651	5e-05	0.000118977	yes	1.41318
LmxM.34.3210	product=hypothetical protein, conserved	TCONS_00008815	XLOC_008587	LmxM.34.3210	LmxM.34:1234829-1236824	TKT	RIB	OK	18.605	26.284	0.498495	4.08194	5e-05	0.000118977	yes	1.41274
LmxM.25.0090	product=hypothetical protein, conserved	TCONS_00005313	XLOC_005117	LmxM.25.0090	LmxM.25:29432-29795	TKT	RIB	OK	50.7678	71.7117	0.498295	3.81105	0.00055	0.0011324	yes	1.41254
LmxM.25.0520	product=RNA-binding protein, putative	TCONS_00005357	XLOC_005161	LmxM.25.0520	LmxM.25:174969-175692	WT	RIB	OK	70.2388	99.2116	0.49824	5.32159	5e-05	0.000118977	yes	1.41249
LmxM.21.1050	product=60S ribosomal protein L9, putative	TCONS_00004401	XLOC_004268	LmxM.21.1050	LmxM.21:419501-420074	WT	TKT	OK	2024.2	2858.99	0.49815	4.6967	5e-05	0.000118977	yes	1.4124
LmxM.34.3810	product=hypothetical protein, conserved	TCONS_00008875	XLOC_008647	LmxM.34.3810	LmxM.34:1422595-1423039	TKT	RIB	OK	45.0612	63.6438	0.498134	3.79639	0.00015	0.0003367	yes	1.41239
LmxM.32.2190	product=hypothetical protein, unknown function	TCONS_00007701	XLOC_007490	LmxM.32.2190	LmxM.32:867368-870740	TKT	RIB	OK	12.4839	17.6313	0.49807	4.42215	5e-05	0.000118977	yes	1.41232
LmxM.15.0595	product=hypothetical protein, conserved	TCONS_00002491	XLOC_002393	LmxM.15.0595	LmxM.15:213288-218502	TKT	RIB	OK	18.8504	26.6209	0.497963	4.67122	5e-05	0.000118977	yes	1.41222
LmxM.16.0980	product=hypothetical protein, conserved	TCONS_00002633	XLOC_002530	LmxM.16.0980	LmxM.16:349235-351431	TKT	RIB	OK	44.6495	63.0501	0.497856	4.58887	5e-05	0.000118977	yes	1.41211
LmxM.11.0620	product=aminopeptidase, putative	TCONS_00001908	XLOC_001826	LmxM.11.0620	LmxM.11:230554-231376	TKT	RIB	OK	75.4534	106.543	0.497777	5.02181	5e-05	0.000118977	yes	1.41204
LmxM.33.2560	product=hypothetical protein, conserved	TCONS_00008013	XLOC_007795	LmxM.33.2560	LmxM.33:975901-980572	TKT	RIB	OK	24.7727	34.9777	0.497684	5.00738	5e-05	0.000118977	yes	1.41195
LmxM.11.1330	product=hypothetical protein, conserved	TCONS_00001980	XLOC_001897	LmxM.11.1330	LmxM.11:537337-542665	TKT	RIB	OK	32.9511	46.5215	0.497573	3.9538	5e-05	0.000118977	yes	1.41183
LmxM.33.1390	product=hypothetical protein, conserved	TCONS_00008257	XLOC_008034	LmxM.33.1390	LmxM.33:598275-612663	TKT	RIB	OK	10.2195	14.4269	0.497435	4.37523	5e-05	0.000118977	yes	1.4117
LmxM.33.2920	product=hypothetical protein, conserved	TCONS_00008048	XLOC_007830	LmxM.33.2920	LmxM.33:1132056-1132326	TKT	RIB	OK	85.3742	120.52	0.497405	5.16025	0.00125	0.00242934	yes	1.41167
LmxM.22.0691	product=A2 protein	TCONS_00004666	XLOC_004525	LmxM.22.0691	LmxM.22:261284-263609	WT	TKT	OK	54.6016	77.079	0.497395	5.75214	5e-05	0.000118977	yes	1.41166
LmxM.19.0130	product=hypothetical protein, conserved	TCONS_00003331	XLOC_003209	LmxM.19.0130	LmxM.19:23452-24214	TKT	RIB	OK	45.2899	63.934	0.497393	4.35577	5e-05	0.000118977	yes	1.41166
LmxM.23.0680	product=hypothetical protein, conserved	TCONS_00004862	XLOC_004720	LmxM.23.0680	LmxM.23:312447-314055	WT	RIB	OK	26.141	36.9022	0.497393	4.42807	5e-05	0.000118977	yes	1.41166
LmxM.36.1920	product=hypothetical protein, conserved	TCONS_00003873	XLOC_003747	LmxM.36.1920	LmxM.20:748775-750266	TKT	RIB	OK	36.0877	50.9431	0.497383	4.62105	5e-05	0.000118977	yes	1.41165
LmxM.08_29.0950	product=hypothetical protein, conserved	TCONS_00001457	XLOC_001396	LmxM.08_29.0950	LmxM.08:793845-795570	TKT	RIB	OK	29.7391	41.9799	0.497336	5.01363	5e-05	0.000118977	yes	1.41161
LmxM.11.1130	product=60S ribosomal protein L28, putative	TCONS_00001962	XLOC_001879	LmxM.11.1130	LmxM.11:446933-447377	WT	TKT	OK	1410.41	1990.92	0.497319	5.35869	5e-05	0.000118977	yes	1.41159
LmxM.05.0080	product=hypothetical protein, conserved	TCONS_00000624	XLOC_000591	LmxM.05.0080	LmxM.05:24378-24984	TKT	RIB	OK	32.3088	45.6025	0.497183	3.48186	5e-05	0.000118977	yes	1.41146
LmxM.23.1130	product=hypothetical protein, conserved	TCONS_00004911	XLOC_004769	LmxM.23.1130	LmxM.23:518883-520215	TKT	RIB	OK	28.9438	40.8507	0.497107	4.3239	5e-05	0.000118977	yes	1.41138
LmxM.09.0990	product=hypothetical protein, conserved	TCONS_00001614	XLOC_001542	LmxM.09.0990	LmxM.09:363020-378863	TKT	RIB	OK	13.8407	19.5329	0.496993	3.42561	5e-05	0.000118977	yes	1.41127
LmxM.23.0030	product=beta propeller protein, putative	TCONS_00004710	XLOC_004568	LmxM.23.0030	LmxM.23:8982-10419	TKT	RIB	OK	22.4553	31.6901	0.496976	3.91674	5e-05	0.000118977	yes	1.41125
LmxM.33.4230	product=hypothetical protein, conserved	TCONS_00008187	XLOC_007969	LmxM.33.4230	LmxM.33:1592480-1593185	TKT	RIB	OK	40.4628	57.101	0.496919	4.10838	5e-05	0.000118977	yes	1.4112
LmxM.32.2280	product=hypothetical protein, conserved	TCONS_00007711	XLOC_007500	LmxM.32.2280	LmxM.32:901056-904134	TKT	RIB	OK	17.254	24.3439	0.496632	4.56305	5e-05	0.000118977	yes	1.41091
LmxM.30.1100	product=hypothetical protein, conserved	TCONS_00006891	XLOC_006683	LmxM.30.1100	LmxM.30:430575-431721	TKT	RIB	OK	34.0509	48.0407	0.496566	4.45354	5e-05	0.000118977	yes	1.41085
LmxM.28.2040	product=hypothetical protein, conserved	TCONS_00006344	XLOC_006138	LmxM.28.2040	LmxM.28:794915-795512	WT	TKT	OK	37.3008	52.6258	0.496565	3.61636	5e-05	0.000118977	yes	1.41085
LmxM.15.1460	product=phosphomevalonate kinase-like protein	TCONS_00002607	XLOC_002509	LmxM.15.1460	LmxM.15:532092-533469	WT	RIB	OK	30.9592	43.6726	0.496359	4.50207	5e-05	0.000118977	yes	1.41065
LmxM.19.1110	product=mitochondrial carrier protein, putative	TCONS_00003260	XLOC_003138	LmxM.19.1110	LmxM.19:445375-446413	TKT	RIB	OK	30.0976	42.4534	0.496233	4.07344	5e-05	0.000118977	yes	1.41052
LmxM.29.2450	product=DnaJ domain protein-like protein	TCONS_00006688	XLOC_006481	LmxM.29.2450	LmxM.29:901771-902782	TKT	RIB	OK	34.776	49.0497	0.496152	4.18536	5e-05	0.000118977	yes	1.41045
LmxM.25.1840	product=hypothetical protein, conserved	TCONS_00005465	XLOC_005267	LmxM.25.1840	LmxM.25:711602-713546	TKT	RIB	OK	33.2299	46.8556	0.495738	4.60309	5e-05	0.000118977	yes	1.41004
LmxM.34.3730	product=hypothetical protein, conserved	TCONS_00008867	XLOC_008639	LmxM.34.3730	LmxM.34:1405174-1407785	TKT	RIB	OK	27.6113	38.9323	0.495709	5.08247	5e-05	0.000118977	yes	1.41001
LmxM.08_29.1400	product=hypothetical protein, conserved	TCONS_00001412	XLOC_001351	LmxM.08_29.1400	LmxM.08:539338-540289	TKT	RIB	OK	31.5675	44.5097	0.495679	3.86521	5e-05	0.000118977	yes	1.40998
LmxM.07.0190	product=protein phosphatase 2A, regulatory subunit B, putative,phosphotyrosyl phosphate activator protein, putative	TCONS_00001016	XLOC_000966	LmxM.07.0190	LmxM.07:78127-79309	WT	TKT	OK	57.2564	80.7289	0.495648	4.92387	5e-05	0.000118977	yes	1.40995
LmxM.29.2280	product=tubulin-tyrosine ligase-like protein	TCONS_00006671	XLOC_006464	LmxM.29.2280	LmxM.29:828431-830549	WT	TKT	OK	65.8783	92.8828	0.495609	4.52805	5e-05	0.000118977	yes	1.40991
LmxM.21.1220	product=hypothetical protein, conserved	TCONS_00004468	XLOC_004330	LmxM.21.1220	LmxM.21:476937-481053	TKT	RIB	OK	32.1934	45.3898	0.495604	4.27615	5e-05	0.000118977	yes	1.40991
LmxM.36.3200	product=DNA topoisomerase III, putative	TCONS_00003948	XLOC_003822	LmxM.36.3200	LmxM.20:1258944-1261791	TKT	RIB	OK	14.008	19.7465	0.495343	4.25055	5e-05	0.000118977	yes	1.40966
LmxM.28.0280	product=hypothetical protein, conserved	TCONS_00006091	XLOC_005887	LmxM.28.0280	LmxM.28:87627-88278	WT	TKT	OK	84.9441	119.731	0.495215	5.5652	5e-05	0.000118977	yes	1.40953
LmxM.34.5100	product=60S ribosomal protein L37	TCONS_00008678	XLOC_008450	LmxM.34.5100	LmxM.34:1869863-1870094	WT	RIB	OK	1076.75	1517.64	0.495148	14.7022	5e-05	0.000118977	yes	1.40946
LmxM.32.3060	product=hypothetical protein, conserved	TCONS_00007792	XLOC_007581	LmxM.32.3060	LmxM.32:1337184-1338812	WT	TKT	OK	33.3904	47.06	0.495069	4.88057	5e-05	0.000118977	yes	1.40939
LmxM.19.1150	product=hypothetical protein, conserved	TCONS_00003264	XLOC_003142	LmxM.19.1150	LmxM.19:473271-481239	TKT	RIB	OK	23.078	32.5252	0.495038	3.78568	5e-05	0.000118977	yes	1.40936
LmxM.32.2690	product=DNAJ family-like protein	TCONS_00007754	XLOC_007543	LmxM.32.2690	LmxM.32:1072961-1073756	TKT	RIB	OK	30.1259	42.4564	0.49498	3.57369	5e-05	0.000118977	yes	1.4093
LmxM.30.3180	product=histone H4	TCONS_00006779	XLOC_006571	LmxM.30.3180	LmxM.30:1431867-1432170	WT	RIB	OK	1568.89	2211	0.494952	8.27678	5e-05	0.000118977	yes	1.40928
LmxM.33.3645	product=unspecified product	TCONS_00008123	XLOC_007905	LmxM.33.3645	LmxM.33:1380810-1381092	WT	RIB	OK	81.8236	115.288	0.494659	4.75656	0.0005	0.00103704	yes	1.40898
LmxM.30.1010	product=hypothetical protein, conserved	TCONS_00006882	XLOC_006674	LmxM.30.1010	LmxM.30:374347-376606	TKT	RIB	OK	30.034	42.3145	0.494557	4.84357	5e-05	0.000118977	yes	1.40889
LmxM.26.0460	product=ATPase subunit 9, putative	TCONS_00005724	XLOC_005526	LmxM.26.0460	LmxM.26:118404-118725	TKT	RIB	OK	306.975	432.428	0.494337	9.59201	5e-05	0.000118977	yes	1.40867
LmxM.29.1900	product=hypothetical protein, conserved	TCONS_00006501	XLOC_006295	LmxM.29.1900	LmxM.29:655987-658981	TKT	RIB	OK	10.7049	15.0792	0.49429	3.84008	5e-05	0.000118977	yes	1.40863
LmxM.20.1650	product=ribosomal protein S11 homolog	TCONS_00004271	XLOC_004140	LmxM.20.1650	LmxM.20:3296284-3296710	WT	RIB	OK	1405.22	1978.92	0.493918	5.57884	5e-05	0.000118977	yes	1.40826
LmxM.16.1170	product=60S ribosomal protein L39, putative	TCONS_00002772	XLOC_002665	LmxM.16.1170	LmxM.16:449289-449445	WT	RIB	OK	2861.55	4029.7	0.49388	44.561	5e-05	0.000118977	yes	1.40822
LmxM.29.0790	product=hypothetical protein, conserved	TCONS_00006395	XLOC_006189	LmxM.29.0790	LmxM.29:244073-245264	WT	RIB	OK	21.3746	30.0963	0.493686	3.55567	5e-05	0.000118977	yes	1.40804
LmxM.08_29.2320	product=mitogen-activated protein kinase kinase (MPKK)	TCONS_00001067	XLOC_001006	LmxM.08_29.2320	LmxM.08:174423-175542	WT	RIB	OK	116.66	164.216	0.493287	5.24194	5e-05	0.000118977	yes	1.40765
LmxM.14.0330	product=hypothetical protein, unknown function	TCONS_00002323	XLOC_002228	LmxM.14.0330	LmxM.14:90505-92605	WT	TKT	OK	57.5835	81.0545	0.493236	4.99772	5e-05	0.000118977	yes	1.4076
LmxM.12.0867	product=hypothetical protein, conserved	TCONS_00002071	XLOC_001981	LmxM.12.0867	LmxM.12:380280-381600	WT	TKT	OK	91.3948	128.618	0.49291	4.91974	5e-05	0.000118977	yes	1.40728
LmxM.33.4060	product=ubiquitin hydrolase, putative,cysteine peptidase, Clan CA, family C19, putative	TCONS_00008170	XLOC_007952	LmxM.33.4060	LmxM.33:1534216-1536937	TKT	RIB	OK	37.3937	52.6187	0.492778	4.59455	5e-05	0.000118977	yes	1.40715
LmxM.08_29.2250	product=hypothetical protein, conserved	TCONS_00001074	XLOC_001013	LmxM.08_29.2250	LmxM.08:205893-208008	TKT	RIB	OK	20.0119	28.159	0.492736	4.48682	5e-05	0.000118977	yes	1.40711
LmxM.03.0460	product=hypothetical protein	TCONS_00000415	XLOC_000390	LmxM.03.0460	LmxM.03:148717-151870	WT	TKT	OK	31.2669	43.9954	0.492716	4.75194	5e-05	0.000118977	yes	1.40709
LmxM.08_29.0360	product=hypothetical protein, conserved	TCONS_00001217	XLOC_001156	LmxM.08_29.0360	LmxM.08:1034298-1034823	TKT	RIB	OK	84.1186	118.347	0.49253	5.25169	5e-05	0.000118977	yes	1.40691
LmxM.24.0380	product=ppg3-related protein-like protein	TCONS_00004952	XLOC_004810	LmxM.24.0380	LmxM.24:123360-126336	WT	RIB	OK	26.2541	36.9366	0.492508	4.39188	5e-05	0.000118977	yes	1.40689
LmxM.24.2070	product=40S ribosomal protein S8, putative	TCONS_00005197	XLOC_005008	LmxM.24.2070	LmxM.24:763434-764091	WT	TKT	OK	1786.36	2512.95	0.492358	4.36656	5e-05	0.000118977	yes	1.40674
LmxM.34.1040	product=hypothetical protein, conserved	TCONS_00008423	XLOC_008200	LmxM.34.1040	LmxM.34:393198-394134	WT	RIB	OK	8.6327	12.1424	0.492171	2.00084	0.0037	0.00661265	yes	1.40656
LmxM.30.1800a	product=unspecified product	TCONS_00000162	XLOC_000155	LmxM.30.1800a	LmxM.00:493616-495359	WT	TKT	OK	181.677	255.519	0.492052	3.59024	5e-05	0.000118977	yes	1.40645
LmxM.29.2620	product=hypothetical protein, conserved	TCONS_00006703	XLOC_006496	LmxM.29.2620	LmxM.29:961652-963806	TKT	RIB	OK	50.6568	71.2439	0.492011	4.76031	5e-05	0.000118977	yes	1.4064
LmxM.28.2730	product=hypothetical protein, conserved	TCONS_00006356	XLOC_006150	LmxM.28.2730	LmxM.28:1033402-1035214	WT	TKT	OK	40.9909	57.6479	0.491964	4.80402	5e-05	0.000118977	yes	1.40636
LmxM.29.2600	product=C-1-tetrahydrofolate synthase, cytoplasmic, putative	TCONS_00006701	XLOC_006494	LmxM.29.2600	LmxM.29:956030-957899	TKT	RIB	OK	52.6526	74.0392	0.491784	4.64037	5e-05	0.000118977	yes	1.40618
LmxM.36.0581	product=sec14, cytosolic factor	TCONS_00003349	XLOC_003227	LmxM.36.0581	LmxM.20:167352-168612	TKT	RIB	OK	32.2132	45.295	0.491701	4.36008	5e-05	0.000118977	yes	1.4061
LmxM.20.0320	product=hypothetical protein, conserved	TCONS_00003631	XLOC_003509	LmxM.20.0320	LmxM.20:2750865-2752758	TKT	RIB	OK	17.5459	24.6689	0.491561	3.94404	5e-05	0.000118977	yes	1.40596
LmxM.18.0570	product=hypothetical protein, conserved	TCONS_00002989	XLOC_002872	LmxM.18.0570	LmxM.18:217193-220388	WT	TKT	OK	42.7992	60.1726	0.491523	4.30881	5e-05	0.000118977	yes	1.40593
LmxM.22.1420	product=aquaporin, putative	TCONS_00004700	XLOC_004558	LmxM.22.1420	LmxM.22:582146-583031	WT	TKT	OK	27.4286	38.5607	0.491447	3.58203	5e-05	0.000118977	yes	1.40586
LmxM.33.3630	product=hypothetical protein, conserved	TCONS_00008121	XLOC_007903	LmxM.33.3630	LmxM.33:1372332-1373865	TKT	RIB	OK	66.7068	93.7732	0.491341	4.85843	5e-05	0.000118977	yes	1.40575
LmxM.34.4180	product=hypothetical protein, conserved	TCONS_00008590	XLOC_008362	LmxM.34.4180	LmxM.34:1563228-1565007	TKT	RIB	OK	37.6469	52.918	0.491226	4.85679	5e-05	0.000118977	yes	1.40564
LmxM.36.2115	product=hypothetical protein, conserved	TCONS_00003446	XLOC_003324	LmxM.36.2115	LmxM.20:832772-835097	TKT	RIB	OK	20.7853	29.2162	0.491207	4.79878	5e-05	0.000118977	yes	1.40562
LmxM.14.1260	product=hypothetical protein, unknown function	TCONS_00002366	XLOC_002268	LmxM.14.1260	LmxM.14:524829-525288	TKT	RIB	OK	66.0917	92.8931	0.491102	4.58543	5e-05	0.000118977	yes	1.40552
LmxM.17.0190	product=receptor-type adenylate cyclase, putative	TCONS_00002904	XLOC_002788	LmxM.17.0190	LmxM.17:59611-63847	WT	TKT	OK	29.5836	41.5791	0.49106	4.29516	5e-05	0.000118977	yes	1.40548
LmxM.24.0480	product=hypothetical predicted Kelch-domain protein	TCONS_00004963	XLOC_004821	LmxM.24.0480	LmxM.24:168831-172494	TKT	RIB	OK	21.7969	30.633	0.490967	4.64377	5e-05	0.000118977	yes	1.40538
LmxM.11.0240	product=proteasome alpha 7 subunit, putative	TCONS_00001866	XLOC_001784	LmxM.11.0240	LmxM.11:64341-65085	TKT	RIB	OK	139.564	196.137	0.490928	5.33437	5e-05	0.000118977	yes	1.40536
LmxM.33.4080	product=hypothetical protein, conserved	TCONS_00008172	XLOC_007954	LmxM.33.4080	LmxM.33:1541864-1542653	TKT	RIB	OK	31.7937	44.6792	0.490864	3.59435	5e-05	0.000118977	yes	1.40528
LmxM.33.2030	product=hypothetical protein, conserved	TCONS_00008282	XLOC_008059	LmxM.33.2030	LmxM.33:701679-705198	TKT	RIB	OK	23.072	32.4224	0.490847	4.45735	5e-05	0.000118977	yes	1.40527
LmxM.07.0420	product=hypothetical protein, conserved	TCONS_00001048	XLOC_000992	LmxM.07.0420	LmxM.07:191095-191425	WT	TKT	OK	116.17	163.239	0.490746	5.81077	5e-05	0.000118977	yes	1.40517
LmxM.27.2320	product=protein phosphatase-like protein	TCONS_00006059	XLOC_005855	LmxM.27.2320	LmxM.27:963124-964069	TKT	RIB	OK	28.7407	40.3766	0.490426	3.65453	5e-05	0.000118977	yes	1.40486
LmxM.29.1980	product=hypothetical protein, conserved	TCONS_00006509	XLOC_006303	LmxM.29.1980	LmxM.29:686097-687123	TKT	RIB	OK	34.0707	47.8587	0.490249	4.10203	5e-05	0.000118977	yes	1.40469
LmxM.30.0450c	product=unspecified product	TCONS_00000053	XLOC_000053	LmxM.30.0450c	LmxM.00:324673-325309	WT	TKT	OK	123.749	173.812	0.490108	5.92214	5e-05	0.000118977	yes	1.40455
LmxM.25.1410	product=DNA polymerase delta subunit 2, putative	TCONS_00005418	XLOC_005220	LmxM.25.1410	LmxM.25:545254-547033	TKT	RIB	OK	20.7794	29.1779	0.489723	4.18002	5e-05	0.000118977	yes	1.40417
LmxM.17.0235	product=receptor-type adenylate cyclase b	TCONS_00002906	XLOC_002790	LmxM.17.0235	LmxM.17:73330-77533	WT	TKT	OK	69.6219	97.7552	0.489634	3.40078	5e-05	0.000118977	yes	1.40409
LmxM.36.1830	product=hypothetical protein, conserved	TCONS_00003863	XLOC_003737	LmxM.36.1830	LmxM.20:715435-718069	TKT	RIB	OK	27.8218	39.0631	0.489592	4.68766	5e-05	0.000118977	yes	1.40405
LmxM.19.0580	product=hypothetical protein, conserved	TCONS_00003206	XLOC_003084	LmxM.19.0580	LmxM.19:231763-240991	TKT	RIB	OK	20.4068	28.6497	0.489468	3.59226	5e-05	0.000118977	yes	1.40393
LmxM.30.0451	product=amastin, putative	TCONS_00006826	XLOC_006618	LmxM.30.0451	LmxM.30:153151-153778	WT	RIB	OK	197.957	277.836	0.489048	5.99488	5e-05	0.000118977	yes	1.40352
LmxM.29.0660	product=hypothetical protein, conserved	TCONS_00006644	XLOC_006437	LmxM.29.0660	LmxM.29:215658-217878	TKT	RIB	OK	28.98	40.6703	0.48892	4.56924	5e-05	0.000118977	yes	1.40339
LmxM.07.0410	product=hypothetical protein, conserved	TCONS_00001047	XLOC_000991	LmxM.07.0410	LmxM.07:187347-188886	WT	TKT	OK	35.0782	49.2281	0.488907	4.56927	5e-05	0.000118977	yes	1.40338
LmxM.08_29.1150	product=tryparedoxin, putative	TCONS_00001438	XLOC_001377	LmxM.08_29.1150	LmxM.08:703885-704335	TKT	RIB	OK	260.369	365.392	0.488891	6.33612	5e-05	0.000118977	yes	1.40336
LmxM.14.0370	product=hypothetical protein, conserved	TCONS_00002327	XLOC_002232	LmxM.14.0370	LmxM.14:111263-119282	TKT	RIB	OK	21.0544	29.5424	0.488663	3.62221	5e-05	0.000118977	yes	1.40315
LmxM.29.2890	product=hypothetical protein, conserved	TCONS_00006733	XLOC_006526	LmxM.29.2890	LmxM.29:1034208-1035582	TKT	RIB	OK	40.587	56.9444	0.488536	5.22328	5e-05	0.000118977	yes	1.40302
LmxM.08_29.0250	product=oxidase-like protein	TCONS_00001228	XLOC_001167	LmxM.08_29.0250	LmxM.08:1070663-1071623	WT	RIB	OK	36.6566	51.4269	0.48845	4.10947	5e-05	0.000118977	yes	1.40294
LmxM.26.2390	product=hypothetical protein, conserved	TCONS_00005645	XLOC_005447	LmxM.26.2390	LmxM.26:917435-920213	TKT	RIB	OK	19.0938	26.7845	0.488291	4.96226	5e-05	0.000118977	yes	1.40279
LmxM.19.0380	product=hypothetical protein, conserved	TCONS_00003184	XLOC_003062	LmxM.19.0380	LmxM.19:153595-159793	TKT	RIB	OK	33.3881	46.8315	0.488147	3.71172	5e-05	0.000118977	yes	1.40264
LmxM.29.2740	product=TPR domain protein, conserved	TCONS_00006717	XLOC_006510	LmxM.29.2740	LmxM.29:1001340-1002549	TKT	RIB	OK	181.997	255.252	0.488008	3.7467	5e-05	0.000118977	yes	1.40251
LmxM.23.1730	product=hypothetical protein, conserved	TCONS_00004817	XLOC_004675	LmxM.23.1730	LmxM.23:682002-683208	TKT	RIB	OK	23.8603	33.4632	0.487967	3.59031	5e-05	0.000118977	yes	1.40246
LmxM.18.1150	product=hypothetical protein, conserved	TCONS_00003051	XLOC_002932	LmxM.18.1150	LmxM.18:468212-469295	TKT	RIB	OK	42.805	60.0291	0.487882	4.59088	5e-05	0.000118977	yes	1.40239
LmxM.34.2700	product=hypothetical protein, conserved	TCONS_00008763	XLOC_008535	LmxM.34.2700	LmxM.34:1004426-1008419	TKT	RIB	OK	24.4999	34.3548	0.487736	4.58569	5e-05	0.000118977	yes	1.40224
LmxM.26.2130	product=hypothetical protein, conserved	TCONS_00005618	XLOC_005420	LmxM.26.2130	LmxM.26:796543-797314	TKT	RIB	OK	42.3609	59.3939	0.487582	4.17074	5e-05	0.000118977	yes	1.40209
LmxM.28.0350	product=hypothetical protein, unknown function	TCONS_00006098	XLOC_005894	LmxM.28.0350	LmxM.28:106955-107684	WT	TKT	OK	22.4611	31.4913	0.487527	2.9742	0.0002	0.000440905	yes	1.40204
LmxM.10.0960	product=hypothetical protein, conserved	TCONS_00001810	XLOC_001728	LmxM.10.0960	LmxM.10:395228-397649	TKT	RIB	OK	27.3751	38.378	0.487414	4.70239	5e-05	0.000118977	yes	1.40193
LmxM.36.4960	product=hypothetical protein, unknown function	TCONS_00004008	XLOC_003882	LmxM.36.4960	LmxM.20:1889986-1892920	TKT	RIB	OK	23.2582	32.6047	0.487339	4.72034	5e-05	0.000118977	yes	1.40186
LmxM.25.2450	product=histone H4	TCONS_00005303	XLOC_005107	LmxM.25.2450	LmxM.25:879227-879530	WT	RIB	OK	2238.7	3138.31	0.48733	7.55585	5e-05	0.000118977	yes	1.40184
LmxM.33.3360	product=hypothetical protein, conserved	TCONS_00008092	XLOC_007874	LmxM.33.3360	LmxM.33:1283530-1284166	TKT	RIB	OK	48.9349	68.5833	0.486993	4.23229	5e-05	0.000118977	yes	1.40152
LmxM.33.2510	product=protein phosphatase 2C-like protein	TCONS_00008335	XLOC_008112	LmxM.33.2510	LmxM.33:937311-938145	WT	RIB	OK	77.9713	109.274	0.486935	5.18144	5e-05	0.000118977	yes	1.40146
LmxM.20.1090	product=hypothetical protein, conserved	TCONS_00003710	XLOC_003587	LmxM.20.1090	LmxM.20:3083041-3088900	TKT	RIB	OK	15.0699	21.1166	0.486707	4.42707	5e-05	0.000118977	yes	1.40124
LmxM.32.0560	product=hypothetical protein, conserved	TCONS_00007872	XLOC_007661	LmxM.32.0560	LmxM.32:187566-188622	TKT	RIB	OK	12.1147	16.9735	0.48653	2.48212	0.0004	0.000842552	yes	1.40107
LmxM.26.2230	product=GDP-mannose 4,6 dehydratase, putative	TCONS_00005628	XLOC_005430	LmxM.26.2230	LmxM.26:845007-846342	TKT	RIB	OK	27.2985	38.2417	0.486326	4.1948	5e-05	0.000118977	yes	1.40087
LmxM.07.0830	product=hypothetical protein, conserved	TCONS_00000972	XLOC_000922	LmxM.07.0830	LmxM.07:370811-378005	WT	RIB	OK	20.4382	28.6231	0.485912	4.25712	5e-05	0.000118977	yes	1.40047
LmxM.36.5360	product=ubiquinone biosynthesis methyltransferase, putative	TCONS_00004048	XLOC_003922	LmxM.36.5360	LmxM.20:2046446-2047313	TKT	RIB	OK	67.6934	94.8017	0.485898	5.22253	5e-05	0.000118977	yes	1.40046
LmxM.11.1370	product=hypothetical protein, conserved	TCONS_00001984	XLOC_001901	LmxM.11.1370	LmxM.11:551640-553497	TKT	RIB	OK	33.5687	47.005	0.4857	4.69947	5e-05	0.000118977	yes	1.40026
LmxM.34.4240	product=hypothetical protein, conserved	TCONS_00008596	XLOC_008368	LmxM.34.4240	LmxM.34:1596406-1597303	WT	RIB	OK	23.0991	32.341	0.485524	3.24492	5e-05	0.000118977	yes	1.4001
LmxM.29.1730	product=hypothetical protein, conserved	TCONS_00006485	XLOC_006279	LmxM.29.1730	LmxM.29:579258-580452	TKT	RIB	OK	22.1097	30.9554	0.485512	3.55735	5e-05	0.000118977	yes	1.40008
LmxM.10.0460	product=GP63, leishmanolysin	TCONS_00001725	XLOC_001649	LmxM.10.0460	LmxM.10:175229-177197	WT	RIB	OK	52.7846	73.8944	0.485347	4.75462	5e-05	0.000118977	yes	1.39992
LmxM.04%3AncRNA%3Arfamscan%3A169141-169341		TCONS_00000536	XLOC_000504	LmxM.04%3AncRNA%3Arfamscan%3A169141-169341	LmxM.04:169140-169341	WT	TKT	OK	902.591	1263.47	0.485243	18.2646	5e-05	0.000118977	yes	1.39983
LmxM.34.1450	product=hypothetical protein, conserved	TCONS_00008463	XLOC_008240	LmxM.34.1450	LmxM.34:539047-548185	TKT	RIB	OK	24.7197	34.5996	0.485097	3.2698	5e-05	0.000118977	yes	1.39968
LmxM.02.0040	product=aminopeptidase P1, putative,metallo-peptidase, Clan MG, Family M24	TCONS_00000311	XLOC_000292	LmxM.02.0040	LmxM.02:1522-3376	WT	TKT	OK	41.4535	58.019	0.485033	4.29069	5e-05	0.000118977	yes	1.39962
LmxM.26.2590	product=hypothetical protein, conserved	TCONS_00005666	XLOC_005468	LmxM.26.2590	LmxM.26:981288-983760	TKT	RIB	OK	40.8426	57.1561	0.484833	4.75958	5e-05	0.000118977	yes	1.39942
LmxM.36.2460	product=hypothetical protein, conserved	TCONS_00003481	XLOC_003359	LmxM.36.2460	LmxM.20:985291-987415	TKT	RIB	OK	17.7933	24.8999	0.484805	4.16597	5e-05	0.000118977	yes	1.3994
LmxM.32.2320	product=cell division cycle 45 (CDC45), putative	TCONS_00007716	XLOC_007505	LmxM.32.2320	LmxM.32:922315-924670	TKT	RIB	OK	11.1795	15.644	0.484757	3.43089	5e-05	0.000118977	yes	1.39935
LmxM.08_29.2160	product=rab-GDP dissociation inhibitor, putative	TCONS_00001083	XLOC_001022	LmxM.08_29.2160	LmxM.08:244854-246192	TKT	RIB	OK	81.6708	114.266	0.4845	4.79667	5e-05	0.000118977	yes	1.3991
LmxM.22.0150	product=hypothetical protein, conserved	TCONS_00004613	XLOC_004472	LmxM.22.0150	LmxM.22:57129-58554	TKT	RIB	OK	30.379	42.496	0.484252	4.49972	5e-05	0.000118977	yes	1.39886
LmxM.08.1190	product=hypothetical protein, conserved	TCONS_00001347	XLOC_001286	LmxM.08.1190	LmxM.08:1634698-1638442	TKT	RIB	OK	29.9042	41.8239	0.483978	4.60348	5e-05	0.000118977	yes	1.3986
LmxM.08_29.1450	product=phosphatidylinositol-kinase domain protein, putative	TCONS_00001157	XLOC_001096	LmxM.08_29.1450	LmxM.08:510454-518434	TKT	RIB	OK	10.9123	15.2617	0.483956	4.35712	5e-05	0.000118977	yes	1.39858
LmxM.33.4050	product=hypothetical protein, conserved	TCONS_00008169	XLOC_007951	LmxM.33.4050	LmxM.33:1530523-1532548	TKT	RIB	OK	25.0368	35.0086	0.483657	4.77827	5e-05	0.000118977	yes	1.39829
LmxM.26.1350	product=DNA ligase, putative,mitochondrial DNA ligase homolog, putative	TCONS_00005536	XLOC_005338	LmxM.26.1350	LmxM.26:441380-442676	WT	RIB	OK	20.9839	29.3413	0.483645	3.54629	5e-05	0.000118977	yes	1.39828
LmxM.03.0870	product=hypothetical protein, conserved	TCONS_00000461	XLOC_000436	LmxM.03.0870	LmxM.03:339980-343874	TKT	RIB	OK	12.5204	17.5063	0.48359	4.58185	5e-05	0.000118977	yes	1.39822
LmxM.36.5230	product=hypothetical protein, conserved	TCONS_00004035	XLOC_003909	LmxM.36.5230	LmxM.20:1985496-1986963	TKT	RIB	OK	32.2866	45.1429	0.483563	4.7985	5e-05	0.000118977	yes	1.39819
LmxM.31.1360	product=RNA guanylyltransferase, putative	TCONS_00007207	XLOC_006999	LmxM.31.1360	LmxM.31:520044-522099	TKT	RIB	OK	20.3922	28.5086	0.483383	4.26895	5e-05	0.000118977	yes	1.39801
LmxM.11.1130partial	product=unspecified product	TCONS_00000009	XLOC_000009	LmxM.11.1130partial	LmxM.00:45071-45515	WT	TKT	OK	1414.34	1977.04	0.48321	5.20649	5e-05	0.000118977	yes	1.39785
LmxM.33.1340	product=hypothetical protein, conserved	TCONS_00008252	XLOC_008029	LmxM.33.1340	LmxM.33:571213-575191	TKT	RIB	OK	20.2508	28.3072	0.483192	4.43174	5e-05	0.000118977	yes	1.39783
LmxM.26.1240	product=heat shock protein 70-related protein	TCONS_00005525	XLOC_005327	LmxM.26.1240	LmxM.26:396070-397996	WT	RIB	OK	141.368	197.568	0.482891	3.23943	5e-05	0.000118977	yes	1.39754
LmxM.32.1090	product=guanylate kinase, putative	TCONS_00007588	XLOC_007378	LmxM.32.1090	LmxM.32:394649-395261	TKT	RIB	OK	35.3934	49.4556	0.482653	3.41477	0.0002	0.000440905	yes	1.39731
LmxM.34.5240	product=hypothetical protein, unknown function	TCONS_00008692	XLOC_008464	LmxM.34.5240	LmxM.34:1912745-1913552	TKT	RIB	OK	71.1304	99.3888	0.482618	5.57987	5e-05	0.000118977	yes	1.39728
LmxM.36.1610	product=universal minicircle sequence binding protein, putative	TCONS_00003839	XLOC_003713	LmxM.36.1610	LmxM.20:613991-614339	WT	TKT	OK	312.146	436.147	0.482594	8.21373	5e-05	0.000118977	yes	1.39725
LmxM.14.0990	product=ADP/ATP mitochondrial carrier-like protein	TCONS_00002447	XLOC_002349	LmxM.14.0990	LmxM.14:391384-392515	TKT	RIB	OK	23.6651	33.0619	0.482411	3.6726	5e-05	0.000118977	yes	1.39707
LmxM.29.1590	product=hypothetical protein, conserved	TCONS_00006473	XLOC_006267	LmxM.29.1590	LmxM.29:537387-538521	TKT	RIB	OK	68.6493	95.8995	0.482278	4.93852	5e-05	0.000118977	yes	1.39695
LmxM.29.2560	product=hypothetical protein, conserved	TCONS_00006697	XLOC_006490	LmxM.29.2560	LmxM.29:930200-933446	TKT	RIB	OK	25.9974	36.3165	0.482258	4.41096	5e-05	0.000118977	yes	1.39693
LmxM.36.4530	product=ABC1 protein, putative	TCONS_00003584	XLOC_003462	LmxM.36.4530	LmxM.20:1723603-1725205	TKT	RIB	OK	21.3338	29.7989	0.482119	3.90859	5e-05	0.000118977	yes	1.39679
LmxM.24.1890	product=cyclin 10	TCONS_00005169	XLOC_004986	LmxM.24.1890	LmxM.24:710188-712159	WT	RIB	OK	18.4852	25.8196	0.482097	4.06328	5e-05	0.000118977	yes	1.39677
[truncated: 14,805 more rows]

## Sheet: Up
gene	Annotation_TriTrypDB	sample_1	sample_2	status	value_1	value_2	log2(fold_change)	test_stat	p_value	q_value	significant	Fold-change
LmxM.18%3AncRNA%3Arfamscan%3A593053-593169		TKT	RIB	OK	0	19.3003	inf	#NAME?	0.027	0.0411094	yes	#DIV/0!
LmxM.24.2060	product=transketolase, putative	TKT	RIB	OK	0.177848	2038.09	13.4843	11.7829	0.00145	0.00279094	yes	11459.7
LmxM.24.2060	product=transketolase, putative	WT	RIB	OK	305.286	2038.09	2.73899	19.7735	5e-05	0.000118977	yes	6.676
LmxM.30.0880	product=amino acid permease 3	WT	RIB	OK	256.051	1094.52	2.0958	16.2193	5e-05	0.000118977	yes	4.27462
LmxM.30.0880	product=amino acid permease 3	WT	TKT	OK	256.051	1047.68	2.0327	15.6959	5e-05	0.000118977	yes	4.09168
LmxM.30.0760	product=hypothetical protein, unknown function	WT	RIB	OK	128.768	503.607	1.96753	17.7596	5e-05	0.000118977	yes	3.91096
LmxM.10.0390	product=GP63, leishmanolysin	WT	RIB	OK	59.4933	232.428	1.96598	16.6701	5e-05	0.000118977	yes	3.90679
LmxM.30.0771	product=hypothetical protein	WT	RIB	OK	85.4777	327.332	1.93713	22.4451	5e-05	0.000118977	yes	3.82944
LmxM.21.1230	product=hypothetical protein, conserved	WT	RIB	OK	28.393	107.716	1.92363	16.7178	5e-05	0.000118977	yes	3.79375
LmxM.12.1090	product=promastigote surface antigen protein PSA	WT	TKT	OK	29.2181	107.236	1.87585	18.0722	5e-05	0.000118977	yes	3.67019
LmxM.04.0210	product=surface antigen-like protein	WT	TKT	OK	87.8783	296.078	1.7524	15.3653	5e-05	0.000118977	yes	3.36918
LmxM.23.1050	product=small hydrophilic endoplasmic reticulum-associated protein (sherp)	WT	TKT	OK	428.295	1437.97	1.74735	60.0952	5e-05	0.000118977	yes	3.35743
LmxM.04.0130	product=unspecified product	WT	TKT	OK	263.785	873.631	1.72766	13.1286	5e-05	0.000118977	yes	3.31191
LmxM.28.1050	product=hypothetical protein, conserved	WT	TKT	OK	21.7115	69.7687	1.68412	13.7225	5e-05	0.000118977	yes	3.21344
LmxM.10.0470	product=GP63, leishmanolysin	WT	TKT	OK	126.542	400.987	1.66394	13.5856	5e-05	0.000118977	yes	3.16881
LmxM.16.1660	product=hypothetical protein, conserved	WT	TKT	OK	48.2776	152.747	1.66172	11.4565	5e-05	0.000118977	yes	3.16393
LmxM.22.1150	product=hypothetical protein, conserved	WT	TKT	OK	54.8442	170.072	1.63273	13.3763	5e-05	0.000118977	yes	3.101
LmxM.33.0010	product=hypothetical protein, conserved	WT	RIB	OK	295.481	913.189	1.62785	13.1227	5e-05	0.000118977	yes	3.09052
LmxM.30.0771	product=hypothetical protein	WT	TKT	OK	85.4777	264.052	1.6272	18.5605	5e-05	0.000118977	yes	3.08913
LmxM.28.1060	product=hypothetical protein, conserved	WT	TKT	OK	190.687	588.895	1.6268	12.7194	5e-05	0.000118977	yes	3.08828
LmxM.28.1930partial	product=unspecified product	WT	TKT	OK	70.5209	216.416	1.61769	17.3674	5e-05	0.000118977	yes	3.06882
LmxM.30.0760	product=hypothetical protein, unknown function	WT	TKT	OK	128.768	388.497	1.59313	14.3084	5e-05	0.000118977	yes	3.01703
LmxM.23.1061	product=small hydrophilic endoplasmic reticulum-associated protein (sherp)	WT	TKT	OK	441.925	1328.1	1.58749	54.6709	5e-05	0.000118977	yes	3.00526
LmxM.25.1700	product=hypothetical protein, conserved	WT	TKT	OK	35.6031	106.772	1.58446	13.1747	5e-05	0.000118977	yes	2.99895
LmxM.26.1340	product=DNA ligase k alpha, putative	WT	TKT	OK	117.44	349.68	1.57411	12.1508	5e-05	0.000118977	yes	2.97752
LmxM.30.0900	product=hypothetical protein, conserved	WT	TKT	OK	2029.29	6021.4	1.56912	39.7876	5e-05	0.000118977	yes	2.96724
LmxM.34.5200	product=hypothetical protein, conserved	WT	RIB	OK	21.2971	63.1432	1.56797	10.9637	5e-05	0.000118977	yes	2.96487
LmxM.04.0390	product=hypothetical protein	WT	TKT	OK	119.242	352.959	1.56561	16.5669	5e-05	0.000118977	yes	2.96002
LmxM.28.1930	product=zinc transporter, putative	WT	TKT	OK	55.6047	163.987	1.56031	15.8837	5e-05	0.000118977	yes	2.94916
LmxM.05.0900	product=surface antigen-like protein	WT	TKT	OK	105.542	308.286	1.54645	14.3731	5e-05	0.000118977	yes	2.92098
LmxM.30.0900	product=hypothetical protein, conserved	WT	RIB	OK	2029.29	5919.79	1.54457	39.4635	5e-05	0.000118977	yes	2.91717
LmxM.04.0040	product=hypothetical protein	WT	TKT	OK	116.88	339.548	1.53859	14.0896	5e-05	0.000118977	yes	2.9051
LmxM.23.1050	product=small hydrophilic endoplasmic reticulum-associated protein (sherp)	WT	RIB	OK	428.295	1241.02	1.53485	52.0059	5e-05	0.000118977	yes	2.89758
LmxM.26.1340	product=DNA ligase k alpha, putative	WT	RIB	OK	117.44	339.769	1.53264	11.8566	5e-05	0.000118977	yes	2.89313
LmxM.08.0810	product=unspecified product	WT	RIB	OK	97.6302	281.53	1.52789	17.8979	5e-05	0.000118977	yes	2.88364
LmxM.18.1580	product=nonspecific nucleoside hydrolase	WT	RIB	OK	115.343	332.264	1.5264	13.2735	5e-05	0.000118977	yes	2.88066
LmxM.21.1350	product=hypothetical protein, conserved	WT	TKT	OK	71.1635	204.75	1.52466	10.8349	5e-05	0.000118977	yes	2.87718
LmxM.34.0460	product=hypothetical protein, conserved	WT	TKT	OK	62.4318	176.423	1.49868	12.1022	5e-05	0.000118977	yes	2.82585
LmxM.27.2020	product=D-lactate dehydrogenase-like protein	WT	RIB	OK	362.855	1013.73	1.48221	10.9938	5e-05	0.000118977	yes	2.79376
LmxM.10.0380	product=unspecified product	WT	TKT	OK	60.2548	166.874	1.46961	12.0347	5e-05	0.000118977	yes	2.76947
LmxM.23.1665	product=hypothetical protein	WT	TKT	OK	894.412	2474.45	1.4681	13.9437	5e-05	0.000118977	yes	2.76657
LmxM.12.0990	product=surface antigen protein, putative	WT	RIB	OK	118.692	328.24	1.46753	13.1581	5e-05	0.000118977	yes	2.76548
LmxM.33.2479	product=hypothetical protein, conserved	WT	TKT	OK	40.8712	112.68	1.46308	14.4959	5e-05	0.000118977	yes	2.75695
LmxM.28.1120	product=hypothetical protein, conserved	WT	TKT	OK	55.7587	152.131	1.44805	14.3039	5e-05	0.000118977	yes	2.72838
LmxM.30.0350	product=amino acid transporter aATP11, putative	WT	RIB	OK	938.442	2557.4	1.44634	11.5224	5e-05	0.000118977	yes	2.72516
LmxM.22.1150	product=hypothetical protein, conserved	WT	RIB	OK	54.8442	149.253	1.44435	11.8279	5e-05	0.000118977	yes	2.7214
LmxM.28.2740	product=activated protein kinase c receptor (LACK)	WT	TKT	OK	1230.1	3347.44	1.44428	12.14	5e-05	0.000118977	yes	2.72127
LmxM.07.0025	product=hypothetical protein, conserved	WT	TKT	OK	143.013	389.06	1.44385	12.9024	5e-05	0.000118977	yes	2.72045
LmxM.28.2740a	product=unspecified product	WT	TKT	OK	1310.53	3558.03	1.44093	12.1258	5e-05	0.000118977	yes	2.71496
LmxM.28.2750partial	product=unspecified product	WT	TKT	OK	1086.57	2936.62	1.43437	17.3741	5e-05	0.000118977	yes	2.70265
LmxM.12.0980	product=promastigote surface antigen protein 2 PSA2	WT	RIB	OK	110.175	295.059	1.4212	12.8295	5e-05	0.000118977	yes	2.67809
LmxM.12.0890	product=surface antigen protein 2, putative	WT	RIB	OK	101.274	270.237	1.41596	12.6967	5e-05	0.000118977	yes	2.66837
LmxM.28.1280	product=phenylalanine-4-hydroxylase, putative	WT	TKT	OK	44.7904	119.247	1.41269	14.7376	5e-05	0.000118977	yes	2.66233
LmxM.12.0890	product=surface antigen protein 2, putative	WT	TKT	OK	101.274	269.044	1.40958	12.6004	5e-05	0.000118977	yes	2.65659
LmxM.21.0440	product=ubiquitin-conjugating enzyme-like protein	WT	RIB	OK	64.6314	170.275	1.39756	14.8235	5e-05	0.000118977	yes	2.63456
LmxM.22.0100	product=hypothetical protein, conserved	WT	TKT	OK	10.0868	26.3732	1.38661	6.28528	5e-05	0.000118977	yes	2.61463
LmxM.12.0990	product=surface antigen protein, putative	WT	TKT	OK	118.692	308.173	1.37652	12.3189	5e-05	0.000118977	yes	2.59641
LmxM.29.2960	product=hypothetical protein, conserved	WT	TKT	OK	86.344	224.014	1.37542	14.96	5e-05	0.000118977	yes	2.59444
LmxM.12.0980	product=promastigote surface antigen protein 2 PSA2	WT	TKT	OK	110.175	285.575	1.37407	12.3635	5e-05	0.000118977	yes	2.59201
LmxM.32.1460partial	product=hypothetical protein, conserved	WT	TKT	OK	3.13474	8.10922	1.37122	3.19545	0.005	0.00873273	yes	2.58689
LmxM.33.0010	product=hypothetical protein, conserved	WT	TKT	OK	295.481	756.648	1.35656	10.9021	5e-05	0.000118977	yes	2.56073
LmxM.28.0240	product=glycerol-3-phosphate dehydrogenase, putative	WT	TKT	OK	56.778	145.392	1.35654	10.7509	5e-05	0.000118977	yes	2.56071
LmxM.36.5820	product=mkiaa0324 protein-like protein	WT	RIB	OK	28.1136	71.9192	1.35511	12.2634	5e-05	0.000118977	yes	2.55816
LmxM.28.2205	product=ribosomal protein S29, putative	WT	TKT	OK	1078.83	2759.73	1.35506	65.4351	5e-05	0.000118977	yes	2.55808
LmxM.12.0470	product=hypothetical protein, unknown function	WT	TKT	OK	1.94477	4.95554	1.34945	4.22508	5e-05	0.000118977	yes	2.54814
LmxM.28.1430	product=DNA polymerase kappa, putative	WT	TKT	OK	52.498	133.653	1.34816	14.3194	5e-05	0.000118977	yes	2.54587
LmxM.15.1040	product=tryparedoxin peroxidase	WT	RIB	OK	531.826	1353.73	1.34792	12.5554	5e-05	0.000118977	yes	2.54544
LmxM.12.0891	product=surface antigen protein 2, putative	WT	RIB	OK	119.274	303.207	1.34602	12.2244	5e-05	0.000118977	yes	2.5421
LmxM.09.0690	product=hypothetical protein, conserved	WT	TKT	OK	1.05835	2.68658	1.34395	2.20488	0.01875	0.0294143	yes	2.53846
LmxM.36.3140	product=hypothetical protein, conserved	WT	TKT	OK	29.6307	75.1655	1.34298	10.8459	5e-05	0.000118977	yes	2.53674
LmxM.36.7000	product=hypothetical protein, conserved	WT	RIB	OK	85.0264	215.547	1.34202	15.4244	5e-05	0.000118977	yes	2.53506
LmxM.12.0891	product=surface antigen protein 2, putative	WT	TKT	OK	119.274	301.723	1.33895	12.1264	5e-05	0.000118977	yes	2.52966
LmxM.20.0030	product=histone-lysine N-methyltransferase, putative	WT	RIB	OK	93.4675	235.668	1.33422	16.5597	5e-05	0.000118977	yes	2.52139
LmxM.32.0990	product=hypothetical protein, unknown function	WT	TKT	OK	102.148	257.474	1.33377	15.9133	5e-05	0.000118977	yes	2.5206
LmxM.34.5200	product=hypothetical protein, conserved	WT	TKT	OK	21.2971	53.5603	1.33051	9.11854	5e-05	0.000118977	yes	2.51491
LmxM.28.1030	product=ribosomal protein S20, putative	WT	TKT	OK	1698.77	4225.83	1.31475	16.87	5e-05	0.000118977	yes	2.48758
LmxM.19.0920	product=pteridine transporter, putative	WT	RIB	OK	44.3282	110.215	1.31402	11.9465	5e-05	0.000118977	yes	2.48634
LmxM.23.1580	product=hypothetical protein, conserved	TKT	RIB	OK	336.016	834.953	1.31317	15.1454	5e-05	0.000118977	yes	2.48486
LmxM.01.0450	product=alpha/beta-hydrolase-like protein	WT	TKT	OK	84.1163	208.888	1.31227	14.4083	5e-05	0.000118977	yes	2.48332
LmxM.24.2110	product=hypothetical protein, conserved	WT	RIB	OK	153.723	381.707	1.31213	9.79282	5e-05	0.000118977	yes	2.48308
LmxM.04.0625	product=hypothetical protein	WT	TKT	OK	134.655	334.013	1.31064	11.6914	5e-05	0.000118977	yes	2.48051
LmxM.09.0150	product=ATG8/AUT7/APG8/PAZ2, putative (ATG8C.1)	WT	TKT	OK	86.3312	213.207	1.3043	14.9416	5e-05	0.000118977	yes	2.46964
LmxM.23.1061	product=small hydrophilic endoplasmic reticulum-associated protein (sherp)	WT	RIB	OK	441.925	1087.03	1.29851	43.5864	5e-05	0.000118977	yes	2.45976
LmxM.28.2370	product=serine hydroxymethyltransferase	WT	TKT	OK	75.31	185.072	1.29717	10.5927	5e-05	0.000118977	yes	2.45747
LmxM.04.0040	product=hypothetical protein	WT	RIB	OK	116.88	286.928	1.29566	11.8725	5e-05	0.000118977	yes	2.45489
LmxM.16.0500	product=hypothetical protein, unknown function	WT	TKT	OK	679.968	1668.56	1.29506	11.9245	5e-05	0.000118977	yes	2.45388
LmxM.28.1011	product=ribosomal protein S20, putative	WT	TKT	OK	1710.77	4175.25	1.28722	16.517	5e-05	0.000118977	yes	2.44057
LmxM.24.0290	product=hypothetical protein, conserved	WT	TKT	OK	17.1603	41.7973	1.28433	7.36689	5e-05	0.000118977	yes	2.4357
LmxM.27.1080	product=hypothetical protein, conserved	WT	TKT	OK	87.8641	213.905	1.28362	9.32378	5e-05	0.000118977	yes	2.4345
LmxM.09.0180	product=unspecified product	WT	TKT	OK	49.8215	121.254	1.28319	13.5847	5e-05	0.000118977	yes	2.43377
LmxM.05.1110	product=hypothetical protein, conserved	WT	TKT	OK	91.7754	223.078	1.28137	9.22605	5e-05	0.000118977	yes	2.43069
LmxM.12.0870partial	product=surface antigen protein 2, putative	WT	RIB	OK	136.057	330.341	1.27975	13.7687	5e-05	0.000118977	yes	2.42796
LmxM.31.2660	product=amino acid transporter, putative,amino acid permease, putative	WT	TKT	OK	1491.66	3599.05	1.2707	10.3508	5e-05	0.000118977	yes	2.41278
LmxM.23.1267	product=hypothetical protein, unknown function	WT	TKT	OK	62.9932	151.754	1.26847	14.4656	5e-05	0.000118977	yes	2.40905
LmxM.24.1280	product=amastin-like surface protein-like protein	WT	RIB	OK	510.236	1225.73	1.26441	13.5772	5e-05	0.000118977	yes	2.40228
LmxM.04.0310	product=beta-fructofuranosidase, putative	WT	TKT	OK	71.1763	170.904	1.26372	10.1491	5e-05	0.000118977	yes	2.40114
LmxM.27.0090	product=cytochrome p450-like protein	WT	RIB	OK	56.9812	136.506	1.26041	10.2785	5e-05	0.000118977	yes	2.39563
LmxM.34.0460	product=hypothetical protein, conserved	WT	RIB	OK	62.4318	149.38	1.25863	10.1592	5e-05	0.000118977	yes	2.39269
LmxM.12.1090	product=promastigote surface antigen protein PSA	WT	RIB	OK	29.2181	69.506	1.25028	11.6311	5e-05	0.000118977	yes	2.37887
LmxM.28.1010	product=ribosomal protein S20, putative	WT	TKT	OK	1731.97	4108.43	1.24618	15.9871	5e-05	0.000118977	yes	2.37211
LmxM.08.0810	product=unspecified product	WT	TKT	OK	97.6302	230.909	1.24192	14.1958	5e-05	0.000118977	yes	2.36514
LmxM.21.1480	product=hypothetical protein, conserved	WT	TKT	OK	77.3508	182.846	1.24114	9.71086	5e-05	0.000118977	yes	2.36385
LmxM.28.2950	product=hypothetical protein, conserved	WT	TKT	OK	34.4714	81.4776	1.24101	11.7618	5e-05	0.000118977	yes	2.36363
[truncated: 119 more rows]

## Sheet: Down
LmxM.24.2060	product=transketolase, putative	WT	TKT	OK	305.286	0.177848	-10.7453	-9.38671	0.00105	0.00206892	yes	-1716.56
[truncated: 244 more rows]
